# Supplementary material for: An umbrella review of the evidence associating diet and cancer risk at 11 anatomical sites
Source: Nat Commun. 2021 Jul 28;12:4579. doi: 10.1038/s41467-021-24861-8 (PMC8319326; doi:10.1038/s41467-021-24861-8)
Supplement: Supplementary file 4 — Supplementary Data 1 [file 41467_2021_24861_MOESM4_ESM.xlsx]

## Sheet: Sheet1
Supplementary Data 1: General characteristics, grading of the evidence, estimated number of future studies required to achieve at least 80% conditional power, and Rosenberg’s fail-safe number of the 860 meta-analyses investigating the associations of diet and cancer risk at 11 anatomical sites
										No of future studies for CP at least 80% using
Cancer	Outcome	Exposure	Exposure contrast	No of studies	Cases/Population	Random effectsᵃ RR (95% CI)	Random effectsᵃ P-value	Largest studyᵇ RR (95% CI)	Grading of the evidence	Random effectsᵃ RR	Largest studyᵇ RR	Rosenberg's fail-safe number
Pharyngeal+	Inc.	Fruits	High vs low	22	4425/518742	0.60 (0.52, 0.70)	7.3e-11	0.59 (0.50, 0.69)	Highly suggestive	NA	NA	222
Oral+	Inc.	Vegetables	High vs low	22	3792/518184	0.68 (0.60, 0.77)	2.7e-10	0.69 (0.61, 0.79)	Highly suggestive	NA	NA	207
Oral	Inc. & mort.	Alcohol (as ethanol)	10 g/d	9	5642/5831157	1.15 (1.09, 1.22)	1.1e-07	1.07 (1.05, 1.09)	Highly suggestive	NA	NA	58
UADT	Inc. & mort.	Alcohol (as ethanol)	10 g/d	10	1826/626211	1.18 (1.11, 1.26)	8e-07	1.02 (1.01, 1.03)	Highly suggestive	NA	NA	54
Pharyngeal+	Inc.	Vegetables	High vs low	22	4467/519036	0.60 (0.47, 0.76)	2e-05	0.62 (0.47, 0.81)	Suggestive	NA	NA	82
Oral/pharyngeal (women)	Inc.	Alcohol (as ethanol)	10 g/d	2	619/1453044	1.28 (1.16, 1.41)	6.9e-07	1.29 (1.14, 1.45)	Weak	NA	NA	11
Laryngeal (men)	Inc. & mort.	Alcohol (as ethanol)	10 g/d	5	603/1339912	1.09 (1.05, 1.12)	2.2e-06	1.08 (1.05, 1.12)	Weak	NA	NA	25
Laryngeal	Inc. & mort.	Alcohol (as ethanol)	10 g/d	9	781/2993806	1.09 (1.05, 1.14)	3.4e-06	1.08 (1.05, 1.12)	Weak	NA	NA	42
Oral/pharyngeal	Inc. & mort.	Alcohol (as ethanol)	10 g/d	6	954/2566204	1.20 (1.10, 1.30)	5.6e-05	1.09 (1.06, 1.12)	Weak	NA	NA	20
UADT (men)	Inc. & mort.	Alcohol (as ethanol)	10 g/d	6	807/168996	1.17 (1.08, 1.27)	0.00013	1.02 (1.01, 1.03)	Weak	NA	NA	17
Oral/pharyngeal (men)	Inc. & mort.	Alcohol (as ethanol)	10 g/d	3	260/1051840	1.09 (1.04, 1.15)	0.00071	1.09 (1.06, 1.12)	Weak	NA	NA	6
Pharyngeal	Inc. & mort.	Alcohol (as ethanol)	10 g/d	6	342/1442141	1.12 (1.05, 1.21)	0.001	1.10 (1.05, 1.16)	Weak	NA	NA	11
Oral (men)	Inc. & mort.	Alcohol (as ethanol)	10 g/d	5	3649/3046754	1.13 (1.04, 1.22)	0.002	1.07 (1.05, 1.09)	Weak	NA	NA	7
Oral (excl. pooled project)	Inc.	Vegetables	High vs low	2	450/494831	0.61 (0.44, 0.85)	0.003	0.56 (0.37, 0.84)	Weak	NA	NA	3
Oral+	Inc.	Fruits	High vs low	22	3633/517773	0.58 (0.40, 0.84)	0.004	0.46 (0.38, 0.56)	Weak	NA	NA	27
Head & neck	Inc.	Liquors	10 g/d	3	1189/497643	1.09 (1.03, 1.15)	0.005	1.09 (1.03, 1.16)	Weak	NA	NA	4
Oral (women)	Inc.	Alcohol (as ethanol)	10 g/d	4	1993/2784403	1.24 (1.07, 1.45)	0.005	1.09 (1.06, 1.12)	Weak	NA	NA	5
Head & neck+	Inc.	Fruits	High vs low	23	14512/520922	0.69 (0.53, 0.90)	0.005	0.52 (0.43, 0.62)	Weak	NA	NA	24
Head & neck (excl. pooled project)	Inc.	Fruits	High vs low	3	1762/487651	0.79 (0.68, 0.93)	0.005	0.84 (0.68, 1.04)	Weak	NA	NA	4
UADT	Inc.	Fruits	High vs low	2	444/353897	0.62 (0.44, 0.88)	0.007	0.60 (0.38, 0.97)	Weak	NA	NA	2
Pharyngeal (men)	Inc. & mort.	Alcohol (as ethanol)	10 g/d	4	286/1241281	1.11 (1.03, 1.21)	0.008	1.10 (1.05, 1.16)	Weak	NA	NA	4
Laryngeal+	Inc.	Vegetables	High vs low	22	4226/515770	0.71 (0.54, 0.92)	0.009	0.83 (0.53, 1.29)	Weak	NA	NA	18
Pharyngeal (excl. pooled project)	Inc.	Vegetables	High vs low	2	230/494788	0.54 (0.34, 0.87)	0.011	0.56 (0.31, 1.01)	Weak	NA	NA	2
Oral	Inc.	Liquors	10 g/d	3	432/497358	1.11 (1.02, 1.21)	0.013	1.09 (0.98, 1.21)	Weak	NA	NA	2
Head & neck+	Inc.	Citrus fruits	High vs low	22	10539/521069	0.75 (0.60, 0.95)	0.014	0.66 (0.56, 0.77)	Weak	NA	NA	13
Head & neck	Inc.	Beer	10 g/d	3	1189/497643	1.09 (1.01, 1.18)	0.019	1.07 (1.00, 1.14)	Weak	NA	NA	2
Laryngeal (women)	Inc.	Alcohol (as ethanol)	10 g/d	4	178/1653894	1.22 (1.03, 1.45)	0.023	1.11 (0.90, 1.37)	Weak	NA	NA	2
Oro/hypopharyngeal	Inc.	Beer	10 g/d	3	226/497331	1.12 (1.02, 1.24)	0.024	1.15 (1.01, 1.31)	Weak	NA	NA	1
Head & neck+	Inc.	Vegetables	High vs low	23	14730/521392	0.80 (0.65, 0.98)	0.03	0.98 (0.80, 1.19)	Weak	NA	NA	6
UADT	Inc.	Citrus fruits	High vs low	2	412/356864	0.66 (0.44, 0.97)	0.035	0.76 (0.51, 1.13)	Weak	NA	NA	1
Laryngeal+	Inc.	Fruits	High vs low	22	4223/515705	0.73 (0.54, 0.98)	0.039	0.59 (0.45, 0.79)	Weak	NA	NA	3
Oral (excl. pooled project)	Inc.	Fruits	High vs low	2	450/494831	0.70 (0.50, 1.00)	0.05	0.81 (0.54, 1.22)	Weak	NA	NA	1
Pharyngeal (women)	Inc.	Alcohol (as ethanol)	10 g/d	2	56/200860	1.25 (0.99, 1.58)	0.06	1.21 (0.89, 1.64)	NS	2	2	NA
Head & neck (excl. pooled project)	Inc.	Citrus fruits	High vs low	2	1202/495115	0.85 (0.69, 1.04)	0.108	0.90 (0.75, 1.08)	NS	4	9	NA
Head & neck	Inc.	Wine	10 g/d	3	1189/497643	0.92 (0.83, 1.02)	0.113	0.90 (0.79, 1.03)	NS	5	3	NA
Oral	Inc.	Beer	10 g/d	3	432/497358	1.14 (0.96, 1.36)	0.128	1.14 (1.02, 1.27)	NS	11	11	NA
UADT (women)	Inc. & mort.	Alcohol (as ethanol)	10 g/d	3	311/304842	1.19 (0.95, 1.50)	0.132	1.06 (0.99, 1.14)	NS	10	83	NA
Head & neck (excl. pooled project)	Inc.	Vegetables	High vs low	3	1762/487651	0.86 (0.69, 1.05)	0.141	0.98 (0.80, 1.19)	NS	10	511	NA
Pharyngeal (excl. pooled project)	Inc.	Fruits	High vs low	2	230/494788	0.73 (0.46, 1.14)	0.167	0.73 (0.39, 1.37)	NS	6	6	NA
Laryngeal (excl. pooled project)	Inc.	Vegetables	High vs low	2	472/494893	0.80 (0.58, 1.10)	0.17	0.83 (0.53, 1.29)	NS	6	9	NA
Oral	Inc.	Wine	10 g/d	3	432/497358	0.90 (0.77, 1.05)	0.186	0.91 (0.74, 1.13)	NS	12	15	NA
Laryngeal	Inc.	Beer	10 g/d	3	479/497447	1.05 (0.97, 1.13)	0.207	1.06 (0.97, 1.18)	NS	12	9	NA
Laryngeal	Inc.	Wine	10 g/d	4	578/1777743	0.93 (0.80, 1.07)	0.311	0.90 (0.73, 1.11)	NS	43	21	NA
Laryngeal (excl. pooled project)	Inc.	Fruits	High vs low	2	472/494893	0.87 (0.64, 1.17)	0.351	0.95 (0.63, 1.42)	NS	22	156	NA
Laryngeal	Inc.	Liquors	10 g/d	3	479/497447	1.04 (0.96, 1.13)	0.365	1.06 (0.95, 1.18)	NS	38	17	NA
Oro/hypopharyngeal	Inc.	Liquors	10 g/d	3	226/497331	1.08 (0.89, 1.31)	0.423	1.21 (1.03, 1.41)	NS	79	14	NA
Oro/hypopharyngeal	Inc.	Wine	10 g/d	3	226/497331	0.99 (0.83, 1.17)	0.87	0.89 (0.70, 1.13)	NS	4398	33	NA
Esophageal (men)	Inc. & mort	Alcohol (as ethanol)	10 g/d	11	3410/1629167	1.33 (1.22, 1.46)	9.6e-10	1.04 (1.01, 1.07)	Highly suggestive	NA	NA	97
Esophageal	Inc. & mort.	Alcohol (as ethanol)	10 g/d	17	5666/3770260	1.24 (1.16, 1.33)	3.1e-10	1.01 (1.00, 1.02)	Suggestive	NA	NA	159
Esophageal	Mort.	Alcohol (as ethanol)	10 g/d	7	2761/1609819	1.35 (1.18, 1.53)	7.6e-06	1.04 (1.01, 1.07)	Suggestive	NA	NA	30
Esophageal	Inc.	Alcohol (as ethanol)	10 g/d	11	3901/2943073	1.22 (1.10, 1.34)	0.00012	1.01 (1.00, 1.02)	Suggestive	NA	NA	32
Esophageal SCC	Inc. & mort	Alcohol (as ethanol)	10 g/d	6	1041/2085334	1.25 (1.11, 1.41)	0.00016	1.04 (1.02, 1.07)	Suggestive	NA	NA	17
Esophageal (women)	Inc. & mort	Alcohol (as ethanol)	10 g/d	4	702/1606827	1.25 (1.14, 1.37)	1.1e-06	1.22 (1.08, 1.38)	Weak	NA	NA	21
Esophageal SCC	Inc.	Fruits	100 g/d	3	320/533728	0.84 (0.75, 0.93)	0.002	0.90 (0.76, 1.07)	Weak	NA	NA	5
Esophageal	Inc. & mort	Beer	High vs low	8	751/1030345	1.62 (1.16, 2.26)	0.004	1.72 (0.96, 3.08)	Weak	NA	NA	9
Esophageal AC	Inc.	Green leafy vegetables	50 g/d	3	415/976284	0.84 (0.74, 0.96)	0.008	0.85 (0.75, 0.98)	Weak	NA	NA	3
Esophageal	Inc. & mort	Processed meat	50 g/d	4	1388/1077192	1.39 (1.09, 1.77)	0.009	1.69 (1.16, 2.43)	Weak	NA	NA	4
Esophageal	Inc. & mort	Green leafy vegetables	50 g/d	5	903/1120670	0.87 (0.77, 0.97)	0.016	0.88 (0.77, 1.00)	Weak	NA	NA	3
Esophageal SCC	Inc.	Beer	High vs low	2	204/478675	2.56 (1.18, 5.57)	0.018	3.61 (1.76, 7.39)	Weak	NA	NA	1
Esophageal SCC	Inc.	Red and processed meat	100 g/d	2	322/499009	1.40 (1.04, 1.89)	0.027	1.42 (1.00, 2.09)	Weak	NA	NA	1
Esophageal (men)	Inc.	Fruits	100 g/d	3	746/329043	0.93 (0.88, 0.99)	0.031	0.94 (0.87, 1.01)	Weak	NA	NA	1
Esophageal	Inc. & mort.	Spirits	High vs low	8	748/1030343	1.85 (1.05, 3.26)	0.033	4.50 (2.39, 8.49)	Weak	NA	NA	2
Esophageal AC	Inc.	Vegetables	100 g/d	3	415/976284	0.89 (0.80, 0.99)	0.034	0.91 (0.81, 1.03)	Weak	NA	NA	1
Esophageal	Inc.	Fruits	100 g/d	4	967/1007926	0.94 (0.88, 1.00)	0.035	0.95 (0.89, 1.02)	Weak	NA	NA	1
Esophageal SCC	Inc.	Processed meat	50 g/d	2	322/499009	1.34 (0.99, 1.81)	0.054	1.26 (0.88, 1.77)	NS	2	3	NA
Esophageal SCC	Inc.	Spirits	High vs low	2	204/478675	2.77 (0.98, 7.84)	0.055	4.50 (2.39, 8.49)	NS	2	NA	NA
Esophageal	Inc. & mort.	Citrus fruits	100 g/d	6	1057/1163360	0.86 (0.74, 1.01)	0.058	0.88 (0.70, 1.11)	NS	4	5	NA
Esophageal	Inc.	Red and processed meat	100 g/d	3	1234/971692	1.21 (0.95, 1.56)	0.127	1.26 (0.90, 1.77)	NS	6	5	NA
Esophageal	Inc. & mort.	Vitamin C supplements	High vs low	4	1012/515583	0.90 (0.78, 1.03)	0.132	0.93 (0.79, 1.10)	NS	10	20	NA
Esophageal	Inc. & mort.	Coffee	1 cup/d	5	1144/1457509	0.93 (0.85, 1.02)	0.149	0.98 (0.90, 1.04)	NS	15	183	NA
Esophageal SCC	Inc.	Vegetables	100 g/d	4	2273/563099	0.91 (0.81, 1.03)	0.153	1.01 (0.93, 1.03)	NS	12	9859	NA
Esophageal SCC	Inc.	Green leafy vegetables	50 g/d	3	315/533515	0.89 (0.75, 1.06)	0.184	0.92 (0.77, 1.11)	NS	11	20	NA
Esophageal SCC	Inc.	Citrus fruits	100 g/d	3	320/533728	0.86 (0.69, 1.08)	0.209	0.89 (0.66, 1.20)	NS	15	25	NA
Esophageal (men)	Inc.	Vegetables	100 g/d	3	739/328934	0.91 (0.77, 1.08)	0.287	1.03 (0.93, 1.15)	NS	32	1583	NA
Esophageal AC	Inc.	Processed meat	50 g/d	3	912/971585	1.19 (0.85, 1.68)	0.318	1.09 (0.88, 1.37)	NS	41	167	NA
Esophageal AC	Inc.	Coffee	1 cup/d	2	447/923706	0.96 (0.90, 1.04)	0.328	1.00 (0.90, 1.10)	NS	14	NA	NA
Esophageal	Inc. & mort.	Serum beta-carotene	High vs low	2	614/30776	0.32 (0.02, 4.24)	0.39	1.00 (0.74, 1.40)	NS	41	NA	NA
Esophageal	Inc.	Beta-carotene supplements	High vs low	3	861/188545	0.92 (0.76, 1.12)	0.428	0.96 (0.76, 1.20)	NS	49	201	NA
Esophageal AC	Inc.	Citrus fruits	100 g/d	3	422/976499	0.93 (0.78, 1.12)	0.46	0.99 (0.78, 1.25)	NS	58	3012	NA
Esophageal (men)	Inc. & mort.	Green leafy vegetables	50 g/d	2	263/83437	0.84 (0.52, 1.37)	0.481	1.03 (0.66, 1.61)	NS	60	5332	NA
Esophageal AC	Inc.	Fruits	100 g/d	3	422/976499	1.03 (0.95, 1.11)	0.496	1.05 (0.96, 1.15)	NS	71	26	NA
Esophageal	Inc.	Vegetables	100 g/d	5	2913/1037290	0.98 (0.90, 1.06)	0.556	1.01 (0.93, 1.10)	NS	382	3927	NA
Esophageal AC	Inc.	Beer	High vs low	4	428/491017.5	1.14 (0.72, 1.79)	0.582	0.85 (0.41, 1.75)	NS	215	328	NA
Esophageal (men)	Inc. & mort.	Citrus fruits	100 g/d	2	255/83437	0.93 (0.70, 1.24)	0.607	0.89 (0.66, 1.20)	NS	101	39	NA
Esophageal (women)	Inc.	Vegetables	100 g/d	2	151/197254	0.96 (0.80, 1.16)	0.697	1.01 (0.79, 1.30)	NS	146	4128	NA
Esophageal (men)	Inc. & mort.	Processed meat	50 g/d	2	306/46748	1.14 (0.58, 2.25)	0.698	1.47 (0.69, 3.15)	NS	212	25	NA
Esophageal AC	Inc.	Spirits	High vs low	4	428/491015.5	0.94 (0.63, 1.40)	0.765	0.82 (0.42, 1.61)	NS	919	90	NA
Esophageal AC	Inc.	Red and processed meat	100 g/d	3	912/971585	0.97 (0.79, 1.20)	0.797	1.06 (0.89, 1.42)	NS	663	263	NA
Esophageal SCC	Inc.	Coffee	1 cup/d	3	393/1313330	1.02 (0.89, 1.15)	0.808	0.94 (0.86, 1.02)	NS	732	106	NA
Esophageal AC	Inc.	Wine	High vs low	4	428/491018.5	0.93 (0.45, 1.92)	0.837	0.49 (0.23, 1.04)	NS	3160	33	NA
Esophageal SCC	Inc.	Wine	High vs low	2	204/478675	0.81 (0.09, 7.01)	0.848	0.30 (0.07, 1.23)	NS	1413	44	NA
Esophageal	Inc. & mort.	Wine	High vs low	7	657/1012102	1.06 (0.55, 2.07)	0.853	0.49 (0.23, 1.04)	NS	10963	100	NA
Esophageal (women)	Inc. & mort.	Processed meat	50 g/d	2	100/63056	1.12 (0.06, 19.64)	0.938	0.31 (0.07, 1.49)	NS	9388	98	NA
Esophageal AC	Inc.	Alcohol (as ethanol)	10 g/d	6	974/1793514	1.00 (0.97, 1.03)	0.948	1.00 (0.98, 1.02)	NS	NA	NA	NA
Esophageal (women)	Inc.	Fruits	100 g/d	2	156/197365	1.00 (0.87, 1.15)	0.999	1.06 (0.89, 1.26)	NS	NA	54	NA
Stomach	Inc. & mort.	Pickled vegetables	0.5 serving/d	9	3674/266145	1.09 (1.05, 1.13)	2.1e-05	1.11 (1.05, 1.17)	Suggestive	NA	NA	34
Stomach	Inc. & mort.	Preference for salty foods	High vs low	5	13549/2341158	1.09 (1.04, 1.15)	0.00072	1.10 (1.04, 1.16)	Suggestive	NA	NA	10
Stomach (men)	Inc.	Alcohol (as ethanol)	10 g/d	8	5103/749896	1.04 (1.02, 1.07)	0.001	1.07 (1.03, 1.11)	Weak	NA	NA	15
Stomach (men)	Inc. & mort.	Alcohol (as ethanol)	10 g/d	13	7041/1024563	1.03 (1.01, 1.05)	0.003	1.01 (0.99, 1.02)	Weak	NA	NA	18
Stomach	Inc. & mort.	Salty foods	High vs low	7	573/103055	1.70 (1.18, 2.45)	0.004	1.10 (0.70, 1.80)	Weak	NA	NA	9
Stomach	Inc. & mort.	Processed meat	50 g/d	10	4725/2153693	1.19 (1.06, 1.34)	0.004	1.18 (0.97, 1.43)	Weak	NA	NA	12
Stomach (men)	Inc.	Serum beta-carotene	5 μg/dl	4	823/28927	0.88 (0.81, 0.96)	0.005	0.85 (0.78, 0.92)	Weak	NA	NA	5
Stomach	Inc. & mort.	Alcohol (as ethanol)	10 g/d	23	11538/3948365	1.02 (1.01, 1.04)	0.01	0.99 (0.98, 1.00)	Weak	NA	NA	17
Stomach	Inc.	Pickled vegetables	0.5 serving/d	6	2701/143103	1.09 (1.02, 1.16)	0.011	1.11 (1.05, 1.17)	Weak	NA	NA	5
Stomach	Inc.	Processed meat	50 g/d	7	2377/1081170	1.21 (1.04, 1.41)	0.012	1.18 (0.97, 1.43)	Weak	NA	NA	5
Stomach	Mort.	Coffee	1 cup/d	3	1274/272176	0.98 (0.97, 1.00)	0.016	0.98 (0.97, 1.00)	Weak	NA	NA	2
Stomach	Inc.	Toenail selenium	High vs low	2	206/4479	0.58 (0.36, 0.92)	0.022	0.52 (0.27, 1.02)	Weak	NA	NA	1
Cardia stomach	Inc.	Serum retinol	10 μg/dl	3	522/29273	0.88 (0.79, 0.98)	0.025	0.88 (0.77, 1.01)	Weak	NA	NA	1
Stomach	Inc.	Beer	1 drink/d	6	2134/1012307	1.08 (1.01, 1.16)	0.027	1.18 (1.04, 1.34)	Weak	NA	NA	2
Stomach (men)	Inc. & mort.	Processed meat	50 g/d	6	2278/496250	1.25 (1.02, 1.53)	0.029	1.10 (0.85, 1.42)	Weak	NA	NA	2
Cardia stomach	Inc.	Green leafy vegetables	50 g/d	3	547/972089	1.11 (1.01, 1.23)	0.033	1.10 (0.99, 1.21)	Weak	NA	NA	1
Non-cardia stomach	Inc.	Processed meat	50 g/d	3	1149/964977	1.18 (1.01, 1.37)	0.037	1.06 (0.83, 1.36)	Weak	NA	NA	1
Cardia stomach	Inc.	Citrus fruits	100 g/d	3	555/972305	0.76 (0.58, 0.99)	0.044	0.93 (0.73, 1.18)	Weak	NA	NA	1
Stomach	Mort.	Alcohol (as ethanol)	10 g/d	7	2680/783382	1.02 (1.00, 1.04)	0.048	1.01 (0.99, 1.02)	Weak	NA	NA	1
Stomach (women)	Inc. & mort.	Processed meat	50 g/d	6	1150/692784	1.40 (1.00, 1.97)	0.052	1.28 (0.75, 2.18)	NS	3	5	NA
Stomach	Inc. & mort.	Non-fermented soya foods	High vs low	6	1272/297402	0.81 (0.65, 1.00)	0.055	0.93 (0.71, 1.21)	NS	4	30	NA
Stomach	Inc. & mort.	Eggs	1 time/w	5	2956/165614	1.03 (1.00, 1.06)	0.055	1.03 (0.99, 1.06)	NS	3	3	NA
Stomach (men)	Inc. & mort.	Vegetables	100 g/d	5	2009/771091	0.94 (0.87, 1.01)	0.072	0.96 (0.88, 1.05)	NS	5	11	NA
Stomach (men)	Inc. & mort.	Coffee	1 cup/d	5	1099/119438	0.97 (0.93, 1.01)	0.092	0.95 (0.90, 1.00)	NS	8	3	NA
Stomach	Inc. & mort.	Total soya foods	High vs low	6	1489/137753	0.80 (0.62, 1.04)	0.098	1.02 (0.82, 1.25)	NS	10	24900	NA
Stomach	Inc.	Serum beta-carotene	5 μg/dl	6	1718/31689	0.93 (0.86, 1.01)	0.105	1.02 (0.98, 1.07)	NS	13	3624	NA
Stomach	Inc.	Fruits and vegetables	100 g/d	5	1588/1065132	0.95 (0.88, 1.01)	0.105	0.98 (0.94, 1.02)	NS	12	72	NA
Stomach (men)	Mort.	Alcohol (as ethanol)	10 g/d	5	1938/274667	1.02 (0.99, 1.05)	0.114	1.01 (0.99, 1.02)	NS	11	41	NA
Stomach	Inc. & mort.	Processed fish	20 g/d	4	2110/195195	1.06 (0.98, 1.15)	0.15	1.07 (0.96, 1.18)	NS	11	9	NA
Stomach	Inc.	Red meat	100 g/d	4	2408/570180	1.12 (0.96, 1.32)	0.161	1.09 (0.86, 1.40)	NS	13	22	NA
Stomach	Mort.	Processed meat	50 g/d	3	2348/1072523	1.15 (0.94, 1.40)	0.163	1.13 (0.90, 1.43)	NS	9	12	NA
Stomach	Mort.	Pickled vegetables	0.5 serving/d	3	973/123042	1.07 (0.97, 1.18)	0.163	1.09 (0.95, 1.24)	NS	9	6	NA
Stomach (men)	Inc. & mort.	Green tea	1 cup/d	6	1922/121667	1.02 (0.99, 1.05)	0.169	1.02 (0.97, 1.06)	NS	27	27	NA
Stomach	Inc. & mort.	Vegetables	100 g/d	11	6124/2168928	0.96 (0.90, 1.02)	0.177	0.95 (0.88, 1.02)	NS	54	35	NA
Stomach	Inc.	Fish	25 g/d	3	1234/561618	1.07 (0.97, 1.18)	0.185	1.07 (0.93, 1.23)	NS	11	11	NA
Stomach (women)	Inc. & mort.	Multivitamin supplements	High vs low	5	1415/965403	0.90 (0.77, 1.05)	0.187	0.87 (0.69, 1.10)	NS	21	12	NA
Cardia stomach	Inc.	Fruits	100 g/d	4	612/999415	0.96 (0.90, 1.02)	0.205	0.96 (0.88, 1.05)	NS	18	18	NA
Cardia stomach	Inc.	Allium vegetables	10 g/d	2	349/481287	1.04 (0.98, 1.11)	0.208	1.05 (0.99, 1.13)	NS	9	6	NA
Cardia stomach	Inc.	Fruits and vegetables	100 g/d	2	399/968114	0.97 (0.91, 1.02)	0.211	0.97 (0.90, 1.04)	NS	11	11	NA
Stomach (women)	Inc. & mort.	Coffee	1 cup/d	5	707/180832	1.04 (0.98, 1.10)	0.213	1.01 (0.93, 1.10)	NS	22	339	NA
Stomach (women)	Inc. & mort.	Green tea	1 cup/d	7	1103/217532	0.98 (0.95, 1.01)	0.22	1.01 (0.95, 1.07)	NS	50	1935	NA
Stomach	Inc.	Vegetables	100 g/d	7	4133/1143757	0.96 (0.89, 1.03)	0.22	0.95 (0.88, 1.02)	NS	59	38	NA
Stomach	Inc. & mort.	Multivitamin supplements	High vs low	6	3744/1717754	0.95 (0.87, 1.03)	0.223	1.00 (0.88, 1.13)	NS	41	NA	NA
Stomach	Inc.	Spirits	1 drink/d	6	2136/1012306	1.04 (0.98, 1.11)	0.224	1.07 (0.99, 1.15)	NS	39	13	NA
Stomach	Inc.	Serum retinol	10 μg/dl	6	1718/31689	0.96 (0.90, 1.03)	0.24	1.04 (0.97, 1.12)	NS	53	429	NA
Stomach	Inc.	Fruits	100 g/d	8	4040/1157314	0.98 (0.95, 1.01)	0.248	1.00 (0.95, 1.05)	NS	68	NA	NA
Stomach (women)	Mort.	Tofu	1 serving/d	2	390/68024	1.38 (0.78, 2.44)	0.262	1.68 (1.04, 2.70)	NS	15	6	NA
Stomach	Inc. & mort.	Fish	25 g/d	8	2701/714944	1.02 (0.98, 1.07)	0.264	1.01 (0.96, 1.07)	NS	121	478	NA
Stomach	Inc. & mort.	Spirits	1 drink/d	7	2207/1018597	1.03 (0.98, 1.08)	0.272	1.00 (0.93, 1.08)	NS	59	NA	NA
Stomach	Inc. & mort.	Black tea	High vs low	4	1129/120820	0.90 (0.74, 1.09)	0.28	0.97 (0.75, 1.27)	NS	33	388	NA
Non-cardia stomach	Inc.	Red meat	100 g/d	2	648/469998	1.28 (0.81, 2.03)	0.29	1.05 (0.82, 1.35)	NS	23	567	NA
Cardia stomach	Inc. & mort.	Alcohol (as ethanol)	10 g/d	6	839/1656613	1.01 (0.99, 1.03)	0.292	1.01 (0.98, 1.03)	NS	93	93	NA
Non-cardia stomach	Inc. & mort.	Alcohol (as ethanol)	10 g/d	7	4030/1727034	1.03 (0.98, 1.09)	0.293	0.99 (0.97, 1.01)	NS	93	4728	NA
Stomach (men)	Mort.	Citrus fruits	100 g/d	2	1625/481301	0.91 (0.76, 1.09)	0.294	0.87 (0.73, 1.03)	NS	16	8	NA
Stomach	Inc. & mort.	Fruits	100 g/d	13	4904/1242599	0.98 (0.94, 1.02)	0.299	1.00 (0.95, 1.05)	NS	177	NA	NA
Cardia stomach	Inc.	Cruciferous vegetables	50 g/d	3	547/972089	0.78 (0.48, 1.26)	0.304	0.99 (0.76, 1.30)	NS	30	17918	NA
Stomach (women)	Mort.	Alcohol (as ethanol)	10 g/d	2	577/483176	1.06 (0.94, 1.20)	0.314	1.06 (0.94, 1.20)	NS	18	18	NA
Stomach	Inc. & mort.	Citrus fruits	100 g/d	6	4907/2090780	0.96 (0.88, 1.05)	0.367	0.89 (0.77, 1.03)	NS	119	15	NA
Stomach	Mort.	Green tea	1 cup/d	4	1387/170850	1.01 (0.98, 1.04)	0.367	1.01 (0.98, 1.05)	NS	105	105	NA
Stomach	Inc.	Red and processed meat	100 g/d	5	3363/1065159	1.07 (0.92, 1.23)	0.382	1.09 (0.86, 1.40)	NS	81	50	NA
Stomach (men)	Inc.	Fruits and vegetables	100 g/d	2	377/298508	0.76 (0.41, 1.41)	0.386	1.00 (0.95, 1.06)	NS	41	NA	NA
Stomach	Inc.	Alcohol (as ethanol)	10 g/d	16	8858/3164983	1.01 (0.98, 1.04)	0.388	0.99 (0.98, 1.00)	NS	617	2777	NA
Non-cardia stomach	Inc.	Red and processed meat	100 g/d	3	1149/964977	1.13 (0.85, 1.51)	0.393	1.05 (0.82, 1.35)	NS	69	429	NA
Non-cardia stomach	Inc.	Citrus fruits	100 g/d	5	1317/1104920	1.04 (0.94, 1.16)	0.443	0.96 (0.82, 1.13)	NS	153	491	NA
Stomach (men)	Inc. & mort.	Tofu	1 serving/d	3	954/58347	0.90 (0.67, 1.20)	0.464	0.92 (0.66, 1.30)	NS	72	115	NA
Non-cardia stomach	Inc.	Serum retinol	10 μg/dl	3	377/29022	0.95 (0.84, 1.08)	0.466	1.02 (0.85, 1.21)	NS	65	1275	NA
Stomach	Inc. & mort.	Tofu	1 serving/d	4	2614/164818	0.89 (0.65, 1.22)	0.466	0.99 (0.78, 1.25)	NS	126	16870	NA
Stomach	Inc.	Citrus fruits	100 g/d	4	2439/1015235	0.97 (0.87, 1.07)	0.493	0.94 (0.81, 1.09)	NS	168	41	NA
Stomach (men)	Inc. & mort.	Miso soup	1 serving/d	4	1838/95958	1.03 (0.95, 1.11)	0.509	1.09 (0.97, 1.21)	NS	107	13	NA
Stomach	Inc.	Cruciferous vegetables	50 g/d	4	1807/1054534	0.94 (0.79, 1.13)	0.522	1.00 (0.80, 1.25)	NS	132	NA	NA
Non-cardia stomach	Inc.	Vegetables	100 g/d	8	2115/1201382	0.98 (0.94, 1.03)	0.525	0.98 (0.90, 1.07)	NS	279	279	NA
Stomach	Inc.	Coffee	1 cup/d	7	1334/732244	1.02 (0.95, 1.09)	0.542	0.97 (0.93, 1.01)	NS	471	534	NA
Stomach (women)	Mort.	Citrus fruits	100 g/d	2	783/594373	1.20 (0.67, 2.15)	0.545	0.95 (0.72, 1.24)	NS	92	2562	NA
Stomach (women)	Inc. & mort.	Fruits	100 g/d	3	293/228543	0.97 (0.89, 1.06)	0.546	0.96 (0.88, 1.06)	NS	96	54	NA
Stomach	Inc.	Hot tea	High vs low	2	454/963126	1.09 (0.81, 1.47)	0.557	1.21 (0.81, 1.81)	NS	71	15	NA
Stomach (women)	Inc. & mort.	Fish	25 g/d	3	541/128080	1.03 (0.93, 1.14)	0.561	1.07 (0.96, 1.18)	NS	155	30	NA
Non-cardia stomach	Inc.	Fruits and vegetables	100 g/d	2	519/968114	1.01 (0.97, 1.06)	0.574	0.99 (0.94, 1.05)	NS	191	400	NA
Stomach	Inc. & mort.	Green tea	1 cup/d	9	4363/389897	1.00 (0.99, 1.02)	0.582	1.01 (0.98, 1.04)	NS	NA	199	NA
Stomach	Inc. & mort.	Total salt	High vs low	7	2528/1176745	1.02 (0.94, 1.12)	0.582	1.02 (0.97, 1.06)	NS	404	404	NA
Stomach (men)	Inc.	Serum retinol	10 μg/dl	3	481/28243	0.98 (0.89, 1.06)	0.583	0.98 (0.88, 1.09)	NS	212	212	NA
Stomach (men)	Inc. & mort.	Fish	25 g/d	4	1028/75201	1.02 (0.96, 1.08)	0.592	0.99 (0.92, 1.06)	NS	149	1324	NA
Stomach	Mort.	Serum selenium	High vs low	3	261/2629	0.79 (0.33, 1.89)	0.601	1.00 (0.53, 2.00)	NS	235	NA	NA
Cardia stomach	Inc.	Poultry	100 g/d	2	512/957772	1.09 (0.79, 1.51)	0.603	1.14 (0.81, 1.60)	NS	92	40	NA
Stomach	Inc. & mort.	Miso soup	1 serving/d	6	3911/255204	1.02 (0.96, 1.08)	0.61	1.01 (0.92, 1.10)	NS	320	1267	NA
Stomach	Inc.	Allium vegetables	10 g/d	3	1413/563732	1.01 (0.96, 1.07)	0.611	1.02 (0.96, 1.08)	NS	363	92	NA
Stomach (men)	Inc. & mort.	Multivitamin supplements	High vs low	3	2329/752351	0.97 (0.88, 1.08)	0.613	1.02 (0.88, 1.17)	NS	136	672	NA
Stomach	Mort.	Fish	25 g/d	4	1302/143602	1.01 (0.96, 1.06)	0.629	1.01 (0.96, 1.07)	NS	480	480	NA
Stomach (women)	Inc. & mort.	Miso soup	1 serving/d	3	749/110917	0.95 (0.77, 1.18)	0.657	1.09 (0.94, 1.26)	NS	293	195	NA
Stomach	Inc. & mort.	Selenium supplements	High vs low	3	1029/986219	0.91 (0.58, 1.41)	0.661	1.25 (0.91, 1.70)	NS	384	129	NA
Stomach	Inc.	Dietary selenium	High vs low	2	338/132311	1.09 (0.74, 1.61)	0.669	0.92 (0.56, 1.52)	NS	149	282	NA
Stomach (men)	Inc. & mort.	Green leafy vegetables	50 g/d	2	839/44322	1.15 (0.61, 2.17)	0.674	1.51 (1.00, 2.30)	NS	225	27	NA
Stomach	Inc.	Dietary retinol	High vs low	7	931/306555	0.93 (0.65, 1.32)	0.674	1.20 (0.80, 1.70)	NS	1800	573	NA
Non-cardia stomach	Inc.	Poultry	100 g/d	2	669/957772	0.88 (0.46, 1.68)	0.695	0.68 (0.50, 0.95)	NS	268	30	NA
Stomach	Mort.	Fruits	100 g/d	4	1166/106113	1.08 (0.73, 1.61)	0.702	0.76 (0.60, 0.96)	NS	800	113	NA
Non-cardia stomach	Inc.	Fruits	100 g/d	6	1480/1132030	0.99 (0.93, 1.05)	0.703	1.00 (0.93, 1.07)	NS	1771	NA	NA
Stomach	Inc.	Wine	1 drink/d	5	1756/1047578	0.97 (0.83, 1.14)	0.723	0.99 (0.88, 1.12)	NS	799	7330	NA
Non-cardia stomach	Inc.	Legumes	50 g/d	4	977/627383	0.97 (0.83, 1.14)	0.728	1.03 (0.82, 1.29)	NS	618	1119	NA
Non-cardia stomach	Inc.	Allium vegetables	10 g/d	4	1104/613893	0.99 (0.95, 1.04)	0.739	0.99 (0.95, 1.04)	NS	399	399	NA
Stomach (women)	Inc.	Alcohol (as ethanol)	10 g/d	3	1007/1376420	1.07 (0.70, 1.65)	0.756	0.93 (0.81, 1.07)	NS	413	533	NA
Stomach (women)	Inc.	Fruits and vegetables	100 g/d	2	125/204201	0.96 (0.74, 1.24)	0.764	1.02 (0.94, 1.11)	NS	298	1810	NA
Stomach	Inc.	Added salt	High vs low	4	1549/161880	1.03 (0.85, 1.25)	0.77	1.03 (0.80, 1.33)	NS	971	971	NA
Cardia stomach	Inc.	Legumes	50 g/d	2	346/494777	1.03 (0.84, 1.26)	0.773	1.06 (0.85, 1.34)	NS	362	94	NA
Stomach (women)	Inc. & mort.	Alcohol (as ethanol)	10 g/d	5	1584/1859596	1.02 (0.90, 1.15)	0.779	1.06 (0.94, 1.20)	NS	961	112	NA
Non-cardia stomach	Inc.	Serum beta-carotene	5 μg/dl	2	250/28250	1.01 (0.93, 1.10)	0.783	1.02 (0.93, 1.12)	NS	589	149	NA
Stomach	Mort.	Vegetables	100 g/d	2	1728/1014975	1.03 (0.85, 1.24)	0.794	1.03 (0.80, 1.32)	NS	328	328	NA
Non-cardia stomach	Inc.	Green leafy vegetables	50 g/d	5	1300/1104695	0.99 (0.92, 1.07)	0.795	1.06 (0.95, 1.18)	NS	1962	89	NA
Stomach	Inc. & mort.	Fermented soya foods	High vs low	3	286/40028	0.93 (0.52, 1.66)	0.796	1.05 (0.57, 1.93)	NS	1121	3594	NA
Stomach (women)	Inc.	Red meat	100 g/d	2	340/63622	0.93 (0.55, 1.59)	0.8	1.22 (0.68, 2.20)	NS	576	108	NA
Stomach	Inc. & mort.	Coffee	1 cup/d	10	2608/1004420	1.00 (0.97, 1.03)	0.829	0.98 (0.97, 1.00)	NS	NA	117	NA
Non-cardia stomach	Inc.	Cruciferous vegetables	50 g/d	5	1300/1104695	1.01 (0.92, 1.10)	0.85	0.97 (0.84, 1.11)	NS	2810	406	NA
Stomach	Inc. & mort.	Poultry	100 g/d	5	3707/1163291	0.98 (0.81, 1.19)	0.86	0.87 (0.69, 1.10)	NS	3430	73	NA
Cardia stomach	Inc.	Serum beta-carotene	5 μg/dl	2	452/28558	0.99 (0.89, 1.10)	0.868	1.00 (0.92, 1.21)	NS	880	NA	NA
Stomach	Inc.	Legumes	50 g/d	2	985/495220	0.98 (0.79, 1.22)	0.869	1.05 (0.87, 1.26)	NS	1111	237	NA
Stomach	Mort.	Citrus fruits	100 g/d	2	2408/1075545	1.03 (0.72, 1.47)	0.871	0.89 (0.77, 1.03)	NS	1850	148	NA
Stomach	Inc. & mort.	Green leafy vegetables	50 g/d	7	3423/1199043	1.01 (0.91, 1.12)	0.876	1.08 (0.99, 1.17)	NS	6073	102	NA
Cardia stomach	Inc.	Red meat	100 g/d	2	257/469672	0.97 (0.69, 1.38)	0.882	0.91 (0.58, 1.43)	NS	1120	117	NA
Stomach (men)	Inc. & mort.	Fruits	100 g/d	5	1212/347713	0.99 (0.90, 1.10)	0.895	1.01 (0.96, 1.07)	NS	1709	2096	NA
Cardia stomach	Inc.	Vegetables	100 g/d	6	1740/1068776	1.00 (0.95, 1.07)	0.906	0.99 (0.90, 1.09)	NS	NA	2226	NA
Stomach	Inc.	Green tea	1 cup/d	5	2976/219047	1.00 (0.97, 1.03)	0.918	1.01 (0.98, 1.04)	NS	NA	404	NA
Cardia stomach	Inc.	Processed meat	50 g/d	3	711/964651	0.99 (0.81, 1.21)	0.927	1.00 (0.77, 1.29)	NS	6364	NA	NA
Cardia stomach	Inc.	Red and processed meat	100 g/d	3	711/964651	0.99 (0.80, 1.23)	0.928	1.00 (0.76, 1.31)	NS	7580	NA	NA
Stomach (women)	Inc. & mort.	Vegetables	100 g/d	3	694/754804	1.01 (0.82, 1.24)	0.942	0.92 (0.80, 1.05)	NS	9015	143	NA
Colorectal+	Inc.	Alcohol (as ethanol)	10 g/d	16	20786/1771952	1.07 (1.05, 1.08)	2.9e-21	1.07 (1.06, 1.09)	Strong	NA	NA	358
Colorectal+	Inc. & mort.	Dietary calcium	High vs low	25	20065/2162978	0.83 (0.79, 0.87)	7.7e-15	0.86 (0.78, 0.95)	Strong	NA	NA	369
Colorectal	Inc.	Dairy products	400 g/d	10	14869/1504704	0.87 (0.83, 0.90)	1.2e-12	0.88 (0.83, 0.93)	Strong	NA	NA	122
Colon+	Inc.	Alcohol (as ethanol)	10 g/d	14	11922/2681902	1.07 (1.05, 1.09)	7.6e-10	1.08 (1.06, 1.10)	Strong	NA	NA	124
Colorectal (men)	Inc.	Dairy products	400 g/d	5	5656/513093	0.84 (0.80, 0.89)	2.9e-09	0.88 (0.81, 0.96)	Strong	NA	NA	41
Colorectal	Inc.	Beer	10 g/d	5	5964/621035	1.08 (1.05, 1.11)	1.2e-07	1.08 (1.04, 1.12)	Strong	NA	NA	32
Colorectal	Inc.	Wholegrain	90 g/d	6	8320/826633	0.84 (0.78, 0.90)	5.3e-07	0.87 (0.78, 0.96)	Strong	NA	NA	34
Colorectal	Inc.	Milk	200 g/d	9	9764/873313	0.94 (0.92, 0.96)	7.3e-07	0.94 (0.91, 0.97)	Strong	NA	NA	49
Colorectal (men)+	Inc.	Alcohol (as ethanol)	10 g/d	14	13336/1187374	1.08 (1.07, 1.09)	8e-54	1.07 (1.06, 1.09)	Highly suggestive	NA	NA	856
Rectal+	Inc.	Alcohol (as ethanol)	10 g/d	11	3909/1695294	1.08 (1.07, 1.10)	7.2e-21	1.07 (1.05, 1.10)	Highly suggestive	NA	NA	241
Colon (men)+	Inc.	Alcohol (as ethanol)	10 g/d	12	5939/1162926	1.08 (1.06, 1.10)	1.3e-13	1.08 (1.06, 1.10)	Highly suggestive	NA	NA	160
Rectal (men)+	Inc.	Alcohol (as ethanol)	10 g/d	10	1472/272212	1.09 (1.06, 1.11)	9.4e-12	1.07 (1.05, 1.10)	Highly suggestive	NA	NA	111
Colon	Inc.	Red and processed meat	100 g/d	10	11105/2576966	1.19 (1.10, 1.29)	1.8e-05	1.06 (0.98, 1.14)	Suggestive	NA	NA	39
Colon	Inc.	Milk	200 g/d	9	8226/1063063	0.94 (0.91, 0.96)	1.9e-05	0.94 (0.91, 0.97)	Suggestive	NA	NA	34
Colon	Inc.	Processed meat	50 g/d	13	9131/1407114	1.23 (1.11, 1.35)	6.4e-05	1.10 (1.04, 1.17)	Suggestive	NA	NA	42
Colorectal	Inc.	Processed meat	50 g/d	10	11403/1201145	1.16 (1.08, 1.26)	0.00011	1.26 (1.13, 1.40)	Suggestive	NA	NA	29
Rectal	Inc.	Milk	200 g/d	7	3593/963646	0.94 (0.90, 0.97)	0.00023	0.95 (0.90, 1.00)	Suggestive	NA	NA	18
Colon (men)	Inc.	Red and processed meat	100 g/d	5	4326/1016528	1.32 (1.13, 1.53)	0.00029	1.19 (0.98, 1.44)	Suggestive	NA	NA	13
Colorectal (women)	Inc.	Dietary fibre	10 g/d	11	8262/996262	0.91 (0.87, 0.96)	0.00039	0.90 (0.83, 0.99)	Suggestive	NA	NA	26
Colon	Inc.	Dairy products	400 g/d	6	4287/756815	0.87 (0.81, 0.94)	0.00048	0.87 (0.80, 0.93)	Suggestive	NA	NA	14
Rectal (women)+	Inc.	Alcohol (as ethanol)	10 g/d	8	2437/1423082	1.09 (1.04, 1.15)	0.00052	1.10 (1.02, 1.18)	Suggestive	NA	NA	18
Colon (women)	Inc.	Processed meat	50 g/d	9	3162/467760	1.32 (1.13, 1.55)	0.00062	1.36 (1.05, 1.76)	Suggestive	NA	NA	19
Colon	Inc.	Wholegrain	90 g/d	4	3811/792207	0.82 (0.73, 0.92)	0.00065	0.80 (0.66, 0.97)	Suggestive	NA	NA	9
Colon (men)	Inc.	Dairy products	400 g/d	2	578/106172	0.77 (0.68, 0.88)	0.00013	0.78 (0.68, 0.89)	Weak	NA	NA	6
Colon (men)	Inc.	Dietary fibre	10 g/d	8	3168/417308	0.88 (0.81, 0.95)	0.001	0.86 (0.77, 0.98)	Weak	NA	NA	14
Colon	Inc.	Red meat	100 g/d	11	4303/1033712	1.23 (1.08, 1.40)	0.002	1.20 (0.96, 1.48)	Weak	NA	NA	17
Colon (women)+	Inc.	Alcohol (as ethanol)	10 g/d	10	5983/1519220	1.05 (1.02, 1.09)	0.003	1.09 (1.03, 1.15)	Weak	NA	NA	14
Colorectal (men)	Inc.	Dietary fibre	10 g/d	6	4434/355956	0.89 (0.82, 0.96)	0.003	0.91 (0.83, 1.01)	Weak	NA	NA	8
Colon (men)	Inc.	Milk	200 g/d	5	4244/426847	0.92 (0.87, 0.97)	0.004	0.91 (0.88, 0.95)	Weak	NA	NA	7
Colorectal	Inc.	Vegetables	100 g/d	11	16388/1554560	0.98 (0.96, 0.99)	0.005	0.97 (0.94, 0.99)	Weak	NA	NA	12
Colorectal	Inc.	Red and processed meat	100 g/d	15	30549/4884039	1.12 (1.03, 1.20)	0.005	1.07 (0.99, 1.17)	Weak	NA	NA	16
Colorectal (men)	Inc.	Total alcoholic drinks	1 drink/d	4	18695/2467497	1.05 (1.02, 1.09)	0.005	1.06 (1.05, 1.06)	Weak	NA	NA	5
Colon	Inc.	Fruits and vegetables	100 g/d	11	8117/1556021	0.98 (0.97, 0.99)	0.005	0.98 (0.96, 1.00)	Weak	NA	NA	12
Colorectal (women)	Inc.	Dairy products	400 g/d	6	4618/504530	0.86 (0.78, 0.96)	0.005	0.85 (0.77, 0.95)	Weak	NA	NA	7
Colorectal	Inc.	Liquors	10 g/d	4	5134/559714	1.08 (1.02, 1.14)	0.006	1.08 (1.02, 1.15)	Weak	NA	NA	5
Colon (men)	Inc.	Vegetables	100 g/d	6	3111/506508	0.95 (0.92, 0.99)	0.006	0.96 (0.92, 1.01)	Weak	NA	NA	6
Rectal (women)	Inc.	Milk	200 g/d	3	1310/368239	0.93 (0.88, 0.98)	0.006	0.93 (0.88, 0.99)	Weak	NA	NA	3
Colorectal (men)	Inc.	Milk	200 g/d	3	2847/134301	0.92 (0.87, 0.98)	0.007	0.93 (0.86, 1.01)	Weak	NA	NA	3
Colon	Inc.	Vitamin E supplements	High vs low	7	1859/230123	0.83 (0.73, 0.95)	0.007	0.87 (0.68, 1.11)	Weak	NA	NA	7
Colorectal (men)	Inc.	Red and processed meat	100 g/d	4	7439/919175	1.10 (1.03, 1.19)	0.008	1.07 (0.97, 1.17)	Weak	NA	NA	4
Colon	Inc.	Vegetables	100 g/d	11	8389/1615960	0.97 (0.95, 0.99)	0.009	0.98 (0.95, 1.02)	Weak	NA	NA	9
Colorectal (women)	Inc.	Total alcoholic drinks	1 drink/d	3	15159/2554241	1.02 (1.00, 1.03)	0.01	1.02 (1.01, 1.04)	Weak	NA	NA	3
Rectal (women)	Inc.	Dietary folate	100 mcg/d	4	981/127530	0.88 (0.79, 0.97)	0.01	0.85 (0.76, 0.96)	Weak	NA	NA	3
Colon (men)	Inc.	Processed meat	50 g/d	5	2263/171347	1.58 (1.11, 2.23)	0.011	1.22 (0.87, 1.77)	Weak	NA	NA	4
Colorectal	Mort.	Alcohol (as ethanol)	High vs low	9	2815/1970085	1.32 (1.06, 1.63)	0.011	1.31 (0.90, 1.91)	Weak	NA	NA	6
Colorectal (men)	Inc.	Fruits and vegetables	100 g/d	4	3980/440238	0.98 (0.97, 1.00)	0.012	0.99 (0.97, 1.01)	Weak	NA	NA	3
Colorectal	Inc.	Wine	10 g/d	6	6425/1572054	1.04 (1.01, 1.07)	0.012	1.04 (1.01, 1.08)	Weak	NA	NA	4
Colorectal (men)	Inc.	Vegetables	100 g/d	5	6059/507477	0.96 (0.93, 0.99)	0.015	0.96 (0.94, 0.99)	Weak	NA	NA	3
Colorectal (men)	Inc.	Fruits	100 g/d	6	6766/570908	0.96 (0.93, 0.99)	0.016	0.97 (0.94, 1.00)	Weak	NA	NA	4
Colon	Inc.	Dietary vitamin C	40 mg/d	6	4484/418211	0.94 (0.89, 0.99)	0.017	0.98 (0.96, 1.00)	Weak	NA	NA	3
Colon (women)	Inc.	Fruits	100 g/d	8	2931/567752	0.95 (0.91, 0.99)	0.021	0.98 (0.95, 1.02)	Weak	NA	NA	4
Colorectal	Inc.	Fruits	100 g/d	13	16786/1586757	0.96 (0.93, 0.99)	0.023	1.01 (0.99, 1.03)	Weak	NA	NA	5
Colorectal (men)	Inc.	Fish	100 g/d	6	3336/258616	0.83 (0.71, 0.97)	0.023	0.75 (0.59, 0.95)	Weak	NA	NA	3
Colorectal	Inc.	Fruits and vegetables	100 g/d	10	10161/1410950	0.98 (0.97, 1.00)	0.024	1.00 (0.98, 1.01)	Weak	NA	NA	4
Colorectal	Inc.	Multivitamin supplements	High vs low	10	8104/783917	0.88 (0.79, 0.98)	0.024	0.99 (0.88, 1.11)	Weak	NA	NA	4
Colon (women)	Inc.	Total carbohydrate	100 g/d	5	3324/426345	0.86 (0.76, 0.98)	0.027	0.88 (0.73, 1.06)	Weak	NA	NA	2
Colorectal	Inc.	Total alcoholic drinks	1 drink/d	8	36942/5218250	1.06 (1.01, 1.12)	0.031	1.05 (1.04, 1.05)	Weak	NA	NA	2
Colon (women)	Inc.	Glycaemic load	50 units/d	8	5558/552857	0.96 (0.92, 1.00)	0.032	0.96 (0.92, 1.01)	Weak	NA	NA	2
Colorectal (women)+	Inc.	Alcohol (as ethanol)	10 g/d	10	7450/584847	1.04 (1.00, 1.07)	0.033	1.00 (0.96, 1.04)	Weak	NA	NA	2
Colorectal	Inc.	Fish	100 g/d	11	8859/882967	0.89 (0.80, 0.99)	0.035	0.83 (0.70, 0.98)	Weak	NA	NA	2
Rectal	Inc.	Cheese	50 g/d	4	2101/593095	0.95 (0.90, 1.00)	0.042	0.95 (0.90, 1.00)	Weak	NA	NA	1
Rectal (men)	Inc.	Milk	200 g/d	3	604/108326	0.91 (0.82, 1.00)	0.044	0.93 (0.82, 1.06)	Weak	NA	NA	1
Rectal	Inc.	Serum vitamin D	30 nmol/l	6	812/1898	0.83 (0.68, 1.00)	0.045	0.99 (0.81, 1.22)	Weak	NA	NA	1
Colorectal	Inc.	Red meat	100 g/d	8	5852/367735	1.12 (1.00, 1.25)	0.045	1.01 (0.90, 1.14)	Weak	NA	NA	1
Rectal	Inc.	Processed meat	50 g/d	10	3684/1279739	1.08 (1.00, 1.17)	0.046	1.08 (0.98, 1.19)	Weak	NA	NA	1
Colon+	Inc.	Dietary fibre	10 g/d	21	13113/2134327	0.91 (0.84, 1.00)	0.047	1.00 (0.98, 1.01)	Weak	NA	NA	1
Colorectal+	Inc.	Cereal fibre	High vs low	17	17397/1876250	0.92 (0.85, 1.00)	0.047	1.00 (0.93, 1.08)	Weak	NA	NA	1
Colorectal	Inc.	Serum vitamin D	30 nmol/l	10	4119/29681	0.92 (0.85, 1.00)	0.049	0.90 (0.80, 1.01)	Weak	NA	NA	1
Colorectal+	Inc.	Dietary fibre	10 g/d	21	19857/2248115	0.93 (0.87, 1.00)	0.049	1.00 (0.99, 1.00)	Weak	NA	NA	1
Rectal	Inc.	Serum/plasma folate	2 ng/ml	4	488/1141	0.96 (0.91, 1.00)	0.055	0.96 (0.92, 1.01)	NS	3	3	NA
Rectal	Inc.	Total alcoholic drinks	1 drink/d	6	3092/1452729	1.08 (1.00, 1.17)	0.061	1.01 (1.00, 1.02)	NS	4	224	NA
Rectal	Inc.	Red and processed meat	100 g/d	6	2705/1110204	1.17 (0.99, 1.39)	0.062	1.06 (0.94, 1.19)	NS	5	32	NA
Colon	Inc.	Glycaemic load	50 units/d	10	8075/750659	0.97 (0.94, 1.00)	0.064	0.98 (0.94, 1.03)	NS	6	13	NA
Rectal	Inc.	Poultry	100 g/d	6	2201/1132939	0.85 (0.72, 1.01)	0.064	0.85 (0.71, 1.02)	NS	4	4	NA
Colorectal (women)	Inc.	Red and processed meat	100 g/d	8	6652/851730	1.13 (0.99, 1.29)	0.064	1.10 (0.99, 1.21)	NS	6	10	NA
Colorectal (women)	Inc.	Processed meat	50 g/d	5	2762/231567	1.18 (0.99, 1.41)	0.071	1.35 (1.09, 1.67)	NS	5	NA	NA
Colon	Inc.	Serum vitamin D	30 nmol/l	8	2073/4929	0.90 (0.81, 1.01)	0.072	0.82 (0.72, 0.93)	NS	9	NA	NA
Colon (women)	Inc.	Red and processed meat	100 g/d	8	3396/873354	1.19 (0.99, 1.43)	0.072	0.97 (0.74, 1.25)	NS	9	12965	NA
Rectal+	Inc.	Dietary fibre	10 g/d	21	5900/2250636	0.93 (0.85, 1.01)	0.073	1.02 (0.93, 1.13)	NS	9	5015	NA
Colorectal	Inc.	Total folate	100 mcg/d	7	4937/440167	0.99 (0.98, 1.00)	0.081	0.99 (0.98, 1.01)	NS	6	6	NA
Rectal	Inc.	Fish	100 g/d	10	4059/1396806	0.84 (0.69, 1.02)	0.082	0.61 (0.43, 0.87)	NS	13	NA	NA
Rectal (men)	Inc.	Fruits and vegetables	100 g/d	4	1251/439926	0.98 (0.95, 1.00)	0.088	0.99 (0.95, 1.03)	NS	7	27	NA
Colon	Inc.	Heme-iron	1 mg/d	7	7264/647964	1.07 (0.99, 1.16)	0.103	1.03 (0.93, 1.15)	NS	14	72	NA
Rectal	Inc.	Heme-iron	1 mg/d	5	2293/551318	1.09 (0.98, 1.21)	0.108	1.08 (0.90, 1.30)	NS	9	11	NA
Colorectal	Inc.	Dietary vitamin B6	2 mg/d	8	7310/420281	0.91 (0.82, 1.02)	0.108	1.03 (0.94, 1.14)	NS	19	4483	NA
Rectal	Inc.	Coffee	1 cup/d	13	6109/1602675	1.01 (1.00, 1.03)	0.108	1.04 (1.00, 1.06)	NS	50	NA	NA
Colon (women)	Inc.	Total folate	100 mcg/d	3	1902/178960	0.97 (0.93, 1.01)	0.116	0.99 (0.95, 1.02)	NS	6	52	NA
Colon	Inc.	Fish	100 g/d	12	10248/1575832	0.91 (0.80, 1.02)	0.116	0.76 (0.59, 0.98)	NS	33	NA	NA
Colorectal (women)	Inc.	Fruits	100 g/d	6	4542/479463	0.96 (0.91, 1.01)	0.119	0.98 (0.95, 1.02)	NS	17	66	NA
Rectal (women)	Inc.	Heme-iron	1 mg/d	4	769/165787	1.13 (0.97, 1.31)	0.122	1.07 (0.89, 1.29)	NS	8	24	NA
Colon (women)	Inc.	Dietary fibre	10 g/d	9	4001/794385	0.92 (0.83, 1.02)	0.123	0.87 (0.78, 0.98)	NS	19	7	NA
Rectal (men)	Inc.	Total alcoholic drinks	1 drink/d	2	311/34874	1.11 (0.97, 1.26)	0.124	1.15 (0.98, 1.35)	NS	4	2	NA
Colon	Inc.	Cheese	50 g/d	6	3933/673081	0.91 (0.80, 1.03)	0.128	0.94 (0.88, 1.01)	NS	9	20	NA
Colon (women)	Inc.	Heme-iron	1 mg/d	6	3388/262227	1.10 (0.97, 1.24)	0.128	0.98 (0.87, 1.10)	NS	15	5348	NA
Colon	Inc.	Fruits	100 g/d	12	8422/1616163	0.98 (0.96, 1.01)	0.132	0.97 (0.95, 1.00)	NS	27	12	NA
Colon (men)	Inc.	Dietary folate	100 mcg/d	3	1347/50364	0.86 (0.70, 1.05)	0.132	0.97 (0.91, 1.03)	NS	10	222	NA
Colon (men)	Inc.	Cheese	50 g/d	2	469/93241	0.85 (0.68, 1.05)	0.139	0.82 (0.65, 1.03)	NS	5	3	NA
Rectal	Inc.	Red meat	100 g/d	7	1772/787058	1.13 (0.96, 1.34)	0.146	1.23 (0.94, 1.62)	NS	23	8	NA
Rectal (women)	Inc.	Glycaemic load	50 units/d	8	1822/551602	1.06 (0.98, 1.14)	0.148	1.04 (0.95, 1.14)	NS	25	54	NA
Colorectal	Inc.	Cheese	50 g/d	7	6473/644478	0.94 (0.87, 1.02)	0.155	0.95 (0.90, 1.00)	NS	12	17	NA
Colorectal+	Inc.	Fruit fibre	High vs low	18	15044/1969343	0.91 (0.80, 1.04)	0.156	1.08 (0.95, 1.23)	NS	28	548	NA
Rectal (men)	Inc.	Vegetables	100 g/d	4	1251/439926	0.96 (0.91, 1.02)	0.167	0.96 (0.89, 1.03)	NS	11	11	NA
Proximal colon+	Inc.	Tea	1 cup/d	16	6683/1755616	1.02 (0.99, 1.05)	0.169	1.03 (1.00, 1.07)	NS	12	5	NA
Colorectal	Inc.	Heme-iron	1 mg/d	5	8269/552335	1.04 (0.98, 1.10)	0.173	1.05 (0.95, 1.15)	NS	20	13	NA
Colorectal	Inc.	Glycaemic load	50 units/d	13	16372/1281460	0.98 (0.95, 1.01)	0.191	0.98 (0.95, 1.02)	NS	62	62	NA
Rectal (men)	Inc.	Dietary fibre	10 g/d	6	1465/329390	0.89 (0.74, 1.06)	0.196	0.92 (0.79, 1.08)	NS	29	56	NA
Rectal	Inc.	Glycaemic index	10 units/d	8	2053/509724	1.10 (0.95, 1.26)	0.201	1.09 (0.81, 1.46)	NS	44	54	NA
Rectal (men)	Inc.	Fruits	100 g/d	5	1356/506541	0.97 (0.93, 1.02)	0.206	0.96 (0.90, 1.01)	NS	23	13	NA
Rectal (women)	Inc.	Red and processed meat	100 g/d	4	760/236048	1.34 (0.85, 2.11)	0.21	1.28 (0.75, 2.21)	NS	26	36	NA
Colon+	Inc.	Dietary folate	100 mcg/d	17	7038/828982	0.97 (0.93, 1.02)	0.211	0.98 (0.95, 1.01)	NS	26	59	NA
Colon	Inc.	Poultry	100 g/d	11	8663/1428009	0.84 (0.63, 1.11)	0.225	0.96 (0.86, 1.06)	NS	38	672	NA
Colon (men)	Inc.	Fruits and vegetables	100 g/d	5	2813/443899	0.98 (0.96, 1.01)	0.229	0.99 (0.97, 1.02)	NS	18	70	NA
Colorectal (women)	Inc.	Milk	200 g/d	4	2528/218292	0.96 (0.89, 1.03)	0.241	0.98 (0.89, 1.08)	NS	27	107	NA
Colon (men)	Inc.	Glycaemic index	10 units/d	2	1368/48892	0.78 (0.52, 1.19)	0.255	0.94 (0.79, 1.11)	NS	18	273	NA
Colorectal (women)	Inc.	Vegetables	100 g/d	7	5974/566775	0.99 (0.96, 1.01)	0.256	0.97 (0.93, 1.02)	NS	113	13	NA
Rectal	Inc.	Wholegrain	90 g/d	3	1548/659044	0.82 (0.58, 1.16)	0.259	0.93 (0.78, 1.10)	NS	35	253	NA
Colon+	Inc.	Total folate	100 mcg/d	10	4379/514241	0.97 (0.91, 1.03)	0.263	0.98 (0.97, 1.00)	NS	18	40	NA
Colorectal (men)	Inc.	Serum/plasma folate	2 ng/ml	5	944/2476	1.03 (0.98, 1.09)	0.264	1.05 (0.97, 1.14)	NS	49	18	NA
Colorectal (women)	Inc.	Heme-iron	1 mg/d	4	2860/166268	1.04 (0.97, 1.13)	0.274	1.01 (0.91, 1.11)	NS	38	580	NA
Colorectal (women)	Inc.	Dietary folate	100 mcg/d	9	4982/457299	0.97 (0.93, 1.02)	0.275	0.96 (0.92, 1.01)	NS	64	36	NA
Colon (men)	Inc.	Total folate	100 mcg/d	3	620/90389	0.96 (0.89, 1.03)	0.28	0.97 (0.89, 1.06)	NS	21	37	NA
Colorectal	Inc.	Animal fat	High vs low	4	1428/198617	1.13 (0.90, 1.43)	0.281	1.13 (0.94, 1.35)	NS	36	36	NA
Rectal	Inc.	Dairy products	400 g/d	5	2162/654716	0.93 (0.82, 1.06)	0.283	0.87 (0.80, 0.93)	NS	40	11	NA
Colon (men)	Inc.	Coffee	1 cup/d	8	5761/587663	0.98 (0.94, 1.02)	0.294	0.96 (0.94, 0.99)	NS	107	27	NA
Rectal	Inc.	Glycaemic load	50 units/d	10	2749/807970	1.03 (0.97, 1.09)	0.295	1.00 (0.91, 1.09)	NS	149	NA	NA
Colorectal (men)	Inc.	Dietary n-3 fatty acid from fish	0.3 g/d	3	1624/117362	1.05 (0.96, 1.15)	0.298	1.07 (0.95, 1.21)	NS	26	14	NA
Rectal	Inc.	Fruits and vegetables	100 g/d	10	3548/1543663	0.99 (0.97, 1.01)	0.301	1.00 (0.97, 1.03)	NS	125	NA	NA
Colon	Inc.	Total alcoholic drinks	1 drink/d	8	6157/1435575	1.11 (0.90, 1.36)	0.321	1.00 (1.00, 1.01)	NS	192	NA	NA
Colon (women)	Inc.	Dietary folate	100 mcg/d	6	2038/271907	0.94 (0.82, 1.07)	0.331	0.98 (0.92, 1.04)	NS	93	863	NA
Colorectal (women)	Inc.	Glycaemic index	10 units/d	9	8065/685586	1.05 (0.95, 1.16)	0.332	0.95 (0.83, 1.10)	NS	195	1000	NA
Colorectal	Inc.	Dietary folate	100 mcg/d	10	8142/579506	0.98 (0.95, 1.02)	0.334	0.96 (0.93, 1.00)	NS	101	25	NA
Colorectal	Inc.	Poultry	100 g/d	7	3374/646681	0.81 (0.53, 1.24)	0.338	0.92 (0.68, 1.25)	NS	95	600	NA
Colon	Inc.	Serum/plasma folate	2 ng/ml	3	1134/2505	1.01 (0.99, 1.03)	0.342	1.01 (0.99, 1.03)	NS	30	30	NA
Colorectal	Inc.	Glycaemic index	10 units/d	11	13660/1041332	1.05 (0.95, 1.15)	0.342	1.19 (1.08, 1.31)	NS	251	NA	NA
Rectal (women)	Inc.	Glycaemic index	10 units/d	6	1444/417422	1.08 (0.92, 1.27)	0.36	1.09 (0.81, 1.46)	NS	101	80	NA
Colon (women)	Inc.	Total alcoholic drinks	1 drink/d	3	4323/1306762	0.88 (0.67, 1.16)	0.367	1.00 (1.00, 1.01)	NS	39	NA	NA
Rectal (women)	Inc.	Dietary fibre	10 g/d	7	1699/822147	0.93 (0.81, 1.08)	0.367	0.92 (0.79, 1.08)	NS	103	78	NA
Colorectal (women)	Inc.	Fruits and vegetables	100 g/d	7	4138/510795	0.99 (0.97, 1.01)	0.38	1.00 (0.97, 1.03)	NS	198	NA	NA
Colon (women)	Inc.	Coffee	1 cup/d	8	4379/705433	0.98 (0.95, 1.02)	0.382	0.98 (0.95, 1.01)	NS	85	85	NA
Colon+	Inc.	Coffee	1 cup/d	23	16476/2092441	0.99 (0.97, 1.01)	0.394	1.00 (0.98, 1.02)	NS	204	NA	NA
Rectal (men)	Inc.	Processed meat	50 g/d	3	620/128595	0.82 (0.52, 1.30)	0.399	0.98 (0.49, 1.94)	NS	46	4356	NA
Colorectal (women)	Inc.	Cheese	50 g/d	2	1021/97684	0.87 (0.61, 1.22)	0.411	0.78 (0.58, 1.04)	NS	36	12	NA
Rectal (women)	Inc.	Processed meat	50 g/d	5	889/236871	1.12 (0.86, 1.46)	0.412	1.32 (0.91, 1.93)	NS	104	18	NA
Colorectal (men)	Inc.	Processed meat	50 g/d	2	1054/30136	1.11 (0.86, 1.43)	0.413	1.01 (0.80, 1.27)	NS	37	4040	NA
Colorectal (women)	Inc.	Serum vitamin D	30 nmol/l	2	466/1069	0.84 (0.54, 1.30)	0.425	0.67 (0.53, 0.85)	NS	60	12	NA
Colorectal (women)	Inc.	Total carbohydrate	100 g/d	7	5655/499993	0.95 (0.83, 1.08)	0.427	0.88 (0.79, 0.98)	NS	190	31	NA
Colon	Inc.	Green tea	1 cup/d	5	1411/252865	0.99 (0.97, 1.01)	0.428	0.99 (0.97, 1.02)	NS	78	78	NA
Rectal	Inc.	Fruits	100 g/d	9	3266/1435927	0.98 (0.93, 1.03)	0.43	1.04 (1.00, 1.09)	NS	235	234	NA
Colorectal	Inc.	Tea	1 cup/d	7	16304/1294917	0.99 (0.97, 1.01)	0.433	1.00 (0.98, 1.02)	NS	132	NA	NA
Colon (women)	Inc.	Red meat	100 g/d	7	2064/419363	1.14 (0.82, 1.60)	0.438	1.18 (0.75, 1.85)	NS	280	176	NA
Rectal (women)	Inc.	Red meat	100 g/d	4	802/306387	0.86 (0.58, 1.27)	0.449	0.98 (0.55, 1.72)	NS	97	5388	NA
Colorectal+	Inc.	Vegetable fibre	High vs low	18	15044/1969343	0.97 (0.91, 1.04)	0.45	1.02 (0.94, 1.11)	NS	132	1086	NA
Colon	Inc.	Animal fat	High vs low	5	782/175242	1.11 (0.84, 1.46)	0.453	1.00 (0.64, 1.55)	NS	180	NA	NA
Rectal (women)	Inc.	Coffee	1 cup/d	5	627/137687	1.02 (0.97, 1.07)	0.46	1.00 (0.94, 1.07)	NS	115	NA	NA
Distal colon+	Inc.	Coffee	1 cup/d	17	5265/1794317	0.99 (0.97, 1.01)	0.471	0.99 (0.96, 1.02)	NS	81	81	NA
Rectal (men)	Inc.	Coffee	1 cup/d	7	1172/189812	1.01 (0.98, 1.05)	0.472	1.06 (1.00, 1.13)	NS	454	NA	NA
Rectal (men)	Inc.	Glycaemic index	10 units/d	2	502/48498	1.20 (0.72, 2.02)	0.48	0.97 (0.69, 1.37)	NS	68	6168	NA
Rectal	Inc.	Tea	1 cup/d	8	4678/1320321	0.99 (0.96, 1.02)	0.483	1.02 (0.98, 1.06)	NS	367	315	NA
Colon+	Inc.	Tea	1 cup/d	18	13165/1837262	0.98 (0.94, 1.03)	0.484	1.03 (1.00, 1.05)	NS	148	211	NA
Rectal (women)	Inc.	Total folate	100 mcg/d	3	423/178960	0.96 (0.86, 1.08)	0.487	1.00 (0.96, 1.03)	NS	102	NA	NA
Colorectal (women)	Inc.	Glycaemic load	50 units/d	11	9611/820608	0.98 (0.92, 1.04)	0.493	0.98 (0.94, 1.02)	NS	484	484	NA
Colorectal (men)	Inc.	Glycaemic load	50 units/d	4	6340/417048	0.98 (0.93, 1.04)	0.495	0.98 (0.95, 1.02)	NS	106	106	NA
Colon (women)	Inc.	Fruits and vegetables	100 g/d	7	2532/481443	0.99 (0.96, 1.02)	0.496	1.00 (0.97, 1.03)	NS	396	NA	NA
Colon (women)	Inc.	Glycaemic index	10 units/d	7	4405/576635	0.95 (0.83, 1.10)	0.501	1.14 (0.95, 1.36)	NS	381	182	NA
Colon (men)	Inc.	Heme-iron	1 mg/d	3	1881/84789	1.06 (0.90, 1.25)	0.503	0.99 (0.86, 1.14)	NS	94	8216	NA
Colon (women)	Inc.	Vegetables	100 g/d	6	2521/498354	0.99 (0.95, 1.03)	0.51	0.98 (0.92, 1.04)	NS	474	118	NA
Colorectal	Inc.	Dietary n-3 fatty acid from fish	0.3 g/d	5	3647/311041	1.02 (0.96, 1.09)	0.51	1.07 (0.95, 1.21)	NS	238	21	NA
Colon (men)	Inc.	Fish	100 g/d	5	1260/196772	1.08 (0.85, 1.37)	0.519	1.12 (0.79, 1.60)	NS	213	98	NA
Rectal (women)	Inc.	Fruits	100 g/d	5	889/434796	0.97 (0.87, 1.07)	0.525	1.09 (1.03, 1.17)	NS	300	101	NA
Colon (women)	Inc.	Poultry	100 g/d	5	1058/289029	0.66 (0.17, 2.57)	0.545	3.11 (0.94, 10.30)	NS	319	112	NA
Colon (men)	Inc.	Total alcoholic drinks	1 drink/d	3	611/38995	1.04 (0.92, 1.18)	0.554	1.12 (0.98, 1.28)	NS	155	19	NA
Proximal colon+	Inc.	Coffee	1 cup/d	17	6923/1794317	0.99 (0.96, 1.02)	0.567	0.95 (0.93, 0.98)	NS	347	NA	NA
Colorectal (men)	Inc.	Total carbohydrate	100 g/d	2	1603/152528	1.08 (0.81, 1.45)	0.589	0.95 (0.82, 1.12)	NS	150	694	NA
Colorectal	Inc.	Serum/plasma folate	2 ng/ml	12	4376/13185	1.00 (0.98, 1.01)	0.591	1.00 (0.98, 1.01)	NS	NA	NA	NA
Colon (men)	Inc.	Total carbohydrate	100 g/d	2	1387/152528	1.07 (0.83, 1.40)	0.594	0.96 (0.80, 1.16)	NS	146	812	NA
Colorectal (men)	Inc.	Coffee	1 cup/d	6	3152/124711	1.01 (0.98, 1.04)	0.597	1.00 (0.97, 1.04)	NS	356	NA	NA
Colorectal	Inc.	Fructose	High vs low	6	6804/640683	1.04 (0.89, 1.22)	0.598	0.99 (0.86, 1.13)	NS	759	27205	NA
Colorectal (men)	Inc.	Serum vitamin D	30 nmol/l	3	808/1937	1.05 (0.87, 1.26)	0.605	1.03 (0.88, 1.22)	NS	265	721	NA
Colon	Inc.	Sucrose	High vs low	4	2339/271671	1.06 (0.86, 1.30)	0.606	0.99 (0.78, 1.26)	NS	318	23574	NA
Colorectal (men)	Inc.	Red meat	100 g/d	2	239/27457	1.28 (0.49, 3.35)	0.614	0.83 (0.43, 1.61)	NS	158	544	NA
Colorectal	Inc.	Garlic supplements	High vs low	4	2329/298012	1.07 (0.82, 1.39)	0.621	1.35 (1.01, 1.81)	NS	429	23	NA
Colorectal (women)	Inc.	Fish	100 g/d	7	5450/606097	0.96 (0.82, 1.13)	0.628	0.90 (0.72, 1.12)	NS	554	84	NA
Colon (women)	Inc.	Fish	100 g/d	9	2267/491915	0.94 (0.72, 1.22)	0.629	0.94 (0.53, 1.66)	NS	1297	1297	NA
Colorectal (men)	Inc.	Heme-iron	1 mg/d	3	2690/85119	1.03 (0.92, 1.14)	0.636	0.99 (0.87, 1.12)	NS	150	2595	NA
Colorectal (men)	Inc.	Dietary folate	100 mcg/d	3	2250/85098	0.99 (0.94, 1.04)	0.638	0.98 (0.93, 1.04)	NS	271	68	NA
Rectal (men)	Inc.	Fish	100 g/d	3	532/108526	0.88 (0.50, 1.55)	0.661	1.01 (0.66, 1.56)	NS	364	113072	NA
Rectal	Inc.	Total folate	100 mcg/d	6	1014/325576	0.99 (0.96, 1.03)	0.686	1.00 (0.96, 1.03)	NS	383	NA	NA
Colon (men)	Inc.	Red meat	100 g/d	2	578/60526	1.08 (0.74, 1.56)	0.698	1.08 (0.73, 1.59)	NS	166	166	NA
Rectal	Inc.	Total carbohydrate	100 g/d	9	3374/1153900	1.02 (0.90, 1.16)	0.702	1.02 (0.79, 1.33)	NS	4724	4724	NA
Colon (women)	Inc.	Milk	200 g/d	4	1169/168083	0.98 (0.89, 1.09)	0.71	0.97 (0.88, 1.07)	NS	583	257	NA
Distal colon+	Inc.	Tea	1 cup/d	16	5069/1755616	1.01 (0.97, 1.05)	0.737	1.03 (0.97, 1.05)	NS	340	39	NA
Rectal	Inc.	Vegetables	100 g/d	8	3326/1435737	0.99 (0.96, 1.03)	0.74	0.98 (0.93, 1.03)	NS	654	162	NA
Colon	Inc.	Legumes	50 g/d	7	2307/259891	0.97 (0.83, 1.14)	0.744	1.07 (0.98, 1.18)	NS	1427	488	NA
Colon (men)	Inc.	Fruits	100 g/d	7	4067/553921	1.01 (0.97, 1.05)	0.758	0.96 (0.93, 1.00)	NS	987	97	NA
Colon (men)	Inc.	Poultry	100 g/d	2	686/86411	0.91 (0.48, 1.74)	0.778	0.76 (0.38, 1.51)	NS	380	45	NA
Colon (women)	Inc.	Dairy products	400 g/d	3	793/163562	0.98 (0.87, 1.11)	0.785	1.00 (0.87, 1.15)	NS	538	NA	NA
Colon	Inc.	Total carbohydrate	100 g/d	9	7819/915474	0.98 (0.88, 1.10)	0.785	1.13 (0.97, 1.33)	NS	2945	128	NA
Rectal (women)	Inc.	Total carbohydrate	100 g/d	6	1390/512243	1.03 (0.83, 1.27)	0.798	1.33 (0.91, 1.94)	NS	2279	25	NA
Rectal (men)	Inc.	Total folate	100 mcg/d	3	308/90284	1.03 (0.84, 1.25)	0.807	1.10 (0.94, 1.27)	NS	708	69	NA
Colon+	Inc.	Dietary vitamin E	High vs low	15	6481/751251	0.99 (0.89, 1.09)	0.807	0.99 (0.89, 1.11)	NS	1512	1512	NA
Colorectal	Inc.	Sucrose	High vs low	7	7724/745789	1.02 (0.90, 1.15)	0.809	1.06 (0.93, 1.21)	NS	3126	362	NA
Rectal (women)	Inc.	Fish	100 g/d	5	840/277834	0.96 (0.65, 1.41)	0.816	1.34 (0.64, 2.81)	NS	3065	87	NA
Colorectal (women)	Inc.	Dietary n-3 fatty acid from fish	0.3 g/d	2	1886/132358	1.01 (0.91, 1.13)	0.83	1.03 (0.91, 1.16)	NS	1015	115	NA
Colon	Inc.	Energy	High vs low	10	1841/372757	1.02 (0.83, 1.27)	0.832	1.18 (0.89, 1.57)	NS	17372	250	NA
Colorectal	Inc.	Energy	High vs low	6	2703/221539	1.02 (0.84, 1.25)	0.837	0.80 (0.66, 0.97)	NS	5508	61	NA
Colorectal (women)	Inc.	Red meat	100 g/d	4	1841/163647	1.03 (0.79, 1.34)	0.848	1.23 (0.90, 1.67)	NS	2000	41	NA
Colorectal	Inc.	Coffee	1 cup/d	12	20383/1600255	1.00 (0.99, 1.02)	0.848	0.97 (0.95, 0.99)	NS	NA	NA	NA
Colorectal (women)	Inc.	Coffee	1 cup/d	5	1895/96239	1.00 (0.97, 1.03)	0.856	1.00 (0.96, 1.04)	NS	NA	NA	NA
Rectal (men)	Inc.	Heme-iron	1 mg/d	3	800/84583	0.99 (0.81, 1.20)	0.895	0.97 (0.74, 1.28)	NS	6132	668	NA
Colorectal (men)	Inc.	Glycaemic index	10 units/d	3	5174/311942	1.01 (0.83, 1.23)	0.898	1.18 (1.05, 1.33)	NS	9115	34	NA
Colorectal (women)	Inc.	Serum/plasma folate	2 ng/ml	6	1841/5437	1.00 (0.98, 1.02)	0.92	1.00 (0.98, 1.01)	NS	NA	NA	NA
Rectal	Inc.	Legumes	50 g/d	4	729/200639	0.99 (0.78, 1.25)	0.947	1.15 (1.00, 1.32)	NS	13962	80	NA
Colon	Inc.	Glycaemic index	10 units/d	9	6087/669331	1.00 (0.90, 1.10)	0.952	0.94 (0.79, 1.11)	NS	NA	307	NA
Rectal	Inc.	Dietary folate	100 mcg/d	7	1786/264899	1.00 (0.95, 1.05)	0.957	0.94 (0.87, 1.02)	NS	NA	49	NA
Rectal (men)	Inc.	Glycaemic load	50 units/d	3	820/212564	1.00 (0.92, 1.09)	0.96	1.00 (0.91, 1.09)	NS	NA	NA	NA
Rectal (women)	Inc.	Fruits and vegetables	100 g/d	6	1032/473058	1.00 (0.95, 1.05)	0.961	1.00 (0.95, 1.06)	NS	NA	NA	NA
Colorectal	Inc.	Legumes	50 g/d	5	7948/1066601	1.00 (0.95, 1.06)	0.962	0.99 (0.95, 1.04)	NS	NA	1066	NA
Rectal (women)	Inc.	Vegetables	100 g/d	4	730/365132	1.00 (0.93, 1.08)	0.967	0.98 (0.92, 1.04)	NS	NA	336	NA
Colon (men)	Inc.	Glycaemic load	50 units/d	3	2203/153998	1.00 (0.85, 1.18)	0.991	0.98 (0.94, 1.03)	NS	NA	1434	NA
Colorectal	Inc.	Total carbohydrate	100 g/d	10	7679/696325	1.00 (0.89, 1.12)	0.995	0.88 (0.79, 0.98)	NS	NA	102	NA
Rectal (women)	Inc.	Total alcoholic drinks	1 drink/d	3	2250/1327402	1.00 (0.83, 1.20)	0.996	1.01 (1.00, 1.02)	NS	NA	2921	NA
Liver	Mort.	Alcohol (as ethanol)	10 g/d	5	3912/2127128	1.02 (1.01, 1.03)	1.4e-17	1.02 (1.01, 1.02)	Highly suggestive	NA	NA	90
Liver	Inc. & mort.	Coffee	1 cup/d	6	1582/378703	0.85 (0.81, 0.90)	4.2e-08	0.87 (0.81, 0.93)	Highly suggestive	NA	NA	41
Liver	Inc. & mort.	Alcohol (as ethanol)	10 g/d	14	5977/4341949	1.04 (1.02, 1.06)	8.9e-06	1.02 (1.01, 1.02)	Suggestive	NA	NA	58
Liver	Inc.	Alcohol (as ethanol)	10 g/d	9	2065/2214691	1.11 (1.05, 1.18)	0.00014	1.03 (1.01, 1.05)	Suggestive	NA	NA	25
Liver (men)	Inc. & mort.	Alcohol (as ethanol)	10 g/d	8	4146/1807539	1.03 (1.01, 1.05)	0.00059	1.02 (1.01, 1.02)	Suggestive	NA	NA	17
Liver (men)	Inc. & mort.	Coffee	1 cup/d	3	766/117042	0.84 (0.78, 0.90)	2.4e-06	0.85 (0.78, 0.92)	Weak	NA	NA	15
Liver (women)	Inc. & mort.	Alcohol (as ethanol)	10 g/d	4	648/1939958	1.18 (1.04, 1.34)	0.009	1.07 (0.90, 1.26)	Weak	NA	NA	4
Liver	Inc.	Poultry	20 g/d	2	773/969392	0.94 (0.89, 0.99)	0.019	0.93 (0.88, 0.99)	Weak	NA	NA	1
Liver	Inc. & mort.	Sake	10 g/d	5	3891/938905	1.03 (1.00, 1.05)	0.027	1.02 (1.00, 1.04)	Weak	NA	NA	2
Liver	Inc. & mort.	Fish	20 g/d	4	1812/1165188	0.94 (0.89, 0.99)	0.029	0.98 (0.93, 1.03)	Weak	NA	NA	1
Liver (women)	Inc. & mort.	Coffee	1 cup/d	3	337/139362	0.91 (0.82, 1.01)	0.066	0.92 (0.81, 1.06)	NS	3	3	NA
Liver (women)	Inc.	Glycaemic index	5 units/d	2	211/256501	1.04 (0.99, 1.09)	0.121	1.06 (1.01, 1.10)	NS	5	3	NA
Liver	Inc.	Red meat	100 g/d	2	594/971242	1.25 (0.90, 1.74)	0.184	1.42 (1.07, 1.89)	NS	9	4	NA
Liver	Inc.	Glycaemic index	5 units/d	4	848/1056556	1.02 (0.99, 1.06)	0.234	0.99 (0.97, 1.01)	NS	36	886	NA
Liver	Inc.	Glycaemic load	50 units/d	4	848/1056556	0.95 (0.85, 1.07)	0.395	1.01 (0.94, 1.08)	NS	83	7985	NA
Liver	Inc.	Processed meat	50 g/d	2	594/971242	0.86 (0.61, 1.23)	0.416	0.73 (0.55, 1.00)	NS	44	11	NA
Liver	Inc. & mort.	Green tea	1 cup/d	4	1389/204616	0.99 (0.95, 1.03)	0.612	1.00 (0.96, 1.04)	NS	514	NA	NA
Liver	Inc.	Dietary vitamin C	25 mg/d	3	368/152835	0.98 (0.87, 1.09)	0.677	0.91 (0.79, 1.04)	NS	469	22	NA
Liver (men)	Inc.	Glycaemic index	5 units/d	2	446/322849	1.01 (0.97, 1.05)	0.709	0.99 (0.97, 1.01)	NS	181	290	NA
Liver	Inc. & mort.	Fruits	100 g/d	3	1050/541876	1.00 (0.92, 1.09)	0.982	0.99 (0.92, 1.06)	NS	NA	991	NA
Gallbladder	Inc. & mort.	Alcohol (as ethanol)	10 g/d	3	375/222216	1.07 (0.98, 1.17)	0.121	1.14 (1.01, 1.29)	NS	8	NA	NA
Gallbladder	Inc.	Sugar	50 g/d	2	400/519660	0.88 (0.69, 1.13)	0.311	0.87 (0.64, 1.19)	NS	15	13	NA
Lung	Inc.	Serum retinol	10 μg/100 ml	8	2827/32467	0.97 (0.95, 0.98)	6.3e-06	0.97 (0.95, 0.99)	Suggestive	NA	NA	35
Lung	Inc. & mort.	Serum alpha-carotene	10 μg/100 ml	5	1038/13008	0.44 (0.31, 0.64)	1.1e-05	0.49 (0.28, 0.87)	Suggestive	NA	NA	21
Lung	Inc. & mort.	Fruits	100 g/d	22	17688/1859467	0.92 (0.88, 0.95)	1.6e-05	0.98 (0.96, 1.00)	Suggestive	NA	NA	85
Lung	Inc.	Fruits	100 g/d	18	16108/1616884	0.93 (0.89, 0.96)	0.00014	0.98 (0.96, 1.00)	Suggestive	NA	NA	50
Lung+	Inc. & mort.	Alcohol (as ethanol)	10 g/d	32	23607/5084099	1.04 (1.02, 1.05)	0.00017	0.99 (0.98, 1.01)	Suggestive	NA	NA	86
Lung (men)	Inc. & mort.	Dietary folate	100 µg/d	3	1693/91100	0.94 (0.91, 0.97)	0.00028	0.93 (0.90, 0.97)	Suggestive	NA	NA	8
Lung (men)+	Inc. & mort.	Alcohol (as ethanol)	10 g/d	21	12282/2322612	1.04 (1.02, 1.06)	0.0003	0.99 (0.98, 1.01)	Suggestive	NA	NA	51
Lung	Inc. & mort.	Dietary vitamin C	40 mg/d	10	4362/269092	0.92 (0.88, 0.96)	0.00037	0.95 (0.92, 0.98)	Suggestive	NA	NA	24
Lung	Inc.	Processed meat	50 g/d	5	9179/1058342	1.17 (1.07, 1.27)	0.00044	1.19 (1.07, 1.33)	Suggestive	NA	NA	12
Lung (men)	Inc.	Red meat	100 g/d	2	2600/240946	1.14 (1.06, 1.24)	0.00082	1.15 (1.06, 1.25)	Suggestive	NA	NA	4
Lung SCC	Inc. & mort.	Dietary vitamin C	40 mg/d	2	902/49902	0.92 (0.87, 0.96)	0.00065	0.93 (0.88, 0.99)	Weak	NA	NA	5
Lung (never smokers)	Inc.	Isoflavones	High vs low	4	674/143705	0.66 (0.51, 0.84)	0.001	0.68 (0.47, 0.97)	Weak	NA	NA	8
Lung	Inc.	Fruits and vegetables	100 g/d	14	12180/1349580	0.96 (0.94, 0.98)	0.001	0.99 (0.98, 1.01)	Weak	NA	NA	25
Lung+	Inc.	Alcohol (as ethanol)	10 g/d	23	12950/2303601	1.04 (1.01, 1.06)	0.001	1.06 (1.03, 1.09)	Weak	NA	NA	39
Lung (women)	Inc.	Dietary beta-carotene	700 μg/d	4	882/93469	0.97 (0.96, 0.99)	0.002	0.98 (0.96, 1.01)	Weak	NA	NA	6
Lung	Inc. & mort.	Processed meat	50 g/d	7	10292/1184037	1.14 (1.05, 1.24)	0.002	1.19 (1.07, 1.33)	Weak	NA	NA	11
Lung AC+	Inc.	Alcohol (as ethanol)	10 g/d	14	1827/953700	1.05 (1.02, 1.09)	0.002	1.10 (1.05, 1.15)	Weak	NA	NA	21
Lung	Inc. & mort.	Serum beta-carotene	10 μg/100 ml	9	2930/41016	0.92 (0.87, 0.97)	0.002	0.94 (0.89, 0.98)	Weak	NA	NA	14
Lung (men)	Inc.	Serum retinol	10 μg/100 ml	6	2414/29502	0.96 (0.93, 0.99)	0.002	0.97 (0.95, 0.99)	Weak	NA	NA	9
Lung	Mort.	Serum beta-carotene	10 μg/100 ml	3	438/11277	0.86 (0.78, 0.95)	0.002	0.84 (0.73, 0.96)	Weak	NA	NA	5
Lung (current smokers)	Inc.	Dietary beta-carotene	700 μg/d	7	3531/89292	0.99 (0.98, 1.00)	0.003	0.99 (0.98, 1.00)	Weak	NA	NA	10
Lung	Mort.	Fruits	100 g/d	5	1580/251118	0.82 (0.72, 0.94)	0.004	0.81 (0.65, 0.99)	Weak	NA	NA	6
Lung	Inc. & mort.	Vegetables	100 g/d	20	15459/1531174	0.93 (0.89, 0.98)	0.004	1.00 (0.99, 1.01)	Weak	NA	NA	23
Lung (men)	Inc. & mort.	Serum beta-carotene	10 μg/100 ml	7	2446/29751	0.89 (0.83, 0.97)	0.005	0.94 (0.89, 0.98)	Weak	NA	NA	8
Lung (current smokers)	Inc.	Dietary vitamin C	40 mg/d	4	1482/36324	0.87 (0.79, 0.96)	0.006	0.96 (0.90, 1.03)	Weak	NA	NA	5
Lung (women)	Inc. & mort.	Fruits	100 g/d	9	6218/963740	0.95 (0.92, 0.99)	0.006	0.98 (0.95, 1.01)	Weak	NA	NA	9
Lung	Inc. & mort.	Total carotenoids	1000 μg/d	6	4345/279075	0.98 (0.97, 1.00)	0.006	0.99 (0.98, 1.00)	Weak	NA	NA	6
Lung	Inc.	Vegetables	100 g/d	16	14265/1387750	0.94 (0.90, 0.98)	0.007	1.00 (0.99, 1.01)	Weak	NA	NA	15
Lung	Inc. & mort.	Cruciferous vegetables	50 g/d	11	11698/1249781	0.92 (0.87, 0.98)	0.008	0.98 (0.94, 1.03)	Weak	NA	NA	10
Lung	Inc. & mort.	Poultry	100 g/d	6	11654/740979	0.91 (0.85, 0.98)	0.008	0.91 (0.84, 0.97)	Weak	NA	NA	6
Lung	Inc. & mort.	Total meat	100 g/d	6	815/133699	1.17 (1.04, 1.31)	0.008	1.11 (0.95, 1.29)	Weak	NA	NA	5
Lung (men)	Inc. & mort.	Dietary vitamin C	40 mg/d	5	1850/95829	0.91 (0.85, 0.98)	0.009	0.94 (0.91, 0.97)	Weak	NA	NA	4
Lung	Inc. & mort.	Citrus fruits	100 g/d	11	12430/1341989	0.91 (0.85, 0.98)	0.01	0.99 (0.96, 1.03)	Weak	NA	NA	8
Lung	Inc. & mort.	Dietary beta-carotene	700 μg/d	12	6037/313271	0.99 (0.98, 1.00)	0.01	0.99 (0.98, 1.00)	Weak	NA	NA	9
Lung+	Inc.	Wine	10 g/d	15	5201/557300	0.88 (0.80, 0.97)	0.011	0.98 (0.91, 1.05)	Weak	NA	NA	11
Lung (current smokers)	Inc. & mort.	Fruits	100 g/d	9	7188/284723	0.91 (0.85, 0.98)	0.013	0.98 (0.93, 1.04)	Weak	NA	NA	6
Lung (men)	Inc. & mort.	Fruits	100 g/d	11	8339/689564	0.94 (0.89, 0.99)	0.014	0.98 (0.96, 1.01)	Weak	NA	NA	7
Lung AC	Inc. & mort.	Dietary vitamin C	40 mg/d	2	668/49668	0.93 (0.87, 0.98)	0.014	0.94 (0.88, 1.01)	Weak	NA	NA	2
Lung (men)	Inc. & mort.	Green leafy vegetables	50 g/d	3	1021/151810	0.89 (0.81, 0.98)	0.018	0.91 (0.82, 1.01)	Weak	NA	NA	2
Lung	Inc.	Citrus fruits	100 g/d	10	12105/1236489	0.93 (0.87, 0.99)	0.018	0.99 (0.96, 1.03)	Weak	NA	NA	5
Lung	Inc. & mort.	Serum total carotenoids	High vs low	5	698/5453	0.64 (0.44, 0.93)	0.018	0.84 (0.48, 1.47)	Weak	NA	NA	3
Lung (men)	Inc. & mort.	Total carotenoids	1000 μg/d	5	2954/167216	0.98 (0.96, 1.00)	0.023	0.99 (0.97, 1.00)	Weak	NA	NA	2
Lung (former smokers)	Inc. & mort.	Green leafy vegetables	50 g/d	3	425/122199	0.63 (0.43, 0.94)	0.024	0.72 (0.49, 1.06)	Weak	NA	NA	1
Lung	Inc. & mort.	Coffee	1 cup/d	7	1895/221424	1.07 (1.01, 1.13)	0.027	0.98 (0.92, 1.04)	Weak	NA	NA	2
Lung	Inc. & mort.	Red meat	100 g/d	7	9765/1149804	1.22 (1.02, 1.46)	0.027	1.14 (1.06, 1.23)	Weak	NA	NA	2
Lung (current smokers)	Inc.	Vegetables	100 g/d	6	6520/241221	0.88 (0.78, 0.99)	0.028	1.01 (0.98, 1.05)	Weak	NA	NA	2
Lung	Inc.	Serum beta-carotene	10 μg/100 ml	6	2492/29739	0.94 (0.89, 0.99)	0.031	0.94 (0.89, 0.98)	Weak	NA	NA	2
Lung (women)	Inc. & mort.	Total carotenoids	1000 μg/d	2	649/97739	0.99 (0.98, 1.00)	0.034	0.99 (0.98, 1.00)	Weak	NA	NA	1
Lung (men)	Inc. & mort.	Serum selenium	10 μg/l	3	495/4187	1.02 (1.00, 1.04)	0.035	1.02 (1.00, 1.05)	Weak	NA	NA	1
Lung	Inc.	Isoflavones	High vs low	6	2919/244240	0.88 (0.79, 0.99)	0.035	0.88 (0.74, 1.05)	Weak	NA	NA	1
Lung	Inc. & mort.	Serum lycopene	10 μg/100 ml	5	1038/13008	0.90 (0.82, 0.99)	0.038	0.95 (0.87, 1.05)	Weak	NA	NA	1
Lung (men)	Inc. & mort.	Cruciferous vegetables	50 g/d	4	4686/407791	0.95 (0.90, 1.00)	0.04	0.95 (0.89, 1.01)	Weak	NA	NA	1
Lung	Inc. & mort.	Green leafy vegetables	50 g/d	8	4935/841018	0.89 (0.79, 1.00)	0.043	0.98 (0.88, 1.06)	Weak	NA	NA	1
Lung	Mort.	Alcohol (as ethanol)	10 g/d	9	10265/2752562	1.03 (1.00, 1.06)	0.047	0.99 (0.98, 1.01)	Weak	NA	NA	1
Lung (women)	Inc.	Fruits and vegetables	100 g/d	4	2909/278746	0.94 (0.88, 1.00)	0.066	1.00 (0.98, 1.03)	NS	5	NA	NA
Lung (men)	Inc. & mort.	Vegetables	100 g/d	9	7068/503122	0.94 (0.88, 1.01)	0.071	0.97 (0.93, 1.00)	NS	7	27	NA
Lung	Inc. & mort.	Eggs	20 g/d	5	2071/250188	0.96 (0.92, 1.00)	0.072	0.95 (0.90, 1.01)	NS	4	3	NA
Lung+	Inc. & mort.	Liquors	10 g/d	16	5414/574933	1.03 (1.00, 1.08)	0.08	1.03 (0.95, 1.12)	NS	8	14	NA
Lung	Mort.	Eggs	20 g/d	2	1312/123133	0.96 (0.91, 1.01)	0.087	0.95 (0.90, 1.01)	NS	3	2	NA
Lung (non-smokers)+	Inc. & mort.	Alcohol (as ethanol)	10 g/d	13	922/451616	1.18 (0.97, 1.42)	0.093	1.02 (0.98, 1.06)	NS	8	518	NA
Lung (current smokers)	Inc. & mort.	Citrus fruits	100 g/d	3	2035/141681	0.74 (0.51, 1.06)	0.097	0.96 (0.81, 1.08)	NS	6	319	NA
Lung (men)	Inc. & mort.	Coffee	1 cup/d	5	1348/109657	1.08 (0.98, 1.18)	0.106	0.95 (0.89, 1.02)	NS	12	469	NA
Lung (women)	Inc. & mort.	Citrus fruits	100 g/d	4	3723/363766	0.86 (0.71, 1.04)	0.124	0.99 (0.93, 1.06)	NS	9	1978	NA
Lung (former smokers)	Inc. & mort.	Citrus fruits	100 g/d	2	368/121623	0.69 (0.42, 1.11)	0.127	0.65 (0.39, 1.07)	NS	4	3	NA
Lung (men)	Inc.	Legumes	50 g/d	3	4467/390158	0.98 (0.96, 1.01)	0.128	0.98 (0.96, 1.01)	NS	6	6	NA
Lung (never smokers)	Inc. & mort.	Alcohol (as ethanol)	10 g/d	4	1454/606919	0.96 (0.91, 1.01)	0.133	0.95 (0.91, 1.00)	NS	8	5	NA
Lung (current smokers)	Inc. & mort.	Green leafy vegetables	50 g/d	4	1388/229187	0.83 (0.66, 1.06)	0.133	0.97 (0.80, 1.17)	NS	11	381	NA
Lung	Inc. & mort.	Blood hydroxy vitamin D	10 nmol/l	5	1126/45324	0.98 (0.94, 1.01)	0.141	0.98 (0.91, 1.05)	NS	20	20	NA
Lung (women)	Inc. & mort.	Dietary vitamin C	40 mg/d	3	319/31126	0.96 (0.91, 1.01)	0.151	0.99 (0.93, 1.05)	NS	7	112	NA
Lung	Inc. & mort.	Serum lutein and zeaxanthin	10 μg/100 ml	5	870/12780	0.90 (0.78, 1.04)	0.155	0.76 (0.62, 0.92)	NS	21	NA	NA
Lung	Mort.	Processed meat	50 g/d	2	1113/125695	0.79 (0.56, 1.12)	0.181	0.79 (0.54, 1.15)	NS	7	7	NA
Lung	Inc. & mort.	Serum beta-cryptoxanthin	10 μg/100 ml	6	1146/13332	0.80 (0.57, 1.12)	0.193	0.89 (0.76, 1.05)	NS	37	134	NA
Lung squamous/large cell/small cell carcinoma	Inc.	Fruits	100 g/d	3	897/131347	0.85 (0.67, 1.09)	0.202	0.83 (0.74, 0.94)	NS	13	10	NA
Lung (men)	Inc. & mort.	Citrus fruits	100 g/d	4	4549/434805	0.83 (0.62, 1.12)	0.222	0.99 (0.95, 1.04)	NS	20	6776	NA
Lung	Inc. & mort.	Milk	1 cup/d	5	1533/170114	0.89 (0.72, 1.09)	0.242	1.06 (0.84, 1.32)	NS	38	1055	NA
Lung	Inc. & mort.	Vitamin E supplements	Use vs no use	8	3940/316829	1.05 (0.97, 1.13)	0.244	1.05 (1.00, 1.09)	NS	22	22	NA
Lung	Inc. & mort.	Green tea	1 cup/d	5	1932/203616	1.02 (0.99, 1.05)	0.256	1.04 (1.00, 1.08)	NS	34	9	NA
Lung (former smokers)	Inc. & mort.	Fruits	100 g/d	5	3891/375871	0.97 (0.93, 1.02)	0.259	1.00 (0.94, 1.06)	NS	32	NA	NA
Lung (never smokers)	Inc. & mort.	Citrus fruits	100 g/d	3	284/279092	1.27 (0.84, 1.94)	0.26	1.12 (0.68, 1.85)	NS	20	86	NA
Lung (women)	Inc.	Cruciferous vegetables	50 g/d	4	3256/344109	0.94 (0.85, 1.05)	0.261	1.02 (0.96, 1.10)	NS	27	1411	NA
Lung (women)	Inc. & mort.	Vegetables	100 g/d	6	3531/377775	1.02 (0.98, 1.06)	0.289	1.04 (0.99, 1.08)	NS	63	16	NA
Lung small cell carcinoma	Inc.	Fruits	100 g/d	2	323/481386	0.85 (0.63, 1.15)	0.29	0.92 (0.81, 1.04)	NS	16	61	NA
Lung (current smokers)	Inc.	Fruits and vegetables	100 g/d	3	4263/212145	0.98 (0.95, 1.02)	0.292	1.00 (0.98, 1.03)	NS	22	NA	NA
Lung (women)+	Inc.	Beer	10 g/d	8	1937/322514	1.17 (0.86, 1.59)	0.312	1.02 (0.89, 1.18)	NS	35	2133	NA
Lung (former smokers)	Inc.	Dietary vitamin C	40 mg/d	3	478/23599	0.95 (0.87, 1.05)	0.314	0.94 (0.84, 1.06)	NS	23	16	NA
Lung SCC	Inc.	Fruits	100 g/d	2	388/481374	0.88 (0.68, 1.13)	0.318	0.92 (0.82, 1.02)	NS	17	40	NA
Lung (former smokers)	Inc.	Dietary beta-carotene	700 μg/d	6	897/67533	0.99 (0.97, 1.01)	0.32	1.00 (0.97, 1.04)	NS	97	NA	NA
Lung (never smokers)	Inc.	Dietary vitamin C	40 mg/d	3	211/63223	0.93 (0.79, 1.09)	0.349	0.97 (0.74, 1.26)	NS	37	206	NA
Lung small cell carcinoma+	Inc.	Alcohol (as ethanol)	10 g/d	12	808/878276	1.03 (0.97, 1.10)	0.354	1.11 (1.04, 1.19)	NS	78	NA	NA
Lung (current smokers)	Inc.	Dietary folate	100 µg/d	4	1503/37478	0.94 (0.83, 1.07)	0.359	1.02 (0.94, 1.11)	NS	60	2347	NA
Lung (former smokers)	Inc.	Dietary folate	100 µg/d	4	621/34723	0.96 (0.88, 1.05)	0.364	0.92 (0.83, 1.03)	NS	52	13	NA
Lung	Inc.	Vitamin E supplements	Use vs no use	6	2820/211200	1.05 (0.94, 1.18)	0.365	1.05 (1.00, 1.09)	NS	51	51	NA
Lung AC	Inc.	Fruits	100 g/d	5	1030/612247	0.94 (0.83, 1.07)	0.367	0.94 (0.86, 1.02)	NS	58	58	NA
Lung (never smokers)	Inc.	Fruits	100 g/d	8	1260/578719	1.03 (0.97, 1.09)	0.379	1.02 (0.95, 1.10)	NS	146	325	NA
Lung (women)	Inc. & mort.	Vitamin C supplements	Use vs no use	3	1024/103408	0.93 (0.78, 1.10)	0.383	0.95 (0.77, 1.15)	NS	48	95	NA
Lung (women)+	Inc.	Alcohol (as ethanol)	10 g/d	16	10550/2642266	1.01 (0.98, 1.05)	0.383	1.03 (0.98, 1.09)	NS	1352	154	NA
Lung (women)	Inc. & mort.	Fish	25 g/d	2	666/132249	0.98 (0.92, 1.03)	0.398	0.99 (0.92, 1.07)	NS	37	149	NA
Lung (women)	Inc. & mort.	Green leafy vegetables	50 g/d	4	1174/206810	0.83 (0.54, 1.29)	0.409	0.98 (0.74, 1.28)	NS	119	10055	NA
Lung (men)	Inc. & mort.	Vitamin C supplements	Use vs no use	3	1900/50970	0.91 (0.72, 1.15)	0.414	0.79 (0.53, 1.19)	NS	55	9	NA
Lung (women)	Inc. & mort.	Serum beta-carotene	10 μg/100 ml	3	221/577	0.95 (0.84, 1.08)	0.427	0.92 (0.77, 1.10)	NS	60	23	NA
Lung (men)+	Inc. & mort.	Beer	10 g/d	8	3281/219903	1.03 (0.96, 1.10)	0.465	1.10 (1.03, 1.18)	NS	118	12	NA
Lung (women)	Inc.	Red meat	100 g/d	3	4971/397876	1.07 (0.89, 1.29)	0.468	1.13 (0.95, 1.35)	NS	78	24	NA
Lung+	Inc. & mort	Beer	10 g/d	17	5976/612939	1.03 (0.95, 1.11)	0.473	1.10 (1.03, 1.17)	NS	307	30	NA
Lung	Inc. & mort.	Dietary folate	100 µg/d	9	4902/401592	0.99 (0.95, 1.02)	0.48	0.95 (0.91, 0.98)	NS	764	30	NA
Lung (former smokers)	Inc.	Vegetables	100 g/d	4	3771/362183	0.98 (0.92, 1.04)	0.499	0.98 (0.94, 1.01)	NS	102	102	NA
Lung	Inc.	Fish	25 g/d	6	12381/1103553	0.97 (0.89, 1.06)	0.518	1.01 (0.97, 1.05)	NS	312	8168	NA
Lung	Inc. & mort.	Multivitamin supplements	Use vs no use	8	6688/652810	1.03 (0.95, 1.12)	0.522	1.00 (0.88, 1.13)	NS	406	NA	NA
Lung (current smokers)+	Inc.	Alcohol (as ethanol)	10 g/d	13	4179/238884	1.01 (0.98, 1.05)	0.523	0.99 (0.95, 1.03)	NS	433	1177	NA
Lung+	Inc.	Beer	10 g/d	16	5763/595306	1.02 (0.95, 1.10)	0.527	1.10 (1.03, 1.17)	NS	740	33	NA
Lung	Inc.	Legumes	50 g/d	8	9445/751820	0.99 (0.97, 1.01)	0.537	0.99 (0.97, 1.01)	NS	192	192	NA
Lung (women)	Inc.	Legumes	50 g/d	3	3148/339343	1.01 (0.98, 1.05)	0.546	1.01 (0.98, 1.05)	NS	127	127	NA
Lung (women)	Inc. & mort.	Coffee	1 cup/d	3	318/101675	1.05 (0.88, 1.26)	0.56	1.06 (0.93, 1.20)	NS	167	117	NA
Lung (men)	Inc. & mort.	Dietary beta-carotene	700 μg/d	7	3210/87733	0.99 (0.97, 1.02)	0.572	1.00 (0.98, 1.03)	NS	175	NA	NA
Lung	Mort.	Poultry	100 g/d	3	1416/143328	0.92 (0.67, 1.25)	0.582	0.96 (0.67, 1.39)	NS	162	676	NA
Lung (never smokers)	Inc.	Dietary beta-carotene	700 μg/d	6	332/123108	0.99 (0.96, 1.03)	0.618	0.99 (0.94, 1.04)	NS	463	463	NA
Lung	Mort.	Serum selenium	10 μg/l	2	247/3528	0.98 (0.92, 1.05)	0.64	0.95 (0.94, 0.96)	NS	154	25	NA
Lung	Inc. & mort.	Fish	25 g/d	8	13693/1226686	0.99 (0.93, 1.05)	0.666	1.01 (0.97, 1.05)	NS	1854	3819	NA
Lung	Mort.	Fish	25 g/d	2	1312/123133	0.99 (0.95, 1.03)	0.67	0.99 (0.95, 1.03)	NS	106	106	NA
Lung	Mort.	Vegetables	100 g/d	4	1194/151959	0.97 (0.85, 1.11)	0.672	1.01 (0.86, 1.17)	NS	390	7016	NA
Lung AC	Inc.	Vegetables	100 g/d	4	1007/577875	0.98 (0.91, 1.07)	0.674	0.99 (0.91, 1.08)	NS	321	1297	NA
Lung	Inc. & mort.	Serum selenium	10 μg/l	6	859/5150	0.99 (0.95, 1.03)	0.682	0.95 (0.94, 0.96)	NS	824	33	NA
Lung	Inc.	Poultry	100 g/d	3	10238/597651	0.89 (0.49, 1.60)	0.693	0.91 (0.84, 0.97)	NS	209	318	NA
Lung small cell carcinoma	Inc.	Vegetables	100 g/d	2	323/481386	0.93 (0.66, 1.32)	0.701	1.04 (0.92, 1.18)	NS	192	1060	NA
Lung (women)	Inc. & mort.	Multivitamin supplements	Use vs no use	4	3304/387550	1.02 (0.92, 1.14)	0.716	1.00 (0.88, 1.13)	NS	633	NA	NA
Lung	Inc.	Serum selenium	10 μg/l	4	612/1622	1.01 (0.97, 1.05)	0.72	1.02 (0.99, 1.06)	NS	365	93	NA
Lung (men)	Inc.	Fruits and vegetables	100 g/d	5	4699/398562	0.99 (0.94, 1.04)	0.743	0.99 (0.97, 1.01)	NS	576	576	NA
Lung (never smokers)	Inc.	Green leafy vegetables	50 g/d	4	591/296235	0.96 (0.76, 1.22)	0.751	0.99 (0.75, 1.31)	NS	760	12529	NA
Lung (never smokers)	Inc.	Dietary folate	100 µg/d	5	689/156302	0.99 (0.93, 1.06)	0.752	0.99 (0.92, 1.06)	NS	1179	1179	NA
Lung (women)	Inc. & mort.	Processed meat	50 g/d	3	2821/301928	1.04 (0.81, 1.34)	0.758	1.04 (0.80, 1.35)	NS	558	558	NA
Lung (women)	Inc. & mort.	Vitamin E supplements	Use vs no use	3	805/133766	1.05 (0.74, 1.49)	0.769	1.33 (1.01, 1.73)	NS	1037	31	NA
Lung (women)	Inc. & mort.	Dietary folate	100 µg/d	3	916/141377	0.99 (0.95, 1.04)	0.769	1.00 (0.93, 1.07)	NS	252	NA	NA
Lung+	Inc. & mort.	Total fat	High vs low	13	4723/596236	0.98 (0.85, 1.13)	0.79	1.04 (0.92, 1.17)	NS	1960	789	NA
Lung	Inc. & mort.	Vitamin C supplements	Use vs no use	8	4163/286434	0.99 (0.88, 1.10)	0.803	0.95 (0.77, 1.15)	NS	9260	356	NA
Lung (ever smokers)	Inc.	Isoflavones	High vs low	2	1054/34927	1.02 (0.84, 1.25)	0.831	1.03 (0.80, 1.34)	NS	827	371	NA
Lung (never smokers)	Inc.	Fruits and vegetables	100 g/d	3	604/464379	1.00 (0.95, 1.07)	0.9	0.99 (0.93, 1.05)	NS	NA	744	NA
Lung (men)	Inc. & mort.	Multivitamin supplements	Use vs no use	3	2863/188144	1.01 (0.84, 1.22)	0.916	0.97 (0.77, 1.23)	NS	5654	704	NA
Lung SCC	Inc.	Vegetables	100 g/d	2	388/481374	1.00 (0.90, 1.12)	0.928	1.00 (0.90, 1.12)	NS	NA	NA	NA
Lung (women)	Inc. & mort.	Serum retinol	10 μg/100 ml	3	215/559	1.00 (0.96, 1.04)	0.942	0.98 (0.93, 1.04)	NS	NA	70	NA
Lung (men)	Inc. & mort.	Processed meat	50 g/d	3	5277/371256	1.01 (0.73, 1.40)	0.947	1.19 (1.07, 1.33)	NS	25290	84	NA
Lung (men)	Mort.	Fish	25 g/d	2	1074/62280	1.00 (0.96, 1.05)	0.957	1.00 (0.96, 1.05)	NS	NA	NA	NA
Lung	Inc.	Eggs	20 g/d	3	759/127055	1.00 (0.87, 1.15)	0.963	0.95 (0.86, 1.04)	NS	NA	127	NA
Lung (men)	Inc. & mort.	Vitamin E supplements	Use vs no use	3	1899/50970	0.99 (0.77, 1.29)	0.964	1.10 (0.73, 1.65)	NS	11573	138	NA
Lung (never smokers)	Inc.	Vegetables	100 g/d	5	680/467270	1.00 (0.91, 1.10)	0.991	0.96 (0.86, 1.08)	NS	NA	210	NA
Lung SCC+	Inc.	Alcohol (as ethanol)	10 g/d	14	1478/953700	1.00 (0.92, 1.08)	0.997	0.95 (0.89, 1.02)	NS	NA	187	NA
Skin BCC	Inc.	Coffee	1 cup/d	3	23109/114222	0.95 (0.94, 0.97)	7.5e-13	0.95 (0.94, 0.97)	Highly suggestive	NA	NA	38
Skin BCC (women)	Inc.	Alcohol (as ethanol)	10 g/d	4	22106/249807	1.08 (1.04, 1.11)	4.5e-06	1.09 (1.07, 1.12)	Suggestive	NA	NA	18
Skin BCC	Inc.	Serum vitamin D	30 nmol/l	4	1030/6497	1.40 (1.19, 1.66)	6.4e-05	1.63 (1.34, 1.99)	Suggestive	NA	NA	13
Melanoma (women)	Inc.	Coffee	1 cup/d	4	1830/255419	0.91 (0.87, 0.96)	0.00054	0.93 (0.86, 1.00)	Suggestive	NA	NA	9
Melanoma	Inc.	Alcohol (as ethanol)	10 g/d	6	7367/1741417	1.08 (1.03, 1.13)	0.002	1.02 (0.99, 1.05)	Weak	NA	NA	10
Melanoma	Inc.	Serum vitamin D	30 nmol/l	4	242/23840	1.61 (1.01, 2.58)	0.047	1.19 (0.86, 1.60)	Weak	NA	NA	1
Melanoma	Inc.	Coffee	1 cup/d	7	5660/832511	0.96 (0.92, 1.00)	0.053	0.96 (0.93, 0.99)	NS	4	4	NA
Skin BCC	Inc.	Decaffeinated coffee	1 cup/d	3	23109/114222	1.02 (1.00, 1.03)	0.089	1.02 (1.00, 1.05)	NS	2	2	NA
Skin BCC	Inc.	Alcohol (as ethanol)	10 g/d	7	33548/337122	1.04 (0.99, 1.10)	0.11	1.01 (0.99, 1.04)	NS	13	197	NA
Skin BCC (men)	Inc.	Alcohol (as ethanol)	10 g/d	4	10922/84683	1.03 (0.99, 1.07)	0.153	1.05 (1.03, 1.08)	NS	11	4	NA
Skin SCC	Inc.	Decaffeinated coffee	1 cup/d	3	2146/114222	1.05 (0.98, 1.11)	0.155	1.09 (1.01, 1.18)	NS	8	3	NA
Non-melanoma skin	Inc.	Serum vitamin D	30 nmol/l	4	1377/26436	1.23 (0.91, 1.66)	0.175	1.19 (1.06, 1.33)	NS	27	37	NA
Skin SCC	Inc.	Coffee	1 cup/d	3	2146/114222	0.97 (0.93, 1.02)	0.262	1.00 (0.94, 1.06)	NS	14	NA	NA
Skin SCC	Inc.	Serum vitamin D	30 nmol/l	3	251/5498	1.57 (0.64, 3.89)	0.328	0.79 (0.59, 1.06)	NS	46	702	NA
Skin SCC	Inc.	Alcohol (as ethanol)	10 g/d	3	425/56267	1.03 (0.97, 1.09)	0.335	1.03 (0.97, 1.10)	NS	31	31	NA
Melanoma (men)	Inc.	Coffee	1 cup/d	2	818/65132	1.03 (0.96, 1.10)	0.392	1.04 (0.97, 1.12)	NS	24	14	NA
Melanoma	Inc.	Decaffeinated coffee	1 cup/d	5	5341/717151	0.99 (0.96, 1.02)	0.467	0.99 (0.95, 1.03)	NS	220	220	NA
Melanoma (women)	Inc.	Decaffeinated coffee	1 cup/d	3	1666/230370	0.98 (0.92, 1.05)	0.587	0.99 (0.89, 1.10)	NS	124	501	NA
Breast MHT current	Inc.	Alcohol (as ethanol)	10 g/d	5	9402/381930	1.12 (1.09, 1.15)	1.1e-16	1.12 (1.08, 1.15)	Strong	NA	NA	85
Breast post	Inc.	Wine	10 g/d	6	3831/85780	1.12 (1.07, 1.16)	1e-07	1.12 (1.06, 1.19)	Strong	NA	NA	39
Breast+	Inc.	Alcohol (as ethanol)	10 g/d	33	117514/5197851	1.07 (1.05, 1.10)	1.2e-08	1.08 (1.07, 1.09)	Highly suggestive	NA	NA	247
Ductal breast post	Inc.	Alcohol (as ethanol)	10 g/d	4	12776/442121	1.09 (1.05, 1.13)	2.7e-06	1.09 (1.05, 1.13)	Suggestive	NA	NA	19
Breast+	Inc.	Beer	10 g/d	23	44751/1477496	1.05 (1.03, 1.08)	3.2e-06	1.05 (1.03, 1.08)	Suggestive	NA	NA	107
Breast post+	Inc.	Alcohol (as ethanol)	10 g/d	29	33415/809145	1.11 (1.06, 1.16)	1.2e-05	1.09 (1.07, 1.11)	Suggestive	NA	NA	116
Breast ER+PR+post	Inc.	Alcohol (as ethanol)	10 g/d	6	8612/500381	1.06 (1.03, 1.09)	4.9e-05	1.06 (1.03, 1.08)	Suggestive	NA	NA	20
Breast	Inc.	Dietary fibre	10 g/d	16	35570/1249051	0.95 (0.93, 0.98)	0.00012	0.96 (0.93, 1.00)	Suggestive	NA	NA	46
Lobular breast post	Inc.	Alcohol (as ethanol)	10 g/d	4	2448/442121	1.15 (1.07, 1.24)	0.00025	1.10 (1.04, 1.18)	Suggestive	NA	NA	10
Breast MHT never	Inc.	Alcohol (as ethanol)	10 g/d	6	3674/153990	1.04 (1.02, 1.07)	0.00049	1.04 (1.01, 1.07)	Suggestive	NA	NA	13
Breast	Inc.	Soluble fibre	10 g/d	5	14976/479240	0.75 (0.63, 0.88)	0.00076	0.80 (0.61, 1.05)	Suggestive	NA	NA	10
Breast post	Inc.	Dietary calcium	300 mg/d	6	10137/298291	0.96 (0.94, 0.98)	0.001	0.96 (0.93, 1.00)	Weak	NA	NA	11
Breast+	Inc.	Wine	10 g/d	24	65520/2412572	1.06 (1.02, 1.10)	0.002	1.07 (1.05, 1.09)	Weak	NA	NA	35
Breast+	Inc.	Energy from saturated fat	0.05	11	17592/513573	1.06 (1.02, 1.10)	0.002	1.05 (1.00, 1.10)	Weak	NA	NA	16
Breast post	Inc.	Glycaemic index	10 units/d	10	26770/816163	1.06 (1.02, 1.10)	0.003	1.01 (0.94, 1.09)	Weak	NA	NA	14
Breast+	Inc.	Circulating beta-carotene concentration	50 μg/dl	11	3558/8409	0.78 (0.66, 0.92)	0.004	0.80 (0.65, 0.97)	Weak	NA	NA	13
Breast pre	Inc.	Dairy products	200 g/d	7	2861/234118	0.95 (0.91, 0.98)	0.004	0.95 (0.90, 0.99)	Weak	NA	NA	8
Breast	Inc.	Fruits	200 g/d	12	24646/864995	0.94 (0.91, 0.98)	0.006	0.99 (0.96, 1.02)	Weak	NA	NA	13
Breast post	Inc.	Fruits	200 g/d	8	10479/389880	0.92 (0.87, 0.98)	0.006	0.90 (0.83, 0.98)	Weak	NA	NA	8
Breast+	Inc.	Saturated fat	10 g/d	12	16404/463919	1.04 (1.01, 1.07)	0.007	1.04 (1.01, 1.07)	Weak	NA	NA	12
Breast	Inc.	Dairy products	200 g/d	6	7776/264386	0.96 (0.94, 0.99)	0.008	0.98 (0.94, 1.02)	Weak	NA	NA	6
Breast post	Inc.	Dietary fibre	10 g/d	11	18276/593799	0.95 (0.92, 0.99)	0.011	0.95 (0.89, 1.01)	Weak	NA	NA	8
Breast pre	Inc.	Beer	10 g/d	3	818/35886	1.32 (1.06, 1.64)	0.013	1.33 (1.02, 1.73)	Weak	NA	NA	2
Breast	Inc.	Circulating lutein concentration	25 μg/dl	6	1296/2934	0.72 (0.56, 0.93)	0.013	0.68 (0.44, 1.04)	Weak	NA	NA	4
Breast+	Inc.	Circulating total carotenoid concentration	100 μg/dl	9	3407/7283	0.83 (0.71, 0.96)	0.015	0.82 (0.69, 0.96)	Weak	NA	NA	5
Breast post	Inc.	Fruit fibre	10 g/d	4	9955/328974	0.82 (0.70, 0.96)	0.015	0.84 (0.72, 0.99)	Weak	NA	NA	3
Breast	Inc.	Red meat	100 g/d	6	9614/412667	1.12 (1.02, 1.23)	0.02	1.07 (0.98, 1.16)	Weak	NA	NA	3
Breast ER-PR-	Inc.	Fruits and vegetables	200 g/d	3	1346/434271	0.93 (0.88, 0.99)	0.023	0.93 (0.87, 0.99)	Weak	NA	NA	2
Breast post	Inc.	Plasma alpha-carotene concentration	10 μg/dl	5	1101/7489	0.79 (0.65, 0.97)	0.025	0.78 (0.57, 1.08)	Weak	NA	NA	2
Breast pre	Inc.	Dietary calcium	300 mg/d	5	2913/278970	0.87 (0.76, 0.99)	0.031	0.98 (0.92, 1.04)	Weak	NA	NA	2
Breast ER-PR-	Inc.	Vegetables	200 g/d	3	1346/434271	0.79 (0.63, 0.98)	0.036	0.85 (0.74, 0.98)	Weak	NA	NA	1
Breast ER+PR-post	Inc.	Alcohol (as ethanol)	10 g/d	5	1525/463640	1.12 (1.01, 1.24)	0.036	1.06 (1.01, 1.11)	Weak	NA	NA	1
Breast post	Inc.	Dietary beta-carotene	5000 μg/d	7	9735/331473	0.94 (0.89, 1.00)	0.037	0.96 (0.86, 1.07)	Weak	NA	NA	1
Breast post	Inc.	Coffee	1 cup/d	7	12354/290718	0.98 (0.95, 1.00)	0.042	0.98 (0.96, 0.98)	Weak	NA	NA	1
Breast	Inc.	Fruit fibre	10 g/d	8	26348/835669	0.90 (0.81, 1.00)	0.048	0.93 (0.85, 1.02)	Weak	NA	NA	1
Breast MHT former/never	Inc.	Alcohol (as ethanol)	10 g/d	3	15807/654598	1.12 (1.00, 1.25)	0.051	1.11 (1.08, 1.14)	NS	2	2	NA
Breast post+	Inc.	Total fat	20 g/d	17	9758/298871	1.08 (1.00, 1.17)	0.061	1.07 (1.02, 1.12)	NS	6	8	NA
Breast ER+PR-	Inc.	Vegetables	200 g/d	3	1229/434271	0.89 (0.79, 1.01)	0.063	0.86 (0.76, 0.98)	NS	3	2	NA
Breast	Inc. & mort.	Coffee	1 cup/d	14	24150/762499	0.99 (0.98, 1.00)	0.073	0.99 (0.98, 1.01)	NS	12	12	NA
Breast	Inc.	Dietary calcium	300 mg/d	5	17483/617976	0.97 (0.94, 1.00)	0.077	0.98 (0.95, 1.02)	NS	5	10	NA
Breast post	Inc.	Processed meat	50 g/d	8	13708/414360	1.13 (0.98, 1.29)	0.083	1.10 (0.99, 1.22)	NS	10	15	NA
Breast post	Inc.	Vitamin D supplements	High vs low	4	4526/110992	0.91 (0.81, 1.02)	0.102	0.89 (0.74, 1.08)	NS	6	4	NA
Breast	Mort.	Alcohol (as ethanol)	10 g/d	6	2567/946089	1.05 (0.99, 1.11)	0.105	1.01 (1.00, 1.02)	NS	9	199	NA
Breast post	Inc.	Tea	1 cup/d	5	11585/243585	1.05 (0.99, 1.11)	0.12	1.00 (0.98, 1.00)	NS	10	NA	NA
Breast	Inc.	Fruits and vegetables	200 g/d	9	6825/281405	0.97 (0.94, 1.01)	0.122	1.04 (0.96, 1.12)	NS	22	293	NA
Breast MHT ever	Inc.	Alcohol (as ethanol)	10 g/d	2	998/5162	1.07 (0.98, 1.18)	0.122	1.08 (0.99, 1.19)	NS	4	4	NA
Breast+	Inc.	Liquors	10 g/d	23	33002/1439042	1.04 (0.99, 1.09)	0.124	1.06 (1.04, 1.08)	NS	9	4	NA
Breast post	Inc.	Dietary isoflavones	3 mg/d	6	12962/349279	0.99 (0.98, 1.00)	0.125	1.00 (0.98, 1.01)	NS	13	NA	NA
Breast post	Inc.	Red meat	100 g/d	5	8784/283669	1.11 (0.97, 1.27)	0.126	1.09 (0.96, 1.23)	NS	12	18	NA
Breast post	Inc.	Dairy products	200 g/d	8	8145/198541	0.97 (0.93, 1.01)	0.126	1.00 (0.96, 1.04)	NS	21	NA	NA
Breast pre	Inc.	Vitamin D supplements	High vs low	2	2529/48012	0.75 (0.51, 1.11)	0.145	0.76 (0.50, 1.17)	NS	5	6	NA
Breast+	Inc.	Poultry	100 g/d	9	14809/420451	1.05 (0.98, 1.12)	0.16	1.05 (0.96, 1.13)	NS	9	9	NA
Breast	Inc.	Cereal fibre	10 g/d	8	26348/835669	0.93 (0.85, 1.03)	0.164	0.95 (0.88, 1.01)	NS	28	55	NA
Breast ER-PR-	Inc.	Total carbohydrate	50 g/d	4	1996/579437	1.09 (0.96, 1.24)	0.166	1.17 (1.03, 1.32)	NS	15	5	NA
Breast post	Inc.	Total fish	100 g/d	7	16123/501223	1.07 (0.97, 1.19)	0.174	1.10 (0.95, 1.28)	NS	32	17	NA
Breast+	Inc.	Plasma alpha-carotene concentration	10 μg/dl	10	3506/8266	0.90 (0.77, 1.05)	0.175	0.87 (0.71, 1.05)	NS	10	6	NA
Breast	Inc.	Dietary folate	50 μg/d	6	19251/540707	0.99 (0.98, 1.00)	0.191	0.99 (0.98, 1.01)	NS	18	18	NA
Breast post	Inc.	Circulating beta-carotene concentration	50 μg/dl	6	1283/8040	0.81 (0.59, 1.12)	0.196	0.79 (0.47, 1.33)	NS	30	24	NA
Breast pre+	Inc.	Energy from saturated fat	0.05	6	2449/94530	1.07 (0.96, 1.19)	0.205	1.06 (0.93, 1.20)	NS	8	11	NA
Breast post	Inc.	Glycaemic load	50 g/d	11	27329/837308	1.02 (0.99, 1.06)	0.206	0.98 (0.91, 1.05)	NS	101	1151	NA
Breast	Inc.	Tea	1 cup/d	6	12153/284409	1.03 (0.98, 1.09)	0.211	0.99 (0.97, 1.02)	NS	55	4066	NA
Breast pre+	Inc.	Alcohol (as ethanol)	10 g/d	18	4426/586330	1.03 (0.98, 1.07)	0.214	1.03 (0.99, 1.08)	NS	18	18	NA
Breast ER-PR+	Inc.	Coffee	1 cup/d	2	81/240503	0.90 (0.77, 1.06)	0.216	0.93 (0.76, 1.14)	NS	8	16	NA
Breast ER+PR++	Inc.	Dietary folate	High vs low	21	17074/1162134	1.03 (0.98, 1.08)	0.219	1.03 (0.98, 1.08)	NS	9	9	NA
Breast+	Inc.	Processed meat	50 g/d	13	22368/677000	1.08 (0.96, 1.21)	0.222	1.01 (0.95, 1.06)	NS	42	2491	NA
Breast ER-PR-post	Inc.	Alcohol (as ethanol)	10 g/d	6	1979/500381	1.02 (0.99, 1.06)	0.228	1.04 (0.99, 1.09)	NS	49	13	NA
Breast+	Inc.	Energy from fat	0.05	13	17807/544862	1.01 (0.99, 1.02)	0.236	1.01 (0.99, 1.03)	NS	29	29	NA
Breast ER+PR+	Inc.	Total carbohydrate	50 g/d	3	4564/244588	0.93 (0.81, 1.06)	0.255	0.97 (0.92, 1.03)	NS	31	170	NA
Breast	Inc.	Vegetable fibre	10 g/d	8	26348/835669	0.92 (0.80, 1.06)	0.256	0.83 (0.75, 0.92)	NS	70	15	NA
Breast post+	Inc.	Polyunsaturated fatty acids	5 g/d	10	3336/100511	1.08 (0.94, 1.24)	0.259	1.01 (0.91, 1.12)	NS	99	5854	NA
Breast	Inc.	Vitamin D supplements	High vs low	2	3048/72468	0.90 (0.74, 1.09)	0.272	0.90 (0.72, 1.12)	NS	13	13	NA
Breast post	Inc.	Vegetables	200 g/d	8	10479/389880	1.03 (0.98, 1.09)	0.278	1.11 (1.02, 1.22)	NS	100	NA	NA
Breast+	Inc.	Circulating beta-cryptoxanthin concentration	15 μg/dl	10	3517/8290	0.87 (0.68, 1.12)	0.278	0.91 (0.80, 1.04)	NS	27	58	NA
Breast post	Inc.	Blood 25-hydroxy vitamin D	30 nmol/l	14	4152/8812	0.96 (0.90, 1.03)	0.285	0.91 (0.78, 1.05)	NS	221	42	NA
Breast pre	Inc.	Liquors	10 g/d	3	818/35886	1.10 (0.92, 1.30)	0.305	1.07 (0.85, 1.35)	NS	24	47	NA
Breast pre	Inc.	Dietary fibre	10 g/d	4	1988/196070	0.90 (0.75, 1.10)	0.308	0.95 (0.78, 1.16)	NS	44	183	NA
Breast post+	Inc.	Saturated fat	10 g/d	11	3834/110367	1.06 (0.94, 1.20)	0.312	1.13 (0.98, 1.29)	NS	168	39	NA
Breast pre	Inc.	Cereal fibre	10 g/d	3	1798/159039	0.83 (0.57, 1.20)	0.314	1.13 (0.79, 1.61)	NS	46	493	NA
Breast post+	Inc.	Energy from polyunsaturated fatty acids	0.05	16	13829/427296	1.05 (0.95, 1.17)	0.316	1.01 (0.94, 1.08)	NS	68	1621	NA
Breast	Inc.	Vegetables	200 g/d	12	24343/831838	0.98 (0.93, 1.02)	0.326	0.95 (0.91, 0.98)	NS	196	31	NA
Breast pre	Inc.	Total carbohydrate	50 g/d	3	3869/208119	1.10 (0.90, 1.33)	0.357	0.99 (0.91, 1.07)	NS	51	17599	NA
Breast post	Inc.	Beer	10 g/d	7	7716/170856	1.06 (0.93, 1.20)	0.358	1.02 (0.98, 1.06)	NS	98	839	NA
Breast+	Inc.	Total fat	20 g/d	12	16404/463919	1.02 (0.97, 1.07)	0.36	1.02 (0.99, 1.05)	NS	79	79	NA
Breast pre	Inc.	Poultry	100 g/d	3	2836/184711	1.12 (0.87, 1.43)	0.378	0.98 (0.70, 1.37)	NS	40	4638	NA
Breast pre	Inc.	Glycaemic load	50 g/d	7	6682/358239	1.07 (0.92, 1.24)	0.38	1.01 (0.89, 1.14)	NS	182	8351	NA
Breast ER+PR-	Inc.	Coffee	1 cup/d	3	1036/301936	0.97 (0.91, 1.04)	0.381	1.00 (0.93, 1.07)	NS	57	NA	NA
Breast post	Inc.	Total carbohydrate	50 g/d	8	18802/501930	1.02 (0.97, 1.08)	0.388	1.00 (0.96, 1.04)	NS	233	NA	NA
Breast pre	Inc.	Circulating beta-carotene concentration	50 μg/dl	3	776/1705	1.24 (0.76, 2.03)	0.395	1.07 (0.62, 1.84)	NS	45	451	NA
Breast ER+PR+	Inc.	Coffee	1 cup/d	3	4184/301936	0.99 (0.97, 1.01)	0.416	1.00 (0.97, 1.03)	NS	43	NA	NA
Breast post	Inc.	Energy	500 kcal/d	9	7803/227259	1.02 (0.97, 1.07)	0.419	1.01 (0.97, 1.04)	NS	225	890	NA
Breast+	Inc.	Circulating lycopene concentration	25 μg/dl	10	3512/8278	0.90 (0.70, 1.16)	0.421	0.78 (0.62, 0.99)	NS	64	12	NA
Breast pre	Inc.	Wine	10 g/d	3	818/35886	1.17 (0.80, 1.72)	0.423	0.92 (0.80, 1.05)	NS	74	821	NA
Breast post	Inc.	Liquors	10 g/d	7	7716/170869	1.05 (0.93, 1.17)	0.432	1.04 (1.01, 1.07)	NS	169	261	NA
Breast post	Inc.	Fruits and vegetables	200 g/d	4	2894/129307	1.02 (0.97, 1.06)	0.452	1.04 (0.96, 1.12)	NS	64	88	NA
Breast pre	Inc.	Fruit fibre	10 g/d	3	1798/159039	0.83 (0.50, 1.36)	0.455	0.89 (0.60, 1.32)	NS	95	241	NA
Breast	Inc.	Legume fibre	10 g/d	4	17918/615786	0.91 (0.71, 1.16)	0.458	1.01 (0.92, 1.10)	NS	67	16559	NA
Breast pre	Inc.	Dietary beta-carotene	5000 μg/d	3	2916/174062	0.94 (0.81, 1.10)	0.461	0.83 (0.70, 0.99)	NS	77	9	NA
Breast pre+	Inc.	Energy from polyunsaturated fatty acids	0.05	6	2449/94530	1.06 (0.90, 1.26)	0.465	1.12 (0.88, 1.41)	NS	45	12	NA
Breast	Inc.	Glycaemic index	10 units/d	5	16764/556781	1.02 (0.96, 1.09)	0.48	1.06 (1.01, 1.12)	NS	220	26	NA
Breast ER-PR-	Inc.	Fruits	200 g/d	3	1346/434271	0.97 (0.89, 1.06)	0.489	0.96 (0.88, 1.06)	NS	81	45	NA
Breast pre	Inc.	Dietary isoflavone	High vs low	5	3388/214749	0.92 (0.72, 1.17)	0.492	0.94 (0.77, 1.16)	NS	244	442	NA
Breast post	Inc.	Circulating beta-cryptoxanthin concentration	15 μg/dl	4	815/6668	0.88 (0.60, 1.28)	0.495	0.79 (0.45, 1.38)	NS	136	40	NA
Breast pre	Inc.	Total milk	200 g/d	5	3293/241220	0.97 (0.88, 1.06)	0.497	0.98 (0.92, 1.04)	NS	177	402	NA
Breast	Inc.	Insoluble fibre	10 g/d	6	15431/504825	0.97 (0.87, 1.07)	0.532	0.95 (0.87, 1.05)	NS	304	108	NA
Breast pre	Inc.	Vegetables	200 g/d	3	1635/104496	0.95 (0.83, 1.10)	0.534	0.88 (0.72, 1.08)	NS	85	14	NA
Breast+	Inc.	Total milk	200 g/d	14	16609/510127	0.99 (0.94, 1.03)	0.539	1.01 (0.99, 1.04)	NS	443	1137	NA
Breast ER+PR+	Inc.	Fruits and vegetables	200 g/d	3	3950/434271	0.99 (0.96, 1.02)	0.544	0.99 (0.96, 1.03)	NS	123	123	NA
Breast+	Inc.	Monounsaturated fatty acids	10 g/d	12	16404/463919	1.03 (0.93, 1.15)	0.551	1.03 (1.00, 1.06)	NS	250	250	NA
Breast post	Inc.	Dietary folate	50 μg/d	10	17539/429384	0.99 (0.98, 1.01)	0.556	1.00 (0.98, 1.02)	NS	262	NA	NA
Breast+	Inc.	Polyunsaturated fatty acids	5 g/d	11	16156/439022	0.99 (0.97, 1.02)	0.562	0.99 (0.97, 1.02)	NS	115	115	NA
Breast post	Inc.	Whole milk	150 g/d	3	6390/177196	0.99 (0.94, 1.03)	0.567	0.98 (0.93, 1.03)	NS	234	58	NA
Breast ER+PR-	Inc.	Fruits	200 g/d	3	1229/434271	1.05 (0.88, 1.26)	0.571	0.98 (0.90, 1.06)	NS	140	1733	NA
Breast pre	Inc.	Blood 25-hydroxy vitamin D	30 nmol/l	6	894/2111	1.04 (0.91, 1.18)	0.575	1.05 (0.93, 1.15)	NS	284	184	NA
Breast+	Inc.	Whole milk	150 g/d	12	16233/469425	1.01 (0.96, 1.07)	0.59	1.02 (0.98, 1.06)	NS	535	136	NA
Breast pre	Inc.	Vegetable fibre	10 g/d	3	1798/159039	0.94 (0.74, 1.19)	0.592	0.91 (0.66, 1.26)	NS	172	74	NA
Breast ER+PR+	Inc.	Vegetables	200 g/d	3	3950/434271	0.96 (0.81, 1.13)	0.595	0.96 (0.90, 1.04)	NS	169	169	NA
Breast pre	Inc.	Saturated fat	10 g/d	2	545/51103	0.95 (0.79, 1.15)	0.601	0.99 (0.80, 1.22)	NS	87	2243	NA
Breast pre	Inc.	Energy from fat	0.05	2	2295/174047	1.01 (0.97, 1.05)	0.607	1.02 (0.97, 1.06)	NS	84	21	NA
Breast+	Inc.	Energy from monounsaturated fatty acids	0.05	12	17721/539864	1.02 (0.95, 1.09)	0.608	1.02 (0.97, 1.07)	NS	298	298	NA
Breast MHT former	Inc.	Alcohol (as ethanol)	10 g/d	2	167/7233	1.07 (0.82, 1.39)	0.64	1.20 (1.07, 1.36)	NS	174	25	NA
Breast pre	Inc.	Circulating beta-cryptoxanthin concentration	15 μg/dl	2	588/1155	0.89 (0.54, 1.47)	0.654	0.94 (0.55, 1.61)	NS	123	435	NA
Breast pre	Inc.	Circulating lycopene concentration	25 μg/dl	3	776/1705	1.06 (0.83, 1.35)	0.659	1.08 (0.84, 1.39)	NS	217	124	NA
Breast+	Inc.	Total red meat	100 g/d	10	13280/273193	0.99 (0.94, 1.04)	0.666	0.98 (0.93, 1.04)	NS	293	73	NA
Breast post	Inc.	Cereal fibre	10 g/d	4	9955/328974	0.97 (0.83, 1.13)	0.684	0.93 (0.81, 1.06)	NS	694	123	NA
Breast pre	Inc.	Red meat	100 g/d	3	2555/170847	1.05 (0.84, 1.30)	0.689	0.93 (0.78, 1.12)	NS	338	271	NA
Breast	Inc.	Glycaemic load	50 g/d	6	17661/595227	1.02 (0.93, 1.11)	0.693	1.02 (0.97, 1.07)	NS	726	726	NA
Breast+	Inc.	Total fish	100 g/d	16	15991/578213	1.02 (0.92, 1.12)	0.708	1.08 (0.96, 1.22)	NS	1367	91	NA
Breast post	Inc.	Total milk	200 g/d	6	10238/283849	1.01 (0.97, 1.04)	0.712	0.98 (0.95, 1.01)	NS	407	177	NA
Breast post+	Inc.	Energy from saturated fat	0.05	16	14200/428879	1.02 (0.94, 1.10)	0.719	0.98 (0.92, 1.04)	NS	719	1214	NA
Breast pre	Inc.	Circulating total carotenoid concentration	100 μg/dl	2	710/1594	1.08 (0.72, 1.61)	0.723	1.08 (0.68, 1.69)	NS	200	200	NA
Breast ER+PR-	Inc.	Fruits and vegetables	200 g/d	3	1229/434271	1.03 (0.88, 1.20)	0.739	0.94 (0.88, 1.00)	NS	393	141	NA
Breast	Inc. & mort.	Green tea	1 cup/d	6	2083/230458	1.00 (0.97, 1.02)	0.739	1.01 (0.96, 1.05)	NS	NA	611	NA
Breast ER+PR-	Inc.	Total carbohydrate	50 g/d	3	1156/244588	1.05 (0.78, 1.41)	0.764	0.95 (0.83, 1.09)	NS	625	859	NA
Breast post	Inc.	Total folate	100 μg/d	5	7639/168366	1.00 (0.97, 1.02)	0.766	1.00 (0.99, 1.01)	NS	NA	NA	NA
Breast	Inc.	Total folate	100 μg/d	3	5910/169086	1.01 (0.96, 1.05)	0.79	0.98 (0.96, 1.00)	NS	384	136	NA
Breast pre	Inc.	Plasma alpha-carotene concentration	10 μg/dl	2	592/1163	1.04 (0.78, 1.39)	0.792	1.08 (0.79, 1.47)	NS	420	109	NA
Breast post	Inc.	Vegetable fibre	10 g/d	4	9955/328974	1.03 (0.85, 1.24)	0.796	1.10 (0.95, 1.28)	NS	882	86	NA
Breast post	Inc.	Circulating lycopene concentration	25 μg/dl	6	1280/8034	0.96 (0.73, 1.28)	0.797	0.71 (0.54, 0.94)	NS	1984	29	NA
Breast pre	Inc.	Total fish	100 g/d	6	3993/323436	1.02 (0.86, 1.22)	0.81	1.17 (0.88, 1.55)	NS	3649	59	NA
Breast post	Inc.	Poultry	100 g/d	4	14185/414307	1.01 (0.93, 1.09)	0.81	0.99 (0.90, 1.09)	NS	1502	2129	NA
Breast pre	Inc.	Dietary folate	50 μg/d	5	8150/336887	1.00 (0.96, 1.03)	0.82	0.98 (0.96, 1.01)	NS	NA	116	NA
Breast pre	Inc.	Glycaemic index	10 units/d	6	6344/340938	1.01 (0.93, 1.10)	0.835	0.93 (0.85, 1.02)	NS	3557	94	NA
Breast ER-PR-	Inc.	Coffee	1 cup/d	3	889/301936	0.99 (0.95, 1.04)	0.837	1.00 (0.93, 1.06)	NS	356	NA	NA
Breast pre	Inc.	Tea	1 cup/d	4	2303/257496	1.00 (0.96, 1.05)	0.839	1.00 (0.96, 1.06)	NS	NA	NA	NA
Breast pre+	Inc.	Energy from monounsaturated fatty acids	0.05	6	2449/94530	1.02 (0.86, 1.21)	0.841	1.07 (0.94, 1.21)	NS	720	62	NA
Breast ER+PR+	Inc.	Fruits	200 g/d	3	3950/434271	1.00 (0.96, 1.05)	0.841	1.00 (0.96, 1.06)	NS	NA	NA	NA
Breast	Inc.	Blood 25-hydroxy vitamin D	30 nmol/l	6	3640/13451	0.99 (0.89, 1.10)	0.846	0.98 (0.81, 1.18)	NS	6214	1538	NA
Breast post	Inc.	Circulating total carotenoid concentration	100 μg/dl	3	949/2334	1.06 (0.56, 2.02)	0.859	0.86 (0.61, 1.21)	NS	3097	598	NA
Breast pre	Inc.	Processed meat	50 g/d	4	3409/224799	1.02 (0.84, 1.24)	0.864	0.99 (0.85, 1.16)	NS	2328	11628	NA
Breast post	Inc.	Circulating lutein concentration	25 μg/dl	2	134/236	1.10 (0.37, 3.23)	0.867	1.08 (0.26, 4.45)	NS	1069	1639	NA
Breast post+	Inc.	Energy from monounsaturated fatty acids	0.05	16	13829/427296	1.01 (0.92, 1.10)	0.888	1.01 (0.96, 1.06)	NS	3107	3107	NA
Breast pre	Inc.	Coffee	1 cup/d	7	3873/390976	1.00 (0.96, 1.03)	0.893	0.97 (0.93, 1.02)	NS	NA	108	NA
Breast pre	Inc.	Fruits and vegetables	200 g/d	2	899/64465	1.02 (0.77, 1.34)	0.893	0.89 (0.79, 1.01)	NS	3059	107	NA
Breast post+	Inc.	Energy from fat	0.05	10	12547/518743	1.00 (0.97, 1.02)	0.903	0.99 (0.98, 1.01)	NS	NA	333	NA
Breast post	Inc.	Dietary vitamin D	100 IU/d	5	11864/294348	1.00 (0.97, 1.04)	0.91	0.97 (0.93, 1.01)	NS	NA	92	NA
Breast pre	Inc.	Whole milk	150 g/d	3	2985/210775	1.00 (0.93, 1.08)	0.922	0.98 (0.89, 1.06)	NS	NA	256	NA
Breast ER-PR-+	Inc.	Dietary folate	High vs low	21	4301/1162134	1.00 (0.91, 1.11)	0.94	1.01 (0.92, 1.12)	NS	NA	839	NA
Breast post+	Inc.	Total red meat	100 g/d	9	6634/102239	1.00 (0.88, 1.13)	0.957	0.97 (0.91, 1.03)	NS	NA	145	NA
Breast post+	Inc.	Monounsaturated fatty acids	10 g/d	11	3463/108784	1.00 (0.84, 1.20)	0.976	1.20 (1.03, 1.38)	NS	NA	109	NA
Breast pre	Inc.	Fruits	200 g/d	3	1635/104496	1.00 (0.81, 1.23)	0.982	0.92 (0.82, 1.02)	NS	NA	151	NA
Breast+	Inc.	Energy from polyunsaturated fatty acids	0.05	12	17721/539864	1.00 (0.95, 1.05)	0.991	0.97 (0.90, 1.04)	NS	NA	127	NA
Breast pre	Inc.	Monounsaturated fatty acids	10 g/d	2	545/51103	1.00 (0.87, 1.15)	0.994	0.99 (0.86, 1.15)	NS	NA	1889	NA
Breast	Inc.	Total carbohydrate	50 g/d	4	13696/461276	1.00 (0.93, 1.08)	0.997	1.02 (0.97, 1.06)	NS	NA	381	NA
Kidney	Inc.	Beer	10 g/d	3	2300/523757	0.77 (0.65, 0.92)	0.004	0.78 (0.70, 0.86)	Weak	NA	NA	4
Kidney	Inc.	Dietary fibre	10 g/d	2	2323/861860	0.87 (0.79, 0.96)	0.004	0.84 (0.75, 0.95)	Weak	NA	NA	3
Kidney+	Inc.	Alcohol (as ethanol)	10 g/d	15	4171/2192726	0.88 (0.79, 0.97)	0.011	0.96 (0.94, 0.99)	Weak	NA	NA	11
Kidney	Inc.	Calcium supplements	Use vs no use	3	1481/527447	0.87 (0.77, 0.97)	0.012	0.89 (0.77, 1.02)	Weak	NA	NA	2
Kidney	Inc.	Total calcium	200 mg/d	3	1711/554558	0.96 (0.94, 0.99)	0.012	0.97 (0.94, 1.00)	Weak	NA	NA	2
Kidney (women)	Inc.	Alcohol (as ethanol)	10 g/d	5	1437/1157928	0.81 (0.69, 0.96)	0.014	0.90 (0.81, 0.99)	Weak	NA	NA	3
Kidney	Inc. & mort.	Fish	25 g/d	3	2353/624797	1.08 (1.00, 1.16)	0.043	1.08 (0.98, 1.20)	Weak	NA	NA	1
Kidney (men)	Inc.	Alcohol (as ethanol)	10 g/d	3	1797/395739	0.92 (0.85, 1.00)	0.053	0.97 (0.95, 0.99)	NS	3	17	NA
Kidney+	Inc.	Cruciferous vegetables	50 g/d	14	2952/1113616	0.95 (0.90, 1.00)	0.064	0.95 (0.89, 1.01)	NS	2	2	NA
Kidney+	Inc. & mort.	Processed meat	50 g/d	15	3336/1372638	1.05 (1.00, 1.10)	0.065	1.04 (0.98, 1.09)	NS	2	3	NA
Kidney	Inc.	Spirits	10 g/d	3	2300/523757	0.91 (0.82, 1.01)	0.089	0.94 (0.87, 1.00)	NS	5	11	NA
Kidney+	Inc. & mort.	Citrus fruits	50 g/d	15	2936/1235089	0.98 (0.96, 1.00)	0.097	0.99 (0.97, 1.01)	NS	4	17	NA
Kidney+	Inc. & mort.	Coffee	1 cup/d	16	1781/1399981	0.97 (0.92, 1.01)	0.106	0.98 (0.94, 1.02)	NS	10	23	NA
Kidney	Inc.	Wine	10 g/d	4	2668/901768	0.96 (0.92, 1.01)	0.152	0.99 (0.95, 1.05)	NS	9	135	NA
Kidney+	Inc.	Red meat	100 g/d	14	3292/1267138	1.07 (0.97, 1.18)	0.157	1.11 (1.00, 1.24)	NS	6	3	NA
Kidney (men)	Inc. & mort.	Citrus fruits	50 g/d	3	415/119537	0.89 (0.75, 1.05)	0.177	0.90 (0.75, 1.10)	NS	10	13	NA
Kidney	Inc.	Dietary vitamin E	5 mg/d	4	787/168371	1.04 (0.98, 1.11)	0.18	1.05 (0.95, 1.15)	NS	18	12	NA
Kidney+	Inc. & mort.	Tomatoes	50 g/d	14	1523/880452	1.05 (0.97, 1.14)	0.228	1.05 (0.97, 1.14)	NS	10	10	NA
Kidney (men)	Inc.	Fruits and vegetables	100 g/d	3	540/217713	0.95 (0.88, 1.03)	0.245	0.89 (0.80, 0.99)	NS	21	5	NA
Kidney+	Inc.	Vegetables	100 g/d	15	3598/1642644	0.98 (0.95, 1.01)	0.25	0.99 (0.96, 1.03)	NS	14	56	NA
Kidney	Inc.	Dietary lycopene	4000 μg/d	4	787/168371	0.94 (0.85, 1.04)	0.253	0.92 (0.81, 1.04)	NS	24	14	NA
Kidney	Inc.	Total vitamin E	5 mg/d	3	372/171224	0.98 (0.93, 1.02)	0.305	0.99 (0.97, 1.01)	NS	51	203	NA
Kidney+	Inc.	Fruits and vegetables	100 g/d	14	1784/1150803	0.97 (0.92, 1.03)	0.308	0.96 (0.93, 0.98)	NS	15	8	NA
Kidney	Inc.	Tea	1 cup/d	3	894/841849	0.89 (0.70, 1.13)	0.337	1.01 (0.97, 1.04)	NS	31	14969	NA
Kidney	Inc.	Dietary alpha-carotene	600 μg/d	4	787/168371	0.95 (0.86, 1.06)	0.38	0.94 (0.83, 1.06)	NS	70	48	NA
Kidney (men)	Inc.	Fruits	100 g/d	3	540/217713	0.93 (0.78, 1.11)	0.431	0.93 (0.80, 1.09)	NS	82	82	NA
Kidney	Inc.	Dietary beta-cryptoxanthin	100 μg/d	4	787/168371	0.93 (0.75, 1.15)	0.505	1.06 (1.00, 1.12)	NS	150	611	NA
Kidney	Inc.	Total vitamin C	200 mg/d	3	372/171224	1.05 (0.91, 1.21)	0.524	1.01 (0.90, 1.14)	NS	121	2889	NA
Kidney (women)	Inc.	Vegetables	100 g/d	4	453/417979	1.05 (0.90, 1.22)	0.535	0.93 (0.73, 1.17)	NS	178	211	NA
Kidney (women)	Inc.	Fruits and vegetables	100 g/d	4	453/417979	1.02 (0.95, 1.11)	0.558	0.97 (0.85, 1.11)	NS	279	294	NA
Kidney+	Inc.	Fruits	100 g/d	15	3600/1642644	0.98 (0.93, 1.04)	0.605	1.00 (0.97, 1.02)	NS	131	NA	NA
Kidney+	Inc.	Poultry	100g/d	15	3527/1372638	1.03 (0.91, 1.18)	0.622	1.03 (0.88, 1.21)	NS	242	242	NA
Kidney	Inc.	Dietary calcium	200 mg/d	3	1574/528464	0.99 (0.93, 1.05)	0.645	1.00 (0.92, 1.09)	NS	449	NA	NA
Kidney (women)	Inc.	Fruits	100 g/d	4	453/417979	0.97 (0.85, 1.11)	0.654	0.97 (0.77, 1.23)	NS	374	374	NA
Kidney (women)+	Inc.	Tea	1 cup/d	14	1110/1093657	1.01 (0.98, 1.04)	0.666	1.01 (0.97, 1.04)	NS	72	72	NA
Kidney	Inc.	Dietary vitamin C	10 mg/d	4	787/168371	1.00 (0.98, 1.02)	0.706	0.97 (0.95, 0.99)	NS	NA	NA	NA
Kidney	Inc.	Dietary folate	100 μg/d	3	720/129816	1.02 (0.91, 1.15)	0.743	0.99 (0.83, 1.19)	NS	491	3078	NA
Kidney (men)	Inc.	Vegetables	100 g/d	3	540/217713	0.95 (0.68, 1.32)	0.761	1.14 (0.92, 1.41)	NS	924	220	NA
Kidney (women)	Inc. & mort.	Citrus fruits	50 g/d	3	272/210741	1.02 (0.87, 1.19)	0.783	1.03 (0.86, 1.24)	NS	890	400	NA
Kidney	Inc.	Dietary lutein and zeaxanthin	1000 μg/d	4	787/168371	0.99 (0.92, 1.06)	0.833	1.04 (0.97, 1.12)	NS	1516	138	NA
Kidney	Inc.	Total vitamin B6	1 mg/d	3	498/160286	1.00 (0.99, 1.01)	0.95	1.00 (0.98, 1.02)	NS	NA	NA	NA
Urinary bladder	Inc. & mort.	Fruits and vegetables	1 serving/d	7	2508/439192	0.97 (0.95, 0.99)	0.002	0.96 (0.94, 0.99)	Weak	NA	NA	11
Urinary bladder	Inc. & mort.	Tea	1 cup/d	4	1441/322296	0.94 (0.89, 0.98)	0.01	0.95 (0.90, 1.00)	Weak	NA	NA	3
Urinary bladder	Inc. & mort.	Vegetables	1 serving/d	9	5119/1391186	0.97 (0.94, 1.00)	0.061	0.94 (0.89, 1.00)	NS	7	NA	NA
Urinary bladder	Inc.	Dairy products	400 g/d	3	3715/580593	0.94 (0.88, 1.01)	0.082	0.93 (0.84, 1.02)	NS	4	3	NA
Urinary bladder	Inc. & mort.	Green leafy vegetables	1 serving/w	5	2330/666597	0.97 (0.94, 1.01)	0.128	0.99 (0.94, 1.05)	NS	8	69	NA
Urinary bladder	Inc. & mort.	Poultry	100 g/d	5	3821/854121	0.91 (0.81, 1.03)	0.14	0.86 (0.74, 1.00)	NS	12	5	NA
Urinary bladder	Inc. & mort.	Fruits	1 serving/d	11	5409/1437969	0.98 (0.96, 1.01)	0.16	0.98 (0.94, 1.01)	NS	35	35	NA
Urinary bladder	Inc.	Vitamin C supplements	40 mg/d	4	1043/184514	0.99 (0.98, 1.00)	0.179	1.00 (0.99, 1.01)	NS	10	NA	NA
Urinary bladder	Inc. & mort.	Citrus fruits	1 serving/d	5	1999/465875	0.96 (0.91, 1.02)	0.184	0.96 (0.90, 1.03)	NS	19	19	NA
Urinary bladder	Inc.	Vitamin E supplements	100 IU/d	4	1043/184514	0.99 (0.96, 1.01)	0.295	1.00 (0.98, 1.02)	NS	52	NA	NA
Urinary bladder (women)	Inc.	Fruits and vegetables	1 serving/d	2	389/190987	0.93 (0.81, 1.07)	0.297	0.87 (0.82, 0.92)	NS	27	8	NA
Urinary bladder (men)	Inc. & mort.	Coffee	1 cup/d	5	1086/152132	1.02 (0.98, 1.06)	0.298	1.03 (0.98, 1.08)	NS	59	27	NA
Urinary bladder	Inc. & mort.	Cruciferous vegetables	1 serving/w	6	2437/435194	0.98 (0.94, 1.02)	0.312	0.96 (0.92, 1.00)	NS	136	34	NA
Urinary bladder (men)	Inc. & mort.	Vegetables	1 serving/d	5	2502/450821	0.98 (0.93, 1.02)	0.342	0.97 (0.91, 1.04)	NS	100	44	NA
Urinary bladder (men)	Inc. & mort.	Milk	1 serving/d	4	1744/103905	0.93 (0.81, 1.08)	0.357	1.01 (0.91, 1.12)	NS	43	8774	NA
Urinary bladder (men)	Inc. & mort.	Fruits and vegetables	1 serving/d	4	1096/162712	0.99 (0.97, 1.01)	0.362	0.99 (0.96, 1.02)	NS	69	69	NA
Urinary bladder	Inc. & mort.	Alcohol (as ethanol)	10 g/d	7	2626/1611277	0.97 (0.91, 1.03)	0.365	1.03 (0.98, 1.10)	NS	127	618	NA
Urinary bladder	Inc.	Total fluid	1000 ml/d	3	1905/284837	1.03 (0.96, 1.11)	0.385	1.00 (1.00, 1.00)	NS	41	NA	NA
Urinary bladder	Inc. & mort.	Coffee	1 cup/d	11	2105/679853	1.02 (0.97, 1.07)	0.389	1.01 (0.93, 1.11)	NS	388	1536	NA
Urinary bladder	Inc. & mort.	Processed meat	50 g/d	7	2475/670862	1.07 (0.92, 1.24)	0.401	1.07 (0.83, 1.36)	NS	155	155	NA
Urinary bladder (men)	Inc. & mort.	Fruits	1 serving/d	6	2598/458814	0.98 (0.94, 1.03)	0.427	1.00 (0.96, 1.04)	NS	96	NA	NA
Urinary bladder	Inc.	Red meat	100 g/d	5	3148/1000247	1.02 (0.97, 1.06)	0.433	1.01 (0.96, 1.06)	NS	92	363	NA
Urinary bladder	Inc.	Folic acid supplements	100 μg/d	2	652/132607	0.99 (0.95, 1.02)	0.453	0.98 (0.94, 1.02)	NS	69	17	NA
Urinary bladder	Inc. & mort.	Milk	1 serving/d	6	3013/482420	0.97 (0.90, 1.05)	0.512	0.98 (0.90, 1.07)	NS	206	466	NA
Urinary bladder (women)	Inc. & mort.	Coffee	1 cup/d	4	265/154991	0.95 (0.82, 1.11)	0.537	0.92 (0.87, 0.97)	NS	140	53	NA
Urinary bladder	Inc. & mort.	Yoghurt and fermented milk products	1 serving/d	3	2152/193283	0.93 (0.75, 1.17)	0.553	0.83 (0.72, 0.95)	NS	119	19	NA
Urinary bladder	Inc. & mort.	Dietary vitamin C	40 mg/d	5	2068/91976	1.02 (0.95, 1.10)	0.559	1.05 (0.94, 1.17)	NS	405	67	NA
Urinary bladder	Inc.	Blood 25-hydroxy vitamin D	decrease of 10 nmol/L	2	619/1233	1.04 (0.91, 1.19)	0.568	0.98 (0.95, 1.02)	NS	126	1001	NA
Urinary bladder	Inc.	Calcium supplements	High vs low	2	2011/569860	0.95 (0.77, 1.16)	0.614	0.92 (0.71, 1.19)	NS	104	40	NA
Urinary bladder (women)	Inc.	Fruits	1 serving/d	3	647/386216	0.98 (0.87, 1.09)	0.669	0.90 (0.83, 0.96)	NS	613	23	NA
Urinary bladder	Inc. & mort.	Fish	50 g/d	5	3246/729548	1.02 (0.91, 1.15)	0.676	0.97 (0.88, 1.06)	NS	1004	807	NA
Urinary bladder	Inc. & mort.	Multivitamin supplements	High vs low	4	1147/392265	1.04 (0.78, 1.38)	0.776	0.83 (0.65, 1.06)	NS	1603	110	NA
Urinary bladder (women)	Inc.	Vegetables	1 serving/d	3	647/386216	0.97 (0.79, 1.19)	0.79	0.81 (0.71, 0.94)	NS	1096	24	NA
Urinary bladder	Inc. & mort.	Energy	500 kcal/d	3	1832/525236	0.99 (0.96, 1.03)	0.791	0.99 (0.95, 1.04)	NS	225	225	NA
Urinary bladder	Inc. & mort.	Cheese	1 serving/d	3	2152/193283	1.02 (0.88, 1.18)	0.807	0.95 (0.90, 1.00)	NS	748	155	NA
Urinary bladder (women)	Inc. & mort.	Milk	1 serving/d	2	271/63406	0.92 (0.42, 2.03)	0.844	1.09 (0.85, 1.40)	NS	687	813	NA
Urinary bladder	Inc.	Total vitamin C	40 mg/d	3	879/192262	1.00 (0.99, 1.01)	0.879	1.01 (1.00, 1.02)	NS	NA	40	NA
Urinary bladder (men)	Inc. & mort.	Alcohol (as ethanol)	10 g/d	3	864/57894	1.00 (0.93, 1.09)	0.905	1.04 (0.98, 1.10)	NS	NA	65	NA
Urinary bladder (women)	Inc. & mort.	Alcohol (as ethanol)	10 g/d	3	1127/1319421	1.02 (0.74, 1.41)	0.905	0.93 (0.82, 1.05)	NS	4812	422	NA
Urinary bladder	Inc. & mort.	Black tea	High vs low	3	328/151867	0.97 (0.63, 1.51)	0.906	1.32 (0.87, 2.00)	NS	4159	60	NA
Urinary bladder	Inc.	Dietary calcium	200 mg/d	4	4966/1015839	1.00 (0.97, 1.03)	0.929	1.02 (0.99, 1.05)	NS	NA	80	NA
Urinary bladder	Inc. & mort.	Total meat	100 g /d	4	922/129375	1.01 (0.81, 1.25)	0.943	0.92 (0.68, 1.26)	NS	12612	201	NA
Urinary bladder	Inc. & mort.	Green tea	1 cup/d	3	438/248480	1.01 (0.73, 1.40)	0.969	0.90 (0.56, 1.45)	NS	18682	177	NA
Abbreviations: /d, per day; /w, per week; AC, adenocarcinoma; BCC, basal cell carcinoma; CI, confidence interval; CP, conditional power; ER, estrogen receptor;
inc., incidence; MHT; menopausal hormone therapy; mort., mortality; NA, not applicable; NS, not significant; PR, progesterone receptor; pre, pre-menopausal;
post, post-menopausal; RR, relative risk; SCC; squamous cell carcinoma; UADT, upper aerodigestive tract
ᵃ Random effects refers to summary relative risk (95% CI) and corresponding P-value (two-sided) using the meta-analysis random-effects model
ᵇ Relative risk of largest study (smallest standard error) in each meta-analysis
+ Meta-analysis includes pooled project estimate(s)
