# Supplementary material for: An umbrella review of the evidence associating diet and cancer risk at 11 anatomical sites
Source: Nat Commun. 2021 Jul 28;12:4579. doi: 10.1038/s41467-021-24861-8 (PMC8319326; doi:10.1038/s41467-021-24861-8)
Supplement: Supplementary file 5 — Supplementary Data 2 [file 41467_2021_24861_MOESM5_ESM.xlsx]

## Sheet: Sheet1
Supplementary Data 2: Evaluation of heterogeneity, small study effects end excess significance bias in the 860 meta-analyses investigating the associations of diet and cancer risk at 11 anatomical sites
									Excess significance		Adjustment for confounders in major meta-analyses (not for food subgroups and cancer subtypes)++
Cancer	Outcome	Exposure	Exposure contrast	No of studies	Grading of the evidence	I² ᵃ	95% PI ᵇ	Egger’s P-valueᶜ	Observed/Expected*	P-value‡	% of studies that have adjusted for age, sex (except of breast cancer), adiposity	% of studies that have adjusted for age, sex (except of breast cancer), smoking	% of studies that have adjusted for age, sex (except of breast cancer), PA	% of studies that have adjusted for age, sex (except of breast cancer), obesity, smoking, PA
Pharyngeal+	Inc.	Fruits	High vs low	22	Highly suggestive	0	0.23, 1.62	0.046	1/2.71	NP	0.954545	1	0.0454545	0.0454545
Oral+	Inc.	Vegetables	High vs low	22	Highly suggestive	0	0.31, 1.48	0.632	2/2.59	NP	0.954545	1	0.0454545	0.0454545
Oral	Inc. & mort.	Alcohol (as ethanol)	10 g/d	9	Highly suggestive	88	0.97, 1.37	0.065	7/1.37	5.2e-05	0.444444	1	0.222222	0.222222
UADT	Inc. & mort.	Alcohol (as ethanol)	10 g/d	10	Highly suggestive	95	0.94, 1.48	0.002	9/0.52	2.9e-11	0.5	0.9	0	0
Pharyngeal+	Inc.	Vegetables	High vs low	22	Suggestive	0	0.13, 2.75	0.041	1/2.57	NP	0.954545	1	0.0454545	0.0454545
Oral/pharyngeal (women)	Inc.	Alcohol (as ethanol)	10 g/d	2	Weak	0	NA	NA	2/1.11	0.506
Laryngeal (men)	Inc. & mort.	Alcohol (as ethanol)	10 g/d	5	Weak	37	0.99, 1.19	0.888	4/0.37	0.00015
Laryngeal	Inc. & mort.	Alcohol (as ethanol)	10 g/d	9	Weak	36	1.00, 1.19	0.377	5/0.61	0.00014	0.666667	1	0.444444	0.444444
Oral/pharyngeal	Inc. & mort.	Alcohol (as ethanol)	10 g/d	6	Weak	83	0.91, 1.57	0.038	5/0.56	3.8e-05	0.666667	1	0.333333	0.333333
UADT (men)	Inc. & mort.	Alcohol (as ethanol)	10 g/d	6	Weak	93	0.91, 1.51	0.004	6/0.31	1.9e-08
Oral/pharyngeal (men)	Inc. & mort.	Alcohol (as ethanol)	10 g/d	3	Weak	58	0.63, 1.89	0.731	2/0.22	0.015
Pharyngeal	Inc. & mort.	Alcohol (as ethanol)	10 g/d	6	Weak	61	0.92, 1.37	0.58	2/0.41	0.058	0.5	0.833333	0.333333	0.333333
Oral (men)	Inc. & mort.	Alcohol (as ethanol)	10 g/d	5	Weak	91	0.84, 1.51	0.392	3/0.84	0.036
Oral (excl. pooled project)	Inc.	Vegetables	High vs low	2	Weak	0	NA	NA	1/1.95	NP
Oral+	Inc.	Fruits	High vs low	22	Weak	67	0.01, 36.95	0.459	2/3.00	NP	0.954545	1	0.0454545	0.0454545
Head & neck	Inc.	Liquors	10 g/d	3	Weak	14	0.68, 1.72	0.955	2/0.46	0.064
Oral (women)	Inc.	Alcohol (as ethanol)	10 g/d	4	Weak	85	0.62, 2.47	0.152	4/0.73	0.001
Head & neck+	Inc.	Fruits	High vs low	23	Weak	76	0.22, 2.16	0.559	1/4.00	NP	0.956522	1	0.0869565	0.0869565
Head & neck (excl. pooled project)	Inc.	Fruits	High vs low	3	Weak	0	0.28, 2.23	0.08	0/1.74	NP
UADT	Inc.	Fruits	High vs low	2	Weak	0	NA	NA	1/1.77	NP
Pharyngeal (men)	Inc. & mort.	Alcohol (as ethanol)	10 g/d	4	Weak	74	0.79, 1.56	0.915	2/0.29	0.029
Laryngeal+	Inc.	Vegetables	High vs low	22	Weak	0	0.13, 3.80	0.942	1/1.69	NP	0.954545	1	0.0454545	0.0454545
Pharyngeal (excl. pooled project)	Inc.	Vegetables	High vs low	2	Weak	0	NA	NA	0/1.81	NP
Oral	Inc.	Liquors	10 g/d	3	Weak	0	0.64, 1.94	0.319	0/0.26	NP
Head & neck+	Inc.	Citrus fruits	High vs low	22	Weak	69	0.06, 9.35	0.962	1/2.99	NP
Head & neck	Inc.	Beer	10 g/d	3	Weak	49	0.51, 2.34	0.211	2/0.34	0.036	0.666667	1	0.666667	0.666667
Laryngeal (women)	Inc.	Alcohol (as ethanol)	10 g/d	4	Weak	20	0.73, 2.03	0.772	1/0.27	0.243
Oro/hypopharyngeal	Inc.	Beer	10 g/d	3	Weak	0	0.59, 2.14	0.483	1/0.31	0.277
Head & neck+	Inc.	Vegetables	High vs low	23	Weak	48	0.37, 1.72	0.201	2/0.34	0.039	0.956522	1	0.0869565	0.0869565
UADT	Inc.	Citrus fruits	High vs low	2	Weak	23	NA	NA	1/1.03	NP
Laryngeal+	Inc.	Fruits	High vs low	22	Weak	47	0.04, 14.41	0.37	1/2.97	NP	0.954545	1	0.0454545	0.0454545
Oral (excl. pooled project)	Inc.	Fruits	High vs low	2	Weak	13	NA	NA	1/0.81	1
Pharyngeal (women)	Inc.	Alcohol (as ethanol)	10 g/d	2	NS	0	NA	NA	0/0.17	NP
Head & neck (excl. pooled project)	Inc.	Citrus fruits	High vs low	2	NS	21	NA	NA	0/0.57	NP
Head & neck	Inc.	Wine	10 g/d	3	NS	0	0.48, 1.77	0.462	0/0.62	NP	0.666667	1	0.666667	0.666667
Oral	Inc.	Beer	10 g/d	3	NS	73	0.16, 8.40	0.684	2/0.42	0.053
UADT (women)	Inc. & mort.	Alcohol (as ethanol)	10 g/d	3	NS	75	0.09, 16.57	0.532	1/0.19	0.176
Head & neck (excl. pooled project)	Inc.	Vegetables	High vs low	3	NS	34	0.12, 5.96	0.3	1/0.17	0.16
Pharyngeal (excl. pooled project)	Inc.	Fruits	High vs low	2	NS	0	NA	NA	0/0.91	NP
Laryngeal (excl. pooled project)	Inc.	Vegetables	High vs low	2	NS	0	NA	NA	0/0.69	NP
Oral	Inc.	Wine	10 g/d	3	NS	14	0.27, 3.05	0.493	0/0.29	NP
Laryngeal	Inc.	Beer	10 g/d	3	NS	0	0.65, 1.68	0.598	0/0.21	NP
Laryngeal	Inc.	Wine	10 g/d	4	NS	0	0.67, 1.28	0.143	0/0.43	NP
Laryngeal (excl. pooled project)	Inc.	Fruits	High vs low	2	NS	0	NA	NA	0/0.14	NP
Laryngeal	Inc.	Liquors	10 g/d	3	NS	0	0.60, 1.81	0.958	0/0.21	NP
Oro/hypopharyngeal	Inc.	Liquors	10 g/d	3	NS	55	0.14, 8.19	0.772	1/0.45	0.385
Oro/hypopharyngeal	Inc.	Wine	10 g/d	3	NS	0	0.33, 2.94	0.868	0/0.26	NP
Esophageal (men)	Inc. & mort	Alcohol (as ethanol)	10 g/d	11	Highly suggestive	94	0.95, 1.88	0.001	11/0.74	1.2e-13
Esophageal	Inc. & mort.	Alcohol (as ethanol)	10 g/d	17	Suggestive	95	0.94, 1.65	3.9e-05	14/0.87	4.9e-16	0.647059	0.823529	0.235294	0.176471
Esophageal	Mort.	Alcohol (as ethanol)	10 g/d	7	Suggestive	95	0.86, 2.11	0.005	7/0.50	9.6e-09
Esophageal	Inc.	Alcohol (as ethanol)	10 g/d	11	Suggestive	95	0.84, 1.75	0.004	8/0.56	6.8e-09
Esophageal SCC	Inc. & mort	Alcohol (as ethanol)	10 g/d	6	Suggestive	95	0.82, 1.91	0.009	6/0.36	4.4e-08
Esophageal (women)	Inc. & mort	Alcohol (as ethanol)	10 g/d	4	Weak	0	1.03, 1.52	0.36	2/1.11	0.309
Esophageal SCC	Inc.	Fruits	100 g/d	3	Weak	0	0.41, 1.70	0.658	1/0.28	0.251
Esophageal	Inc. & mort	Beer	High vs low	8	Weak	21	0.82, 3.20	0.733	1/5.78	NP
Esophageal AC	Inc.	Green leafy vegetables	50 g/d	3	Weak	0	0.37, 1.93	0.204	1/0.55	0.454
Esophageal	Inc. & mort	Processed meat	50 g/d	4	Weak	0	0.81, 2.37	0.284	1/3.87	NP	0.75	0.75	0.5	0.5
Esophageal	Inc. & mort	Green leafy vegetables	50 g/d	5	Weak	0	0.71, 1.05	0.22	0/0.78	NP
Esophageal SCC	Inc.	Beer	High vs low	2	Weak	44	NA	NA	1/2.00	NP
Esophageal SCC	Inc.	Red and processed meat	100 g/d	2	Weak	0	NA	NA	0/1.32	NP
Esophageal (men)	Inc.	Fruits	100 g/d	3	Weak	0	0.62, 1.41	0.379	0/0.25	NP
Esophageal	Inc. & mort.	Spirits	High vs low	8	Weak	78	0.28, 12.22	0.367	3/8.00	NP
Esophageal AC	Inc.	Vegetables	100 g/d	3	Weak	0	0.44, 1.80	0.275	0/0.28	NP
Esophageal	Inc.	Fruits	100 g/d	4	Weak	0	0.82, 1.07	0.075	0/0.29	NP	0.5	1	0.5	0.5
Esophageal SCC	Inc.	Processed meat	50 g/d	2	NS	0	NA	NA	0/0.72	NP
Esophageal SCC	Inc.	Spirits	High vs low	2	NS	73	NA	NA	1/2.00	NP
Esophageal	Inc. & mort.	Citrus fruits	100 g/d	6	NS	0	0.69, 1.07	0.541	0/0.92	NP
Esophageal	Inc.	Red and processed meat	100 g/d	3	NS	0	0.24, 6.08	0.278	0/1.78	NP
Esophageal	Inc. & mort.	Vitamin C supplements	High vs low	4	NS	0	0.66, 1.23	0.66	0/0.39	NP	0.5	0.5	0	0
Esophageal	Inc. & mort.	Coffee	1 cup/d	5	NS	48	0.71, 1.22	0.404	1/0.27	0.239	0.6	0.6	0.4	0.4
Esophageal SCC	Inc.	Vegetables	100 g/d	4	NS	58	0.56, 1.49	0.06	1/0.21	0.192
Esophageal SCC	Inc.	Green leafy vegetables	50 g/d	3	NS	0	0.30, 2.69	0.475	0/0.23	NP
Esophageal SCC	Inc.	Citrus fruits	100 g/d	3	NS	25	0.12, 6.10	0.768	1/0.30	0.275
Esophageal (men)	Inc.	Vegetables	100 g/d	3	NS	63	0.14, 5.95	0.255	1/0.17	0.163
Esophageal AC	Inc.	Processed meat	50 g/d	3	NS	64	0.03, 51.44	0.954	1/0.40	0.346
Esophageal AC	Inc.	Coffee	1 cup/d	2	NS	0	NA	NA	0/0.10	NP
Esophageal	Inc. & mort.	Serum beta-carotene	High vs low	2	NS	84	NA	NA	1/0.10	0.098	1	1	0	0
Esophageal	Inc.	Beta-carotene supplements	High vs low	3	NS	0	0.26, 3.24	0.431	0/0.20	NP	1	1	0.333333	0.333333
Esophageal AC	Inc.	Citrus fruits	100 g/d	3	NS	0	0.29, 2.99	0.243	0/0.15	NP
Esophageal (men)	Inc. & mort.	Green leafy vegetables	50 g/d	2	NS	41	NA	NA	0/0.11	NP
Esophageal AC	Inc.	Fruits	100 g/d	3	NS	0	0.62, 1.71	0.145	0/0.18	NP
Esophageal	Inc.	Vegetables	100 g/d	5	NS	30	0.79, 1.20	0.152	1/0.26	0.234	0.4	0.8	0.4	0.4
Esophageal AC	Inc.	Beer	High vs low	4	NS	0	0.42, 3.09	0.265	0/0.60	NP
Esophageal (men)	Inc. & mort.	Citrus fruits	100 g/d	2	NS	0	NA	NA	0/0.22	NP
Esophageal (women)	Inc.	Vegetables	100 g/d	2	NS	0	NA	NA	0/0.10	NP
Esophageal (men)	Inc. & mort.	Processed meat	50 g/d	2	NS	12	NA	NA	0/1.45	NP
Esophageal AC	Inc.	Spirits	High vs low	4	NS	0	0.39, 2.25	0.431	0/0.80	NP
Esophageal AC	Inc.	Red and processed meat	100 g/d	3	NS	4	0.23, 4.13	0.625	0/0.26	NP
Esophageal SCC	Inc.	Coffee	1 cup/d	3	NS	49	0.27, 3.76	0.37	0/0.20	NP
Esophageal AC	Inc.	Wine	High vs low	4	NS	43	0.07, 12.86	0.064	0/3.31	NP
Esophageal SCC	Inc.	Wine	High vs low	2	NS	68	NA	NA	0/2.00	NP
Esophageal	Inc. & mort.	Wine	High vs low	7	NS	51	0.17, 6.68	0.234	0/5.77	NP
Esophageal (women)	Inc. & mort.	Processed meat	50 g/d	2	NS	73	NA	NA	0/1.84	NP
Esophageal AC	Inc.	Alcohol (as ethanol)	10 g/d	6	NS	6	0.95, 1.05	0.474	0/0.30	NP
Esophageal (women)	Inc.	Fruits	100 g/d	2	NS	4	NA	NA	0/0.12	NP
Stomach	Inc. & mort.	Pickled vegetables	0.5 serving/d	9	Suggestive	2	1.03, 1.14	0.16	2/1.86	1	0.111111	0.444444	0.111111	0.111111
Stomach	Inc. & mort.	Preference for salty foods	High vs low	5	Suggestive	0	1.01, 1.19	0.336	1/1.57	NP
Stomach (men)	Inc.	Alcohol (as ethanol)	10 g/d	8	Weak	9	1.00, 1.09	0.166	1/1.19	NP
Stomach (men)	Inc. & mort.	Alcohol (as ethanol)	10 g/d	13	Weak	39	0.98, 1.08	0.268	3/0.67	0.027
Stomach	Inc. & mort.	Salty foods	High vs low	7	Weak	50	0.64, 4.56	0.058	3/0.53	0.012	0.285714	0.857143	0.428571	0.285714
Stomach	Inc. & mort.	Processed meat	50 g/d	10	Weak	0	1.03, 1.37	0.048	0/4.23	NP	0.5	0.6	0.3	0.3
Stomach (men)	Inc.	Serum beta-carotene	5 μg/dl	4	Weak	57	0.62, 1.25	0.856	3/0.77	0.025
Stomach	Inc. & mort.	Alcohol (as ethanol)	10 g/d	23	Weak	49	0.97, 1.07	0.022	3/1.19	0.113	0.521739	0.956522	0.130435	0.130435
Stomach	Inc.	Pickled vegetables	0.5 serving/d	6	Weak	30	0.94, 1.25	0.394	2/1.33	0.62
Stomach	Inc.	Processed meat	50 g/d	7	Weak	0	1.00, 1.47	0.148	0/2.41	NP
Stomach	Mort.	Coffee	1 cup/d	3	Weak	0	0.89, 1.08	0.733	1/0.17	0.159
Stomach	Inc.	Toenail selenium	High vs low	2	Weak	0	NA	NA	0/1.89	NP	0.666667	1	0	0
Cardia stomach	Inc.	Serum retinol	10 μg/dl	3	Weak	0	0.43, 1.82	0.991	0/0.39	NP
Stomach	Inc.	Beer	1 drink/d	6	Weak	4	0.97, 1.20	0.411	1/2.29	NP
Stomach (men)	Inc. & mort.	Processed meat	50 g/d	6	Weak	7	0.88, 1.77	0.255	1/1.02	NP
Cardia stomach	Inc.	Green leafy vegetables	50 g/d	3	Weak	0	0.59, 2.10	0.528	0/0.33	NP
Non-cardia stomach	Inc.	Processed meat	50 g/d	3	Weak	5	0.40, 3.45	0.835	1/0.28	0.257
Cardia stomach	Inc.	Citrus fruits	100 g/d	3	Weak	53	0.05, 12.56	0.247	1/0.25	0.232
Stomach	Mort.	Alcohol (as ethanol)	10 g/d	7	Weak	24	0.98, 1.07	0.139	2/0.36	0.047
Stomach (women)	Inc. & mort.	Processed meat	50 g/d	6	NS	0	0.87, 2.27	0.273	0/2.55	NP
Stomach	Inc. & mort.	Non-fermented soya foods	High vs low	6	NS	29	0.49, 1.34	0.029	1/0.54	0.432
Stomach	Inc. & mort.	Eggs	1 time/w	5	NS	0	0.98, 1.07	0.21	0/0.34	NP	0.2	0.4	0	0
Stomach (men)	Inc. & mort.	Vegetables	100 g/d	5	NS	4	0.82, 1.07	0.475	0/0.37	NP
Stomach (men)	Inc. & mort.	Coffee	1 cup/d	5	NS	0	0.91, 1.03	0.512	0/0.35	NP
Stomach	Inc. & mort.	Total soya foods	High vs low	6	NS	44	0.41, 1.57	0.07	2/0.32	0.037	0.666667	0.833333	0	0
Stomach	Inc.	Serum beta-carotene	5 μg/dl	6	NS	79	0.71, 1.22	0.408	3/0.32	0.003	0.5	0.833333	0	0
Stomach	Inc.	Fruits and vegetables	100 g/d	5	NS	68	0.77, 1.17	0.028	2/0.27	0.027	0.4	1	0.4	0.4
Stomach (men)	Mort.	Alcohol (as ethanol)	10 g/d	5	NS	46	0.95, 1.10	0.339	2/0.26	0.024
Stomach	Inc. & mort.	Processed fish	20 g/d	4	NS	0	0.89, 1.26	0.295	0/0.55	NP
Stomach	Inc.	Red meat	100 g/d	4	NS	0	0.79, 1.60	0.822	0/0.82	NP	0.75	0.75	0.5	0.5
Stomach	Mort.	Processed meat	50 g/d	3	NS	0	0.32, 4.17	0.343	0/1.32	NP
Stomach	Mort.	Pickled vegetables	0.5 serving/d	3	NS	0	0.57, 2.01	0.058	0/0.41	NP
Stomach (men)	Inc. & mort.	Green tea	1 cup/d	6	NS	14	0.96, 1.08	0.131	0/0.33	NP
Stomach	Inc. & mort.	Vegetables	100 g/d	11	NS	36	0.83, 1.11	0.145	1/1.12	NP	0.454545	0.818182	0.181818	0.181818
Stomach	Inc.	Fish	25 g/d	3	NS	0	0.56, 2.06	0.872	0/0.36	NP
Stomach (women)	Inc. & mort.	Multivitamin supplements	High vs low	5	NS	0	0.70, 1.16	0.334	0/1.26	NP
Cardia stomach	Inc.	Fruits	100 g/d	4	NS	0	0.84, 1.10	0.114	0/0.24	NP
Cardia stomach	Inc.	Allium vegetables	10 g/d	2	NS	0	NA	NA	0/0.13	NP
Cardia stomach	Inc.	Fruits and vegetables	100 g/d	2	NS	0	NA	NA	0/0.11	NP
Stomach (women)	Inc. & mort.	Coffee	1 cup/d	5	NS	5	0.94, 1.15	0.432	1/0.25	0.228
Stomach (women)	Inc. & mort.	Green tea	1 cup/d	7	NS	0	0.94, 1.02	0.214	0/0.35	NP
Stomach	Inc.	Vegetables	100 g/d	7	NS	53	0.80, 1.15	0.188	1/0.73	0.536
Stomach	Inc. & mort.	Multivitamin supplements	High vs low	6	NS	0	0.84, 1.07	0.918	0/0.30	NP	0.333333	0.666667	0.333333	0.333333
Stomach	Inc.	Spirits	1 drink/d	6	NS	11	0.92, 1.18	0.934	0/0.64	NP
Stomach	Inc.	Serum retinol	10 μg/dl	6	NS	46	0.80, 1.15	0.506	1/0.36	0.313	0.5	0.833333	0	0
Stomach	Inc.	Fruits	100 g/d	8	NS	0	0.94, 1.02	0.002	0/0.40	NP
Stomach (women)	Mort.	Tofu	1 serving/d	2	NS	32	NA	NA	1/1.38	NP
Stomach	Inc. & mort.	Fish	25 g/d	8	NS	0	0.97, 1.08	0.132	0/0.41	NP	0.375	0.5	0.125	0.125
Stomach	Inc. & mort.	Spirits	1 drink/d	7	NS	7	0.95, 1.11	0.83	0/0.35	NP
Stomach	Inc. & mort.	Black tea	High vs low	4	NS	0	0.59, 1.37	0.439	0/0.24	NP
Non-cardia stomach	Inc.	Red meat	100 g/d	2	NS	70	NA	NA	1/0.15	0.145
Cardia stomach	Inc. & mort.	Alcohol (as ethanol)	10 g/d	6	NS	0	0.98, 1.04	0.421	0/0.30	NP
Non-cardia stomach	Inc. & mort.	Alcohol (as ethanol)	10 g/d	7	NS	82	0.87, 1.22	0.459	2/0.36	0.048
Stomach (men)	Mort.	Citrus fruits	100 g/d	2	NS	8	NA	NA	0/1.17	NP
Stomach	Inc. & mort.	Fruits	100 g/d	13	NS	7	0.92, 1.04	0.512	1/0.65	0.487	0.307692	0.692308	0.153846	0.153846
Cardia stomach	Inc.	Cruciferous vegetables	50 g/d	3	NS	51	0.01, 108.17	0.613	1/0.15	0.144
Stomach (women)	Mort.	Alcohol (as ethanol)	10 g/d	2	NS	0	NA	NA	0/0.17	NP
Stomach	Inc. & mort.	Citrus fruits	100 g/d	6	NS	15	0.80, 1.14	0.244	0/2.60	NP
Stomach	Mort.	Green tea	1 cup/d	4	NS	0	0.95, 1.08	0.256	0/0.20	NP
Stomach	Inc.	Red and processed meat	100 g/d	5	NS	0	0.84, 1.35	0.902	0/1.13	NP	0.8	0.8	0.6	0.6
Stomach (men)	Inc.	Fruits and vegetables	100 g/d	2	NS	85	NA	NA	1/0.10	0.097
Stomach	Inc.	Alcohol (as ethanol)	10 g/d	16	NS	64	0.93, 1.11	0.243	2/0.83	0.2
Non-cardia stomach	Inc.	Red and processed meat	100 g/d	3	NS	57	0.05, 23.74	0.415	1/0.24	0.224
Non-cardia stomach	Inc.	Citrus fruits	100 g/d	5	NS	3	0.86, 1.26	0.674	0/0.32	NP
Stomach (men)	Inc. & mort.	Tofu	1 serving/d	3	NS	0	0.14, 5.86	0.435	0/0.39	NP
Non-cardia stomach	Inc.	Serum retinol	10 μg/dl	3	NS	8	0.37, 2.42	0.768	0/0.15	NP
Stomach	Inc. & mort.	Tofu	1 serving/d	4	NS	57	0.26, 2.99	0.228	1/0.21	0.193	0	0.5	0	0
Stomach	Inc.	Citrus fruits	100 g/d	4	NS	0	0.77, 1.20	0.938	0/0.53	NP
Stomach (men)	Inc. & mort.	Miso soup	1 serving/d	4	NS	0	0.87, 1.21	0.907	0/0.69	NP
Stomach	Inc.	Cruciferous vegetables	50 g/d	4	NS	0	0.64, 1.39	0.697	0/0.20	NP
Non-cardia stomach	Inc.	Vegetables	100 g/d	8	NS	0	0.93, 1.04	0.73	0/0.43	NP
Stomach	Inc.	Coffee	1 cup/d	7	NS	55	0.85, 1.23	0.283	1/0.39	0.333
Stomach (women)	Mort.	Citrus fruits	100 g/d	2	NS	65	NA	NA	0/0.17	NP
Stomach (women)	Inc. & mort.	Fruits	100 g/d	3	NS	0	0.54, 1.75	0.104	0/0.17	NP
Stomach	Inc.	Hot tea	High vs low	2	NS	0	NA	NA	0/0.71	NP
Stomach (women)	Inc. & mort.	Fish	25 g/d	3	NS	25	0.42, 2.55	0.57	0/0.24	NP
Non-cardia stomach	Inc.	Fruits and vegetables	100 g/d	2	NS	31	NA	NA	0/0.10	NP
Stomach	Inc. & mort.	Green tea	1 cup/d	9	NS	4	0.98, 1.03	0.267	0/0.46	NP	0.333333	0.777778	0.333333	0.222222
Stomach	Inc. & mort.	Total salt	High vs low	7	NS	58	0.84, 1.25	0.711	2/0.38	0.053	0.571429	0.857143	0.714286	0.571429
Stomach (men)	Inc.	Serum retinol	10 mg/dl	3	NS	0	0.55, 1.72	0.741	0/0.16	NP
Stomach (men)	Inc. & mort.	Fish	25 g/d	4	NS	0	0.90, 1.15	0.543	0/0.20	NP
Stomach	Mort.	Serum selenium	High vs low	3	NS	60	0.00, 9738.30	0.898	1/0.15	0.143	0.666667	1	0	0
Cardia stomach	Inc.	Poultry	100 g/d	2	NS	0	NA	NA	0/0.42	NP
Stomach	Inc. & mort.	Miso soup	1 serving/d	6	NS	0	0.93, 1.10	0.926	0/0.31	NP	0.166667	0.5	0	0
Stomach	Inc.	Allium vegetables	10 g/d	3	NS	0	0.71, 1.45	0.174	0/0.17	NP
Stomach (men)	Inc. & mort.	Multivitamin supplements	High vs low	3	NS	0	0.50, 1.90	0.664	0/0.18	NP
Stomach	Mort.	Fish	25 g/d	4	NS	0	0.91, 1.13	0.646	0/0.20	NP
Stomach (women)	Inc. & mort.	Miso soup	1 serving/d	3	NS	61	0.09, 9.68	0.734	1/0.35	0.311
Stomach	Inc. & mort.	Selenium supplements	High vs low	3	NS	64	0.01, 108.72	0.243	0/1.73	NP	0.666667	1	0.666667	0.666667
Stomach	Inc.	Dietary selenium	High vs low	2	NS	4	NA	NA	0/0.18	NP	0	1	0	0
Stomach (men)	Inc. & mort.	Green leafy vegetables	50 g/d	2	NS	63	NA	NA	0/1.55	NP
Stomach	Inc.	Dietary retinol	High vs low	7	NS	66	0.31, 2.74	0.198	1/1.47	NP	0	1	0	0
Non-cardia stomach	Inc.	Poultry	100 g/d	2	NS	64	NA	NA	1/1.76	NP
Stomach	Mort.	Fruits	100 g/d	4	NS	74	0.20, 5.85	0.15	2/2.37	NP
Non-cardia stomach	Inc.	Fruits	100 g/d	6	NS	37	0.84, 1.16	0.123	1/0.30	0.265
Stomach	Inc.	Wine	1 drink/d	5	NS	52	0.62, 1.53	0.564	1/0.26	0.231
Non-cardia stomach	Inc.	Legumes	50 g/d	4	NS	6	0.65, 1.45	0.673	0/0.23	NP
Non-cardia stomach	Inc.	Allium vegetables	10 g/d	4	NS	0	0.90, 1.09	0.556	0/0.20	NP
Stomach (women)	Inc.	Alcohol (as ethanol)	10 g/d	3	NS	36	0.01, 76.48	0.709	0/0.34	NP
Stomach (women)	Inc.	Fruits and vegetables	100 g/d	2	NS	31	NA	NA	0/0.10	NP
Stomach	Inc.	Added salt	High vs low	4	NS	0	0.67, 1.58	0.675	0/0.25	NP
Cardia stomach	Inc.	Legumes	50 g/d	2	NS	0	NA	NA	0/0.14	NP
Stomach (women)	Inc. & mort.	Alcohol (as ethanol)	10 g/d	5	NS	18	0.77, 1.34	0.554	0/0.44	NP
Non-cardia stomach	Inc.	Serum beta-carotene	5 μg/dl	2	NS	0	NA	NA	0/0.10	NP
Stomach	Mort.	Vegetables	100 g/d	2	NS	0	NA	NA	0/0.15	NP
Non-cardia stomach	Inc.	Green leafy vegetables	50 g/d	5	NS	0	0.87, 1.12	0.068	0/0.40	NP
Stomach	Inc. & mort.	Fermented soya foods	High vs low	3	NS	30	0.00, 181.67	0.753	0/0.17	NP
Stomach (women)	Inc.	Red meat	100 g/d	2	NS	38	NA	NA	0/0.57	NP
Stomach	Inc. & mort.	Coffee	1 cup/d	10	NS	39	0.93, 1.07	0.244	2/0.54	0.097	0.5	0.8	0.4	0.3
Non-cardia stomach	Inc.	Cruciferous vegetables	50 g/d	5	NS	0	0.87, 1.16	0.054	0/0.29	NP
Stomach	Inc. & mort.	Poultry	100 g/d	5	NS	26	0.61, 1.58	0.414	0/2.55	NP	0.6	0.6	0.4	0.4
Cardia stomach	Inc.	Serum beta-carotene	5 μg/dl	2	NS	0	NA	NA	0/0.10	NP
Stomach	Inc.	Legumes	50 g/d	2	NS	25	NA	NA	0/0.18	NP	0.5	1	0.5	0.5
Stomach	Mort.	Citrus fruits	100 g/d	2	NS	71	NA	NA	0/1.21	NP
Stomach	Inc. & mort.	Green leafy vegetables	50 g/d	7	NS	38	0.78, 1.30	0.063	1/1.07	NP
Cardia stomach	Inc.	Red meat	100 g/d	2	NS	0	NA	NA	0/0.18	NP
Stomach (men)	Inc. & mort.	Fruits	100 g/d	5	NS	15	0.78, 1.26	0.638	0/0.25	NP
Cardia stomach	Inc.	Vegetables	100 g/d	6	NS	0	0.92, 1.09	0.233	0/0.31	NP
Stomach	Inc.	Green tea	1 cup/d	5	NS	46	0.92, 1.09	0.497	0/0.26	NP
Cardia stomach	Inc.	Processed meat	50 g/d	3	NS	0	0.28, 3.56	0.989	0/0.15	NP
Cardia stomach	Inc.	Red and processed meat	100 g/d	3	NS	0	0.25, 3.99	0.972	0/0.15	NP
Stomach (women)	Inc. & mort.	Vegetables	100 g/d	3	NS	63	0.11, 9.04	0.96	0/0.32	NP
Colorectal+	Inc.	Alcohol (as ethanol)	10 g/d	16	Strong	25	1.04, 1.10	0.533	6/3.54	0.125	0.8125	0.8125	0.5	0.3125
Colorectal+	Inc. & mort.	Dietary calcium	High vs low	25	Strong	0	0.78, 0.87	0.435	7/8.65	NP
Colorectal	Inc.	Dairy products	400 g/d	10	Strong	18	0.80, 0.94	0.665	6/5.07	0.754	0.8	0.8	0.7	0.6
Colon+	Inc.	Alcohol (as ethanol)	10 g/d	14	Strong	40	1.02, 1.12	0.815	4/2.92	0.491
Colorectal (men)	Inc.	Dairy products	400 g/d	5	Strong	0	0.77, 0.92	0.72	4/2.43	0.206
Colorectal	Inc.	Beer	10 g/d	5	Strong	0	1.03, 1.14	0.11	3/1.36	0.127
Colorectal	Inc.	Wholegrain	90 g/d	6	Strong	22	0.72, 0.97	0.705	4/4.46	NP	0.666667	0.666667	0.5	0.333333
Colorectal	Inc.	Milk	200 g/d	9	Strong	0	0.91, 0.97	0.843	2/1.65	0.673
Colorectal (men)+	Inc.	Alcohol (as ethanol)	10 g/d	14	Highly suggestive	0	1.06, 1.09	0.00017	7/2.34	0.002
Rectal+	Inc.	Alcohol (as ethanol)	10 g/d	11	Highly suggestive	0	1.06, 1.11	0.09	5/1.00	0.00096
Colon (men)+	Inc.	Alcohol (as ethanol)	10 g/d	12	Highly suggestive	31	1.03, 1.13	0.402	5/1.60	0.011
Rectal (men)+	Inc.	Alcohol (as ethanol)	10 g/d	10	Highly suggestive	27	1.03, 1.15	0.116	4/0.54	0.00082
Colon	Inc.	Red and processed meat	100 g/d	10	Suggestive	61	0.95, 1.50	0.578	6/1.85	0.004
Colon	Inc.	Milk	200 g/d	9	Suggestive	29	0.88, 1.00	0.394	3/1.53	0.187
Colon	Inc.	Processed meat	50 g/d	13	Suggestive	27	0.99, 1.51	0.036	5/3.42	0.347
Colorectal	Inc.	Processed meat	50 g/d	10	Suggestive	19	1.00, 1.35	0.341	3/8.01	NP
Rectal	Inc.	Milk	200 g/d	7	Suggestive	0	0.89, 0.98	0.601	1/0.69	0.515
Colon (men)	Inc.	Red and processed meat	100 g/d	5	Suggestive	27	0.91, 1.91	0.101	1/2.69	NP
Colorectal (women)	Inc.	Dietary fibre	10 g/d	11	Suggestive	0	0.86, 0.97	0.83	2/3.60	NP
Colon	Inc.	Dairy products	400 g/d	6	Suggestive	24	0.74, 1.03	0.915	2/2.24	NP
Rectal (women)+	Inc.	Alcohol (as ethanol)	10 g/d	8	Suggestive	0	0.98, 1.22	0.361	2/0.98	0.252
Colon (women)	Inc.	Processed meat	50 g/d	9	Suggestive	0	1.09, 1.60	0.084	2/7.10	NP
Colon	Inc.	Wholegrain	90 g/d	4	Suggestive	0	0.64, 1.05	0.048	2/3.47	NP
Colon (men)	Inc.	Dairy products	400 g/d	2	Weak	0	NA	NA	1/1.29	NP
Colon (men)	Inc.	Dietary fibre	10 g/d	8	Weak	9	0.77, 1.00	0.097	2/2.78	NP
Colon	Inc.	Red meat	100 g/d	11	Weak	9	0.99, 1.52	0.975	2/4.82	NP
Colon (women)+	Inc.	Alcohol (as ethanol)	10 g/d	10	Weak	0	1.00, 1.10	0.783	1/1.76	NP
Colorectal (men)	Inc.	Dietary fibre	10 g/d	6	Weak	25	0.74, 1.06	0.68	2/1.68	0.676
Colon (men)	Inc.	Milk	200 g/d	5	Weak	41	0.79, 1.07	0.927	2/1.38	0.621
Colorectal	Inc.	Vegetables	100 g/d	11	Weak	0	0.96, 1.00	0.852	2/1.10	0.301
Colorectal	Inc.	Red and processed meat	100 g/d	15	Weak	70	0.87, 1.43	0.977	4/4.87	NP	0.866667	0.733333	0.666667	0.6
Colorectal (men)	Inc.	Total alcoholic drinks	1 drink/d	4	Weak	17	0.94, 1.18	0.675	1/1.20	NP
Colon	Inc.	Fruits and vegetables	100 g/d	11	Weak	0	0.97, 1.00	0.507	1/0.67	0.496
Colorectal (women)	Inc.	Dairy products	400 g/d	6	Weak	57	0.64, 1.16	0.958	3/3.67	NP
Colorectal	Inc.	Liquors	10 g/d	4	Weak	0	0.96, 1.22	0.983	1/1.13	NP
Colon (men)	Inc.	Vegetables	100 g/d	6	Weak	0	0.91, 1.00	0.747	1/0.48	0.395
Rectal (women)	Inc.	Milk	200 g/d	3	Weak	0	0.65, 1.32	0.549	1/0.40	0.349
Colorectal (men)	Inc.	Milk	200 g/d	3	Weak	0	0.64, 1.34	0.077	0/0.60	NP
Colon	Inc.	Vitamin E supplements	High vs low	7	Weak	0	0.70, 0.99	0.844	1/1.65	NP
Colorectal men	Inc.	Red and processed meat	100 g/d	4	Weak	0	0.94, 1.30	0.913	1/1.19	NP
Colon	Inc.	Vegetables	100 g/d	11	Weak	0	0.95, 1.00	0.797	0/0.67	NP
Colorectal (women)	Inc.	Total alcoholic drinks	1 drink/d	3	Weak	0	0.93, 1.12	0.418	1/0.37	0.325
Rectal (women)	Inc.	Dietary folate	100 mcg/d	4	Weak	0	0.70, 1.09	0.497	1/1.08	NP
Colon (men)	Inc.	Processed meat	50 g/d	5	Weak	50	0.57, 4.38	0.023	1/2.97	NP
Colorectal	Mort.	Alcohol (as ethanol)	High vs low	9	Weak	12	0.91, 1.91	0.957	1/6.01	NP
Colorectal (men)	Inc.	Fruits and vegetables	100 g/d	4	Weak	0	0.95, 1.01	0.66	1/0.21	0.197
Colorectal	Inc.	Wine	10 g/d	6	Weak	0	1.00, 1.09	0.654	1/0.61	0.474
Colorectal (men)	Inc.	Vegetables	100 g/d	5	Weak	30	0.89, 1.04	0.909	2/0.61	0.117
Colorectal (men)	Inc.	Fruits	100 g/d	6	Weak	38	0.89, 1.04	0.728	3/0.52	0.011
Colon	Inc.	Dietary vitamin C	40 mg/d	6	Weak	51	0.82, 1.08	0.163	1/0.36	0.308
Colon (women)	Inc.	Fruits	100 g/d	8	Weak	48	0.86, 1.06	0.009	1/0.44	0.365
Colorectal	Inc.	Fruits	100 g/d	13	Weak	67	0.88, 1.06	0.079	7/0.71	1.8e-06	0.615385	0.692308	0.615385	0.692308
Colorectal (men)	Inc.	Fish	100 g/d	6	Weak	10	0.62, 1.11	0.77	2/4.40	NP
Colorectal	Inc.	Fruits and vegetables	100 g/d	10	Weak	35	0.95, 1.02	0.441	2/0.50	0.086	0.5	0.7	0.6	0.5
Colorectal	Inc.	Multivitamin supplements	High vs low	10	Weak	47	0.66, 1.17	0.951	3/0.53	0.013	0.6	0.6	0.7	0.5
Colon (women)	Inc.	Total carbohydrate	100 g/d	5	Weak	0	0.70, 1.07	0.853	0/2.14	NP
Colorectal	Inc.	Total alcoholic drinks	1 drink/d	8	Weak	61	0.93, 1.21	0.506	3/1.71	0.381	0.5	1	0.25	0.25
Colon (women)	Inc.	Glycaemic load	50 units/d	8	Weak	0	0.91, 1.01	0.783	1/0.72	0.53
Colorectal (women)+	Inc.	Alcohol (as ethanol)	10 g/d	10	Weak	41	0.95, 1.13	0.639	1/0.30	0.265
Colorectal	Inc.	Fish	100 g/d	11	Weak	0	0.79, 1.01	0.733	2/5.96	NP	0.818182	0.727273	0.727273	0.727273
Rectal	Inc.	Cheese	50 g/d	4	Weak	0	0.85, 1.06	0.775	0/0.40	NP
Rectal (men)	Inc.	Milk	200 g/d	3	Weak	0	0.49, 1.69	0.922	0/0.25	NP
Rectal	Inc.	Serum vitamin D	30 nmol/l	6	Weak	45	0.50, 1.37	0.178	1/0.30	0.266
Colorectal	Inc.	Red meat	100 g/d	8	Weak	23	0.89, 1.41	0.491	1/0.42	0.35
Rectal	Inc.	Processed meat	50 g/d	10	Weak	0	0.99, 1.19	0.845	0/1.28	NP
Colon+	Inc.	Dietary fibre	10 g/d	21	Weak	69	0.73, 1.15	0.039	3/0.45	0.008
Colorectal+	Inc.	Cereal fibre	High vs low	17	Weak	42	0.74, 1.15	0.368	2/0.25	0.023
Colorectal	Inc.	Serum vitamin D	30 nmol/l	10	Weak	53	0.73, 1.16	0.844	3/1.48	0.174	0.9	0.8	0.8	0.8
Colorectal+	Inc.	Dietary fibre	10 g/d	21	Weak	73	0.76, 1.13	0.04	3/0.45	0.008	0.857143	0.952381	0.952381	0.809524
Rectal	Inc.	Serum/plasma folate	2 ng/ml	4	NS	0	0.87, 1.06	0.146	0/0.22	NP
Rectal	Inc.	Total alcoholic drinks	1 drink/d	6	NS	62	0.87, 1.35	0.039	3/0.31	0.002
Rectal	Inc.	Red and processed meat	100 g/d	6	NS	48	0.75, 1.83	0.14	1/0.63	0.486
Colon	Inc.	Glycaemic load	50 units/d	10	NS	0	0.94, 1.01	0.846	0/0.61	NP
Rectal	Inc.	Poultry	100 g/d	6	NS	0	0.67, 1.08	0.962	0/2.27	NP
Colorectal (women)	Inc.	Red and processed meat	100 g/d	8	NS	49	0.81, 1.59	0.931	2/2.46	NP
Colorectal (women)	Inc.	Processed meat	50 g/d	5	NS	18	0.79, 1.76	0.04	1/4.55	NP
Colon	Inc.	Serum vitamin D	30 nmol/l	8	NS	62	0.65, 1.25	0.369	2/2.06	NP
Colon (women)	Inc.	Red and processed meat	100 g/d	8	NS	44	0.74, 1.91	0.468	2/0.51	0.088
Rectal+	Inc.	Dietary fibre	10 g/d	21	NS	31	0.77, 1.11	0.937	1/0.53	0.422
Colorectal	Inc.	Total folate	100 mcg/d	7	NS	0	0.98, 1.00	0.271	0/0.37	NP	0.714286	0.714286	0.714286	0.571429
Rectal	Inc.	Fish	100 g/d	10	NS	14	0.58, 1.21	0.899	2/9.68	NP
Rectal (men)	Inc.	Fruits and vegetables	100 g/d	4	NS	0	0.92, 1.04	0.823	0/0.20	NP
Colon	Inc.	Heme-iron	1 mg/d	7	NS	36	0.88, 1.31	0.175	1/0.57	0.447
Rectal	Inc.	Heme-iron	1 mg/d	5	NS	0	0.92, 1.29	0.553	0/0.73	NP
Colorectal	Inc.	Dietary vitamin B6	2 mg/d	8	NS	66	0.66, 1.27	0.171	3/0.60	0.018	0.875	0.75	0.625	0.625
Rectal	Inc.	Coffee	1 cup/d	13	NS	2	0.99, 1.03	0.309	1/0.98	1
Colon (women)	Inc.	Total folate	100 mcg/d	3	NS	23	0.70, 1.35	0.36	1/0.16	0.149
Colon	Inc.	Fish	100 g/d	12	NS	0	0.79, 1.04	0.718	1/9.00	NP
Colorectal (women)	Inc.	Fruits	100 g/d	6	NS	61	0.82, 1.12	0.558	2/0.36	0.047
Rectal (women)	Inc.	Heme-iron	1 mg/d	4	NS	0	0.81, 1.56	0.973	0/0.32	NP
Colon (women)	Inc.	Dietary fibre	10 g/d	9	NS	28	0.74, 1.15	0.604	2/2.85	NP
Rectal (men)	Inc.	Total alcoholic drinks	1 drink/d	2	NS	0	NA	NA	0/0.32	NP
Colon	Inc.	Cheese	50 g/d	6	NS	17	0.70, 1.18	0.61	0/0.84	NP
Colon (women)	Inc.	Heme-iron	1 mg/d	6	NS	41	0.81, 1.49	0.368	1/0.35	0.3
Colon	Inc.	Fruits	100 g/d	12	NS	38	0.93, 1.04	0.649	2/0.87	0.216
Colon (men)	Inc.	Dietary folate	100 mcg/d	3	NS	71	0.09, 8.33	0.223	1/0.19	0.175
Colon (men)	Inc.	Cheese	50 g/d	2	NS	0	NA	NA	0/0.77	NP
Rectal	Inc.	Red meat	100 g/d	7	NS	0	0.91, 1.41	0.395	0/2.98	NP
Rectal (women)	Inc.	Glycaemic load	50 units/d	8	NS	0	0.96, 1.16	0.93	1/0.50	0.402
Colorectal	Inc.	Cheese	50 g/d	7	NS	9	0.82, 1.09	0.421	0/0.95	NP
Colorectal+	Inc.	Fruit fibre	High vs low	18	NS	59	0.62, 1.33	0.403	2/2.67	NP
Rectal (men)	Inc.	Vegetables	100 g/d	4	NS	0	0.86, 1.08	0.74	0/0.27	NP
Proximal colon+	Inc.	Tea	1 cup/d	16	NS	0	0.96, 1.08	0.265	0/0.41	NP
Colorectal	Inc.	Heme-iron	1 mg/d	5	NS	0	0.95, 1.14	0.76	0/0.93	NP	0.8	0.8	0.6	0.6
Colorectal	Inc.	Glycaemic load	50 units/d	13	NS	15	0.93, 1.04	0.221	1/0.88	0.596	1	0.846154	0.846154	0.769231
Rectal (men)	Inc.	Dietary fibre	10 g/d	6	NS	39	0.57, 1.38	0.44	1/0.67	0.507
Rectal	Inc.	Glycaemic index	10 units/d	8	NS	0	0.92, 1.31	0.091	0/0.94	NP
Rectal (men)	Inc.	Fruits	100 g/d	5	NS	12	0.88, 1.07	0.907	0/0.33	NP
Rectal (women)	Inc.	Red and processed meat	100 g/d	4	NS	46	0.25, 7.12	0.177	1/1.85	NP
Colon+	Inc.	Dietary folate	100 mcg/d	17	NS	50	0.85, 1.11	0.187	2/0.35	0.043
Colon	Inc.	Poultry	100 g/d	11	NS	34	0.45, 1.58	0.296	1/1.07	NP
Colon (men)	Inc.	Fruits and vegetables	100 g/d	5	NS	28	0.92, 1.05	0.611	0/0.26	NP
Colorectal (women)	Inc.	Milk	200 g/d	4	NS	0	0.82, 1.12	0.621	0/0.23	NP
Colon (men)	Inc.	Glycaemic index	10 units/d	2	NS	76	NA	NA	1/0.27	0.248
Colorectal (women)	Inc.	Vegetables	100 g/d	7	NS	0	0.96, 1.02	0.538	0/0.54	NP
Rectal	Inc.	Wholegrain	90 g/d	3	NS	84	0.01, 55.51	0.713	1/0.45	0.384
Colon+	Inc.	Total folate	100 mcg/d	10	NS	30	0.55, 1.71	0.137	1/0.21	0.198
Colorectal (men)	Inc.	Serum/plasma folate	2 ng/ml	5	NS	0	0.94, 1.13	0.628	0/0.30	NP
Colorectal (women)	Inc.	Heme-iron	1 mg/d	4	NS	0	0.88, 1.24	0.972	0/0.21	NP
Colorectal (women)	Inc.	Dietary folate	100 mcg/d	9	NS	36	0.88, 1.08	0.647	1/0.73	0.531
Colon (men)	Inc.	Total folate	100 mcg/d	3	NS	5	0.58, 1.60	0.049	0/0.17	NP
Colorectal	Inc.	Animal fat	High vs low	4	NS	33	0.52, 2.46	0.99	1/0.95	1	0.5	0.75	0.5	0.5
Rectal	Inc.	Dairy products	400 g/d	5	NS	49	0.65, 1.35	0.184	2/1.44	0.63
Colon (men)	Inc.	Coffee	1 cup/d	8	NS	49	0.88, 1.09	0.606	3/0.75	0.032
Rectal	Inc.	Glycaemic load	50 units/d	10	NS	0	0.97, 1.10	0.415	1/0.50	0.401
Colorectal (men)	Inc.	Dietary n-3 fatty acid from fish	0.3 g/d	3	NS	0	0.57, 1.93	0.777	0/0.42	NP
Rectal	Inc.	Fruits and vegetables	100 g/d	10	NS	0	0.97, 1.01	0.281	1/0.50	0.401
Colon	Inc.	Total alcoholic drinks	1 drink/d	8	NS	98	0.54, 2.27	0.391	3/0.40	0.006
Colon (women)	Inc.	Dietary folate	100 mcg/d	6	NS	57	0.64, 1.37	0.449	1/0.33	0.285
Colorectal (women)	Inc.	Glycaemic index	10 units/d	9	NS	44	0.81, 1.35	0.514	1/1.19	NP
Colorectal	Inc.	Dietary folate	100 mcg/d	10	NS	35	0.91, 1.06	0.665	2/0.93	0.238	0.8	0.7	0.4	0.4
Colorectal	Inc.	Poultry	100 g/d	7	NS	48	0.28, 2.37	0.882	2/1.18	0.336	0.714286	0.571429	0.571429	0.571429
Colon	Inc.	Serum/plasma folate	2 ng/ml	3	NS	0	0.89, 1.15	0.908	0/0.15	NP
Colorectal	Inc.	Glycaemic index	10 units/d	11	NS	58	0.80, 1.37	0.944	2/8.20	NP
Rectal (women)	Inc.	Glycaemic index	10 units/d	6	NS	0	0.86, 1.36	0.67	0/0.68	NP
Colon (women)	Inc.	Total alcoholic drinks	1 drink/d	3	NS	68	0.04, 17.86	0.404	1/0.15	0.143
Rectal (women)	Inc.	Dietary fibre	10 g/d	7	NS	18	0.70, 1.25	0.544	1/0.78	0.563
Colorectal (women)	Inc.	Fruits and vegetables	100 g/d	7	NS	43	0.93, 1.05	0.189	1/0.35	0.302
Colon (women)	Inc.	Coffee	1 cup/d	8	NS	21	0.91, 1.06	0.251	1/0.46	0.379
Colon+	Inc.	Coffee	1 cup/d	23	NS	48	0.94, 1.04	0.77	3/0.55	0.015
Rectal (men)	Inc.	Processed meat	50 g/d	3	NS	0	0.04, 15.91	0.272	0/0.16	NP
Colorectal (women)	Inc.	Cheese	50 g/d	2	NS	25	NA	NA	0/1.50	NP
Rectal (women)	Inc.	Processed meat	50 g/d	5	NS	0	0.73, 1.72	0.272	0/2.60	NP
Colorectal (men)	Inc.	Processed meat	50 g/d	2	NS	32	NA	NA	0/0.10	NP
Colorectal (women)	Inc.	Serum vitamin D	30 nmol/l	2	NS	84	NA	NA	1/1.39	NP
Colorectal (women)	Inc.	Total carbohydrate	100 g/d	7	NS	41	0.69, 1.31	0.233	2/3.43	NP
Colon	Inc.	Green tea	1 cup/d	5	NS	0	0.96, 1.02	0.287	0/0.25	NP
Rectal	Inc.	Fruits	100 g/d	9	NS	56	0.86, 1.11	0.396	1/0.63	0.478
Colorectal	Inc.	Tea	1 cup/d	7	NS	31	0.95, 1.04	0.631	0/0.35	NP	1	0.714286	0.857143	0.714286
Colon (women)	Inc.	Red meat	100 g/d	7	NS	39	0.49, 2.66	0.25	1/2.35	NP
Rectal (women)	Inc.	Red meat	100 g/d	4	NS	0	0.36, 2.03	0.101	0/0.21	NP
Colorectal+	Inc.	Vegetable fibre	High vs low	18	NS	12	0.86, 1.11	0.073	1/0.51	0.414
Colon	Inc.	Animal fat	High vs low	5	NS	30	0.55, 2.24	0.745	1/0.25	0.226
Rectal (women)	Inc.	Coffee	1 cup/d	5	NS	0	0.94, 1.10	0.264	0/0.25	NP
Distal colon+	Inc.	Coffee	1 cup/d	17	NS	0	0.96, 1.02	0.612	0/0.27	NP
Rectal (men)	Inc.	Coffee	1 cup/d	7	NS	0	0.97, 1.06	0.325	0/0.48	NP
Rectal (men)	Inc.	Glycaemic index	10 units/d	2	NS	59	NA	NA	0/0.12	NP
Rectal	Inc.	Tea	1 cup/d	8	NS	6	0.95, 1.04	0.761	0/0.46	NP
Colon+	Inc.	Tea	1 cup/d	18	NS	75	0.86, 1.12	0.061	2/0.72	0.155
Rectal (women)	Inc.	Total folate	100 mcg/d	3	NS	71	0.26, 3.51	0.631	1/0.15	0.143
Colorectal (women)	Inc.	Glycaemic load	50 units/d	11	NS	37	0.84, 1.14	0.648	2/0.68	0.146
Colorectal (men)	Inc.	Glycaemic load	50 units/d	4	NS	40	0.81, 1.19	0.927	0/0.29	NP
Colon (women)	Inc.	Fruits and vegetables	100 g/d	7	NS	44	0.91, 1.07	0.323	1/0.35	0.302
Colon (women)	Inc.	Glycaemic index	10 units/d	7	NS	47	0.65, 1.39	0.169	1/2.94	NP
Colon (men)	Inc.	Heme-iron	1 mg/d	3	NS	33	0.22, 5.04	0.82	0/0.16	NP
Colon (women)	Inc.	Vegetables	100 g/d	6	NS	0	0.93, 1.04	0.051	0/0.34	NP
Colorectal	Inc.	Dietary n-3 fatty acid from fish	0.3 g/d	5	NS	0	0.92, 1.13	0.284	0/0.86	NP	1	0.8	1	0.8
Colon (men)	Inc.	Fish	100 g/d	5	NS	0	0.74, 1.58	0.497	0/0.84	NP
Rectal (women)	Inc.	Fruits	100 g/d	5	NS	70	0.70, 1.34	0.108	2/0.48	0.077
Colon (women)	Inc.	Poultry	100 g/d	5	NS	51	0.01, 38.97	0.068	0/5.00	NP
Colon (men)	Inc.	Total alcoholic drinks	1 drink/d	3	NS	45	0.30, 3.57	0.831	0/0.43	NP
Proximal colon+	Inc.	Coffee	1 cup/d	17	NS	66	0.89, 1.10	0.429	1/0.92	1
Colorectal (men)	Inc.	Total carbohydrate	100 g/d	2	NS	74	NA	NA	0/0.25	NP
Colorectal	Inc.	Serum/plasma folate	2 ng/ml	12	NS	4	0.98, 1.02	0.649	0/0.60	NP	1	0.75	0.833333	0.583333
Colon (men)	Inc.	Total carbohydrate	100 g/d	2	NS	58	NA	NA	0/0.18	NP
Colorectal (men)	Inc.	Coffee	1 cup/d	6	NS	28	0.94, 1.09	0.438	1/0.30	0.265
Colorectal	Inc.	Fructose	High vs low	6	NS	66	0.65, 1.67	0.159	2/0.32	0.038
Colorectal (men)	Inc.	Serum vitamin D	30 nmol/l	3	NS	61	0.14, 7.89	0.907	1/0.16	0.155
Colon	Inc.	Sucrose	High vs low	4	NS	48	0.49, 2.28	0.261	0/0.21	NP
Colorectal (men)	Inc.	Red meat	100 g/d	2	NS	65	NA	NA	0/0.39	NP
Colorectal	Inc.	Garlic supplements	High vs low	4	NS	56	0.38, 3.00	0.297	1/3.87	NP
Colorectal (women)	Inc.	Fish	100 g/d	7	NS	0	0.77, 1.20	0.074	0/2.21	NP
Colon (women)	Inc.	Fish	100 g/d	9	NS	0	0.69, 1.28	0.987	0/0.76	NP
Colorectal (men)	Inc.	Heme-iron	1 mg/d	3	NS	0	0.52, 2.01	0.63	0/0.16	NP
Colorectal (men)	Inc.	Dietary folate	100 mcg/d	3	NS	0	0.73, 1.34	0.901	0/0.17	NP
Rectal (men)	Inc.	Fish	100 g/d	3	NS	63	0.00, 437.31	0.4	1/0.15	0.144
Rectal	Inc.	Total folate	100 mcg/d	6	NS	0	0.95, 1.04	0.925	0/0.30	NP
Colon (men)	Inc.	Red meat	100 g/d	2	NS	0	NA	NA	0/0.22	NP
Rectal	Inc.	Total carbohydrate	100 g/d	9	NS	0	0.89, 1.19	0.606	0/0.60	NP
Colon (women)	Inc.	Milk	200 g/d	4	NS	32	0.70, 1.38	0.568	0/0.23	NP
Distal colon+	Inc.	Tea	1 cup/d	16	NS	28	0.89, 1.14	0.357	0/0.36	NP
Rectal	Inc.	Vegetables	100 g/d	8	NS	0	0.96, 1.03	0.785	0/0.45	NP
Colon	Inc.	Legumes	50 g/d	7	NS	54	0.63, 1.50	0.368	1/0.71	0.529
Colon (men)	Inc.	Fruits	100 g/d	7	NS	55	0.90, 1.13	0.485	2/0.59	0.111
Colon (men)	Inc.	Poultry	100 g/d	2	NS	6	NA	NA	0/1.49	NP
Colon (women)	Inc.	Dairy products	400 g/d	3	NS	0	0.44, 2.19	0.775	0/0.15	NP
Colon	Inc.	Total carbohydrate	100 g/d	9	NS	36	0.76, 1.28	0.578	0/4.01	NP
Rectal (women)	Inc.	Total carbohydrate	100 g/d	6	NS	0	0.76, 1.38	0.54	0/3.95	NP
Rectal (men)	Inc.	Total folate	100 mcg/d	3	NS	44	0.15, 7.15	0.766	0/0.24	NP
Colon+	Inc.	Dietary vitamin E	High vs low	15	NS	0	0.51, 1.91	0.412	0/0.17	NP
Colorectal	Inc.	Sucrose	High vs low	7	NS	56	0.71, 1.44	0.618	0/1.30	NP	0.857143	0.857143	0.857143	0.857143
Rectal (women)	Inc.	Fish	100 g/d	5	NS	0	0.51, 1.79	0.698	0/2.59	NP
Colorectal (women)	Inc.	Dietary n-3 fatty acid from fish	0.3 g/d	2	NS	0	NA	NA	0/0.16	NP
Colon	Inc.	Energy	High vs low	10	NS	52	0.56, 1.87	0.4	2/2.33	NP
Colorectal	Inc.	Energy	High vs low	6	NS	56	0.58, 1.79	0.281	1/3.48	NP	0.5	0.5	0.5	0.5
Colorectal (women)	Inc.	Red meat	100 g/d	4	NS	11	0.50, 2.13	0.495	0/2.40	NP
Colorectal	Inc.	Coffee	1 cup/d	12	NS	42	0.96, 1.05	0.043	1/1.25	NP	0.916667	0.833333	0.666667	0.666667
Colorectal (women)	Inc.	Coffee	1 cup/d	5	NS	0	0.95, 1.05	0.279	0/0.25	NP
Rectal (men)	Inc.	Heme-iron	1 mg/d	3	NS	0	0.28, 3.53	0.16	0/0.17	NP
Colorectal (men)	Inc.	Glycaemic index	10 units/d	3	NS	71	0.11, 9.27	0.398	1/2.52	NP
Colorectal (women)	Inc.	Serum/plasma folate	2 ng/ml	6	NS	11	0.95, 1.05	0.562	0/0.30	NP
Rectal	Inc.	Legumes	50 g/d	4	NS	45	0.42, 2.34	0.321	1/0.70	0.535
Colon	Inc.	Glycaemic index	10 units/d	9	NS	24	0.81, 1.23	0.618	1/1.25	NP
Rectal	Inc.	Dietary folate	100 mcg/d	7	NS	0	0.93, 1.07	0.975	0/0.58	NP
Rectal (men)	Inc.	Glycaemic load	50 units/d	3	NS	0	0.59, 1.72	0.782	0/0.15	NP
Rectal (women)	Inc.	Fruits and vegetables	100 g/d	6	NS	47	0.87, 1.15	0.31	2/0.30	0.033
Colorectal	Inc.	Legumes	50 g/d	5	NS	36	0.87, 1.15	0.548	1/0.28	0.249	1	1	1	1
Rectal (women)	Inc.	Vegetables	100 g/d	4	NS	25	0.79, 1.27	0.674	0/0.21	NP
Colon (men)	Inc.	Glycaemic load	50 units/d	3	NS	71	0.15, 6.50	0.931	1/0.18	0.169
Colorectal	Inc.	Total carbohydrate	100 g/d	10	NS	49	0.74, 1.35	0.088	2/4.75	NP	0.9	0.7	0.8	0.7
Rectal (women)	Inc.	Total alcoholic drinks	1 drink/d	3	NS	19	0.18, 5.67	0.94	1/0.16	0.15
Liver	Mort.	Alcohol (as ethanol)	10 g/d	5	Highly suggestive	0	1.01, 1.03	0.615	2/0.30	0.033
Liver	Inc. & mort.	Coffee	1 cup/d	6	Highly suggestive	22	0.76, 0.96	0.193	4/1.41	0.03
Liver	Inc. & mort.	Alcohol (as ethanol)	10 g/d	14	Suggestive	63	0.99, 1.10	0.001	8/0.78	2.1e-07
Liver	Inc.	Alcohol (as ethanol)	10 g/d	9	Suggestive	66	0.95, 1.30	0.005	6/0.51	2.4e-06
Liver (men)	Inc. & mort.	Alcohol (as ethanol)	10 g/d	8	Suggestive	49	0.99, 1.07	0.138	4/0.46	0.00062
Liver (men)	Inc. & mort.	Coffee	1 cup/d	3	Weak	27	0.45, 1.59	0.756	2/0.88	0.209
Liver (women)	Inc. & mort.	Alcohol (as ethanol)	10 g/d	4	Weak	11	0.84, 1.66	0.131	1/0.31	0.272
Liver	Inc.	Poultry	20 g/d	2	Weak	0	NA	NA	1/0.25	0.232
Liver	Inc. & mort.	Sake	10 g/d	5	Weak	8	0.98, 1.08	0.404	2/1.25	0.605
Liver	Inc. & mort.	Fish	20 g/d	4	Weak	50	0.77, 1.15	0.24	1/0.23	0.207
Liver (women)	Inc. & mort.	Coffee	1 cup/d	3	NS	0	0.47, 1.75	0.111	0/0.23	NP
Liver (women)	Inc.	Glycaemic index	5 units/d	2	NS	47	NA	NA	1/0.13	0.121
Liver	Inc.	Red meat	100 g/d	2	NS	38	NA	NA	1/1.74	NP
Liver	Inc.	Glycaemic index	5 units/d	4	NS	71	0.88, 1.19	0.5	2/0.20	0.014
Liver	Inc.	Glycaemic load	50 units/d	4	NS	71	0.59, 1.52	0.831	1/0.20	0.188
Liver	Inc.	Processed meat	50 g/d	2	NS	57	NA	NA	1/1.61	NP
Liver	Inc. & mort.	Green tea	1 cup/d	4	NS	57	0.83, 1.18	0.802	1/0.20	0.185
Liver	Inc.	Dietary vitamin C	25 mg/d	3	NS	19	0.38, 2.49	0.075	0/0.27	NP
Liver (men)	Inc.	Glycaemic index	5 units/d	2	NS	74	NA	NA	0/0.10	NP
Liver	Inc. & mort.	Fruits	100 g/d	3	NS	3	0.52, 1.91	0.529	0/0.15	NP
Gallbladder	Inc. & mort.	Alcohol (as ethanol)	10 g/d	3	NS	23	0.51, 2.27	0.93	1/0.38	0.337
Gallbladder	Inc.	Sugar	50 g/d	2	NS	0	NA	NA	0/0.39	NP
Lung	Inc.	Serum retinol	10 μg/100 ml	8	Suggestive	0	0.95, 0.98	0.379	4/0.48	0.00073	0	1	0	0
Lung	Inc. & mort.	Serum alpha-carotene	10 μg/100 ml	5	Suggestive	0	0.25, 0.80	0.966	3/4.98	NP	0.2	1	0.2	0.2
Lung	Inc. & mort.	Fruits	100 g/d	22	Suggestive	55	0.81, 1.04	4.4e-05	7/1.35	0.00025	0.318182	1	0.227273	0.136364
Lung	Inc.	Fruits	100 g/d	18	Suggestive	60	0.82, 1.05	0.003	7/1.13	6.5e-05
Lung+	Inc. & mort.	Alcohol (as ethanol)	10 g/d	32	Suggestive	65	0.96, 1.12	0.005	11/1.68	3.9e-07	0.5625	0.8125	0.28125	0.21875
Lung (men)	Inc. & mort.	Dietary folate	100 μg/d	3	Suggestive	4	0.75, 1.18	0.888	1/0.40	0.352
Lung (men)+	Inc. & mort.	Alcohol (as ethanol)	10 g/d	21	Suggestive	72	0.96, 1.12	0.008	10/1.09	3e-08
Lung	Inc. & mort.	Dietary vitamin C	40 mg/d	10	Suggestive	67	0.80, 1.05	0.243	4/0.87	0.008	0.3	1	0.1	0.1
Lung	Inc.	Processed meat	50 g/d	5	Suggestive	0	1.01, 1.34	0.417	1/3.08	NP
Lung (men)	Inc.	Red meat	100 g/d	2	Suggestive	0	NA	NA	1/1.24	NP
Lung SCC	Inc. & mort.	Dietary vitamin C	40 mg/d	2	Weak	0	NA	NA	2/0.26	0.017
Lung (never smokers)	Inc.	Isoflavones	High vs low	4	Weak	0	0.38, 1.14	0.605	2/2.75	NP
Lung	Inc.	Fruits and vegetables	100 g/d	14	Weak	60	0.89, 1.03	0.022	4/0.74	0.005	0.357143	1	0.214286	0.214286
Lung+	Inc.	Alcohol (as ethanol)	10 g/d	23	Weak	49	0.96, 1.11	0.267	6/2.70	0.045
Lung (women)	Inc.	Dietary beta-carotene	700 μg/d	4	Weak	0	0.94, 1.01	0.177	1/0.21	0.196
Lung	Inc. & mort.	Processed meat	50 g/d	7	Weak	0	1.02, 1.27	0.144	1/4.14	NP	0.571429	0.857143	0.428571	0.285714
Lung AC+	Inc.	Alcohol (as ethanol)	10 g/d	14	Weak	20	0.98, 1.13	0.276	1/0.91	1
Lung	Inc. & mort.	Serum beta-carotene	10 μg/100 ml	9	Weak	41	0.81, 1.04	0.678	4/0.79	0.005	0.222222	1	0.111111	0.111111
Lung (men)	Inc.	Serum retinol	10 μg/100 ml	6	Weak	51	0.89, 1.03	0.591	4/0.37	0.00019
Lung	Mort.	Serum beta-carotene	10 μg/100 ml	3	Weak	0	0.45, 1.62	0.508	1/0.54	0.449
Lung (current smokers)	Inc.	Dietary beta-carotene	700 mg/d	7	Weak	0	0.98, 1.00	0.221	0/0.36	NP
Lung	Mort.	Fruits	100 g/d	5	Weak	0	0.67, 1.02	0.212	1/2.58	NP
Lung	Inc. & mort.	Vegetables	100 g/d	20	Weak	50	0.82, 1.07	0.006	3/1.00	0.075	0.35	1	0.2	0.15
Lung (men)	Inc. & mort.	Serum beta-carotene	10 mg/100 ml	7	Weak	64	0.73, 1.10	0.161	3/0.64	0.02
Lung (current smokers)	Inc.	Dietary vitamin C	40 mg/d	4	Weak	60	0.60, 1.28	0.129	2/0.27	0.025
Lung (women)	Inc. & mort.	Fruits	100 g/d	9	Weak	27	0.88, 1.03	0.058	2/0.54	0.098
Lung	Inc. & mort.	Total carotenoids	1000 μg/d	6	Weak	43	0.96, 1.01	0.286	2/0.31	0.036	0.333333	1	0	0
Lung	Inc.	Vegetables	100 g/d	16	Weak	58	0.82, 1.07	0.013	3/0.80	0.043
Lung	Inc. & mort.	Cruciferous vegetables	50 g/d	11	Weak	32	0.81, 1.05	0.022	3/0.72	0.031
Lung	Inc. & mort.	Poultry	100 g/d	6	Weak	0	0.82, 1.00	0.941	1/1.86	NP	0.333333	0.833333	0.166667	0.166667
Lung	Inc. & mort.	Total meat	100 g/d	6	Weak	0	0.99, 1.37	0.83	1/0.61	0.477	0	1	0	0
Lung (men)	Inc. & mort.	Dietary vitamin C	40 mg/d	5	Weak	81	0.72, 1.16	0.495	3/0.45	0.006
Lung	Inc. & mort.	Citrus fruits	100 g/d	11	Weak	50	0.77, 1.08	0.004	2/0.59	0.116
Lung	Inc. & mort.	Dietary beta-carotene	700 μg/d	12	Weak	5	0.98, 1.00	0.959	1/0.62	0.471	0.0833333	1	0	0
Lung+	Inc.	Wine	10 g/d	15	Weak	56	0.68, 1.15	0.053	2/0.42	0.063
Lung (current smokers)	Inc. & mort.	Fruits	100 g/d	9	Weak	56	0.76, 1.09	0.039	4/0.55	0.001
Lung (men)	Inc. & mort.	Fruits	100 g/d	11	Weak	42	0.84, 1.06	0.021	2/0.67	0.141
Lung AC	Inc. & mort.	Dietary vitamin C	40 mg/d	2	Weak	0	NA	NA	0/0.19	NP
Lung (men)	Inc. & mort.	Green leafy vegetables	50 g/d	3	Weak	0	0.48, 1.65	0.747	1/0.48	0.407
Lung	Inc.	Citrus fruits	100 g/d	10	Weak	44	0.80, 1.08	0.012	1/0.54	0.427
Lung	Inc. & mort.	Serum total carotenoids	High vs low	5	Weak	23	0.26, 1.55	0.819	1/0.81	0.584	0.4	1	0.2	0
Lung (men)	Inc. & mort.	Total carotenoids	1000 μg/d	5	Weak	58	0.92, 1.04	0.391	2/0.26	0.024
Lung (former smokers)	Inc. & mort.	Green leafy vegetables	50 g/d	3	Weak	23	0.02, 19.88	0.534	1/1.49	NP
Lung	Inc. & mort.	Coffee	1 cup/d	7	Weak	54	0.91, 1.25	0.682	2/0.38	0.051	0.142857	0.857143	0.142857	0.142857
Lung	Inc. & mort.	Red meat	100 g/d	7	Weak	66	0.73, 2.03	0.249	4/3.09	0.707	0.714286	1	0.428571	0.285714
Lung (current smokers)	Inc.	Vegetables	100 g/d	6	Weak	82	0.61, 1.26	0.08	3/0.32	0.003
Lung	Inc.	Serum beta-carotene	10 μg/100 ml	6	Weak	43	0.81, 1.08	0.649	3/0.59	0.015
Lung (women)	Inc. & mort.	Total carotenoids	1000 μg/d	2	Weak	0	NA	NA	0/0.10	NP
Lung (men)	Inc. & mort.	Serum selenium	10 μg/L	3	Weak	0	0.91, 1.15	NA	0/0.15	NP
Lung	Inc.	Isoflavones	High vs low	6	Weak	0	0.75, 1.04	0.482	0/1.95	NP	0.5	1	0.5	0.5
Lung	Inc. & mort.	Serum lycopene	10 μg/100 ml	5	Weak	35	0.70, 1.16	0.007	1/0.32	0.279	0.2	1	0.2	0.2
Lung (men)	Inc. & mort.	Cruciferous vegetables	50 g/d	4	Weak	0	0.85, 1.06	0.877	0/0.64	NP
Lung	Inc. & mort.	Green leafy vegetables	50 g/d	8	Weak	51	0.66, 1.19	0.228	1/0.47	0.382
Lung	Mort.	Alcohol (as ethanol)	10 g/d	9	Weak	82	0.94, 1.14	0.148	5/0.49	4.8e-05
Lung (women)	Inc.	Fruits and vegetables	100 g/d	4	NS	73	0.71, 1.25	0.002	2/0.20	0.014
Lung (men)	Inc. & mort.	Vegetables	100 g/d	9	NS	50	0.79, 1.11	0.508	1/0.68	0.508
Lung	Inc. & mort.	Eggs	20 g/d	5	NS	0	0.89, 1.03	0.232	0/0.44	NP	0.2	0.8	0	0
Lung+	Inc. & mort.	Liquors	10 g/d	16	NS	0	0.99, 1.10	NA	1/0.57	0.548
Lung	Mort.	Eggs	20 g/d	2	NS	0	NA	NA	0/0.22	NP
Lung (non-smokers)+	Inc. & mort.	Alcohol (as ethanol)	10 g/d	13	NS	87	0.63, 2.18	0.349	1/0.26	0.236
Lung (current smokers)	Inc. & mort.	Citrus fruits	100 g/d	3	NS	81	0.01, 44.02	0.356	2/0.27	0.023
Lung (men)	Inc. & mort.	Coffee	1 cup/d	5	NS	77	0.79, 1.47	0.548	2/0.38	0.048
Lung (women)	Inc. & mort.	Citrus fruits	100 g/d	4	NS	67	0.41, 1.82	0.359	1/0.21	0.197
Lung (former smokers)	Inc. & mort.	Citrus fruits	100 g/d	2	NS	0	NA	NA	0/1.53	NP
Lung (men)	Inc.	Legumes	50 g/d	3	NS	0	0.83, 1.15	0.254	0/0.21	NP
Lung (never smokers)	Inc. & mort.	Alcohol (as ethanol)	10 g/d	4	NS	2	0.84, 1.10	0.475	1/0.34	0.297
Lung (current smokers)	Inc. & mort.	Green leafy vegetables	50 g/d	4	NS	44	0.35, 1.97	0.237	1/0.24	0.223
Lung	Inc. & mort.	Blood hydroxy vitamin D	10 nmol/L	5	NS	0	0.92, 1.03	0.027	0/0.26	NP	1	1	0.4	0.4
Lung (women)	Inc. & mort.	Dietary vitamin C	40 mg/d	3	NS	6	0.66, 1.41	0.7	1/0.15	0.144
Lung	Inc. & mort.	Serum lutein and zeaxanthin	10 μg/100 ml	5	NS	41	0.59, 1.36	0.855	1/2.04	NP	0.2	1	0.2	0.2
Lung	Mort.	Processed meat	50 g/d	2	NS	0	NA	NA	0/1.35	NP
Lung	Inc. & mort.	Serum beta-cryptoxanthin	10 μg/100 ml	6	NS	77	0.28, 2.28	0.753	3/0.69	0.023	0.166667	1	0.166667	0.166667
Lung squamous/large cell/small cell carcinoma	Inc.	Fruits	100 g/d	3	NS	48	0.07, 9.96	0.762	1/1.05	NP
Lung (men)	Inc. & mort.	Citrus fruits	100 g/d	4	NS	68	0.26, 2.69	0.205	1/0.22	0.199
Lung	Inc. & mort.	Milk	1 cup/d	5	NS	21	0.55, 1.43	0.536	1/0.44	0.367	0	0.8	0	0
Lung	Inc. & mort.	Vitamin E supplements	Use vs no use	8	NS	6	0.91, 1.20	0.585	2/0.70	0.151	0	0.75	0	0
Lung	Inc. & mort.	Green tea	1 cup/d	5	NS	23	0.95, 1.10	0.387	1/0.36	0.308	0.6	0.8	0.4	0.4
Lung (former smokers)	Inc. & mort.	Fruits	100 g/d	5	NS	0	0.90, 1.05	0.149	0/0.25	NP
Lung (never smokers)	Inc. & mort.	Citrus fruits	100 g/d	3	NS	0	0.08, 19.49	0.401	0/0.28	NP
Lung (women)	Inc.	Cruciferous vegetables	50 g/d	4	NS	55	0.64, 1.38	0.23	1/0.24	0.223
Lung (women)	Inc. & mort.	Vegetables	100 g/d	6	NS	0	0.97, 1.07	0.248	0/0.49	NP
Lung small cell carcinoma	Inc.	Fruits	100 g/d	2	NS	37	NA	NA	0/0.18	NP
Lung (current smokers)	Inc.	Fruits and vegetables	100 g/d	3	NS	51	0.70, 1.37	0.943	1/0.15	0.143
Lung (women)+	Inc.	Beer	10 g/d	8	NS	75	0.04, 34.04	0.105	1/0.18	0.166
Lung (former smokers)	Inc.	Dietary vitamin C	40 mg/d	3	NS	0	0.53, 1.73	0.025	0/0.20	NP
Lung SCC	Inc.	Fruits	100 g/d	2	NS	19	NA	NA	0/0.20	NP
Lung (former smokers)	Inc.	Dietary beta-carotene	700 μg/d	6	NS	0	0.96, 1.02	0.895	0/0.30	NP
Lung (never smokers)	Inc.	Dietary vitamin C	40 mg/d	3	NS	0	0.33, 2.57	0.301	0/0.16	NP
Lung small cell carcinoma+	Inc.	Alcohol (as ethanol)	10 g/d	12	NS	55	0.81, 1.31	0.628	1/0.52	0.427
Lung (current smokers)	Inc.	Dietary folate	100 μg/d	4	NS	66	0.57, 1.55	0.733	1/0.22	0.2
Lung (former smokers)	Inc.	Dietary folate	100 μg/d	4	NS	0	0.80, 1.16	0.836	0/0.33	NP
Lung	Inc.	Vitamin E supplements	Use vs no use	6	NS	21	0.81, 1.37	0.846	2/0.51	0.086
Lung AC	Inc.	Fruits	100 g/d	5	NS	33	0.67, 1.32	0.862	0/0.39	NP
Lung (never smokers)	Inc.	Fruits	100 g/d	8	NS	0	0.95, 1.10	0.026	0/0.42	NP
Lung (women)	Inc. & mort.	Vitamin C supplements	Use vs no use	3	NS	0	0.30, 2.86	0.787	0/0.25	NP
Lung (women)+	Inc.	Alcohol (as ethanol)	10 g/d	16	NS	36	0.93, 1.11	0.591	3/1.13	0.098
Lung (women)	Inc. & mort.	Fish	25 g/d	2	NS	0	NA	NA	0/0.10	NP
Lung (women)	Inc. & mort.	Green leafy vegetables	50 g/d	4	NS	75	0.12, 5.57	0.888	1/0.22	0.2
Lung (men)	Inc. & mort.	Vitamin C supplements	Use vs no use	3	NS	0	0.20, 4.18	0.054	0/2.09	NP
Lung (women)	Inc. & mort.	Serum beta-carotene	10 μg/100 ml	3	NS	10	0.37, 2.43	0.642	0/0.18	NP
Lung (men)+	Inc. & mort.	Beer	10 g/d	8	NS	39	0.85, 1.23	0.84	1/1.31	NP
Lung (women)	Inc.	Red meat	100 g/d	3	NS	21	0.22, 5.31	0.885	0/1.57	NP
Lung+	Inc. & mort	Beer	10 g/d	17	NS	51	0.85, 1.24	0.753	2/2.39	NP
Lung	Inc. & mort.	Dietary folate	100 μg/d	9	NS	44	0.90, 1.08	0.527	2/0.87	0.215	0.555556	0.888889	0.111111	0.111111
Lung (former smokers)	Inc.	Vegetables	100 g/d	4	NS	21	0.79, 1.20	0.496	0/0.25	NP
Lung	Inc.	Fish	25 g/d	6	NS	76	0.74, 1.28	0.327	1/0.34	0.297
Lung	Inc. & mort.	Multivitamin supplements	Use vs no use	8	NS	0	0.93, 1.14	0.993	0/0.40	NP	0.5	0.75	0.375	0.375
Lung (current smokers)+	Inc.	Alcohol (as ethanol)	10 g/d	13	NS	50	0.90, 1.13	0.786	1/0.26	0.238
Lung+	Inc.	Beer	10 g/d	16	NS	56	0.84, 1.25	0.907	2/2.27	NP
Lung	Inc.	Legumes	50 g/d	8	NS	0	0.97, 1.02	0.851	0/0.43	NP	0.375	1	0.125	0.125
Lung (women)	Inc.	Legumes	50 g/d	3	NS	0	0.81, 1.26	0.817	0/0.16	NP
Lung (women)	Inc. & mort.	Coffee	1 cup/d	3	NS	53	0.17, 6.44	0.319	0/0.19	NP
Lung (men)	Inc. & mort.	Dietary beta-carotene	700 μg/d	7	NS	36	0.95, 1.04	0.757	1/0.35	0.302
Lung	Mort.	Poultry	100 g/d	3	NS	0	0.12, 7.06	0.242	0/0.23	NP
Lung (never smokers)	Inc.	Dietary beta-carotene	700 μg/d	6	NS	0	0.94, 1.04	0.407	0/0.30	NP
Lung	Mort.	Serum selenium	10 μg/L	2	NS	96	NA	NA	1/0.12	0.116
Lung	Inc. & mort.	Fish	25 g/d	8	NS	67	0.84, 1.16	0.369	1/0.45	0.369	0.375	0.875	0.25	0.25
Lung	Mort.	Fish	25 g/d	2	NS	0	NA	NA	0/0.10	NP
Lung	Mort.	Vegetables	100 g/d	4	NS	0	0.72, 1.31	0.304	0/0.20	NP
Lung AC	Inc.	Vegetables	100 g/d	4	NS	0	0.82, 1.17	0.458	0/0.20	NP
Lung	Inc. & mort.	Serum selenium	10 μg/L	6	NS	89	0.87, 1.13	0.271	1/0.35	0.304	0.166667	1	0	0
Lung	Inc.	Poultry	100 g/d	3	NS	33	0.00, 296.61	0.771	1/1.26	NP
Lung small cell carcinoma	Inc.	Vegetables	100 g/d	2	NS	49	NA	NA	0/0.12	NP
Lung (women)	Inc. & mort.	Multivitamin supplements	Use vs no use	4	NS	0	0.80, 1.30	0.896	0/0.20	NP
Lung	Inc.	Serum selenium	10 μg/L	4	NS	39	0.88, 1.16	0.373	0/0.20	NP
Lung (men)	Inc.	Fruits and vegetables	100 g/d	5	NS	55	0.86, 1.15	0.739	1/0.27	0.24
Lung (never smokers)	Inc.	Green leafy vegetables	50 g/d	4	NS	0	0.57, 1.63	0.16	0/0.20	NP
Lung (never smokers)	Inc.	Dietary folate	100 μg/d	5	NS	3	0.88, 1.11	0.336	0/0.25	NP
Lung (women)	Inc. & mort.	Processed meat	50 g/d	3	NS	4	0.17, 6.30	0.969	0/0.31	NP
Lung (women)	Inc. & mort.	Vitamin E supplements	Use vs no use	3	NS	57	0.03, 43.47	0.33	1/1.90	NP
Lung (women)	Inc. & mort.	Dietary folate	100 μg/d	3	NS	0	0.75, 1.31	0.649	0/0.15	NP
Lung+	Inc. & mort.	Total fat	High vs low	13	NS	36	0.69, 1.39	0.83	0/0.56	NP	0.692308	1	0	0
Lung	Inc. & mort.	Vitamin C supplements	Use vs no use	8	NS	0	0.86, 1.13	0.199	0/0.76	NP	0	0.75	0	0
Lung (ever smokers)	Inc.	Isoflavones	High vs low	2	NS	0	NA	NA	0/0.13	NP
Lung (never smokers)	Inc.	Fruits and vegetables	100 g/d	3	NS	29	0.59, 1.72	0.0004	0/0.15	NP
Lung men	Inc. & mort.	Multivitamin supplements	Use vs no use	3	NS	0	0.30, 3.35	0.046	0/0.24	NP
Lung SCC	Inc.	Vegetables	100 g/d	2	NS	0	NA	NA	0/0.10	NP
Lung (women)	Inc. & mort.	Serum retinol	10 μg/100 ml	3	NS	0	0.78, 1.29	0.869	0/0.15	NP
Lung (men)	Inc. & mort.	Processed meat	50 g/d	3	NS	75	0.02, 44.90	0.484	2/2.26	NP
Lung (men)	Mort.	Fish	25 g/d	2	NS	0	NA	NA	0/0.10	NP
Lung	Inc.	Eggs	20 g/d	3	NS	34	0.26, 3.79	0.556	0/0.22	NP
Lung (men)	Inc. & mort.	Vitamin E supplements	Use vs no use	3	NS	0	0.18, 5.41	0.949	0/0.66	NP
Lung (never smokers)	Inc.	Vegetables	100 g/d	5	NS	0	0.86, 1.16	0.018	0/0.29	NP
Lung SCC+	Inc.	Alcohol (as ethanol)	10 g/d	14	NS	66	0.78, 1.28	0.86	1/0.44	0.365
Skin BCC	Inc.	Coffee	1 cup/d	3	Highly suggestive	0	0.87, 1.04	0.981	2/1.57	1
Skin BCC (women)	Inc.	Alcohol (as ethanol)	10 g/d	4	Suggestive	34	0.97, 1.20	0.652	3/1.77	0.328
Skin BCC	Inc.	Serum vitamin D	30 nmol/l	4	Suggestive	41	0.78, 2.54	0.941	2/3.62	NP	0.25	0.25	0.5	0.25
Melanoma (women)	Inc.	Coffee	1 cup/d	4	Suggestive	32	0.77, 1.08	0.078	2/0.55	0.094
Melanoma	Inc.	Alcohol (as ethanol)	10 g/d	6	Weak	66	0.94, 1.24	0.083	2/0.40	0.056	0.5	0.5	0.333333	0.166667
Melanoma	Inc.	Serum vitamin D	30 nmol/l	4	Weak	71	0.22, 12.02	0.5	1/0.44	0.371	0.75	0.5	0.75	0.5
Melanoma	Inc.	Coffee	1 cup/d	7	NS	44	0.87, 1.06	0.59	2/0.69	0.146	0.857143	0.857143	0.714286	0.714286
Skin BCC	Inc.	Decaffeinated coffee	1 cup/d	3	NS	0	0.91, 1.14	0.869	0/0.42	NP
Skin BCC	Inc.	Alcohol (as ethanol)	10 g/d	7	NS	69	0.91, 1.19	0.819	2/0.45	0.071	0.571429	0.428571	0.285714	0.142857
Skin BCC (men)	Inc.	Alcohol (as ethanol)	10 g/d	4	NS	64	0.89, 1.19	0.805	1/0.91	1
Skin SCC	Inc.	Decaffeinated coffee	1 cup/d	3	NS	13	0.64, 1.70	0.959	1/0.72	0.562
Non-melanoma skin	Inc.	Serum vitamin D	30 nmol/l	4	NS	90	0.30, 5.07	0.861	4/1.58	0.024
Skin SCC	Inc.	Coffee	1 cup/d	3	NS	0	0.73, 1.30	0.464	0/0.15	NP
Skin SCC	Inc.	Serum vitamin D	30 nmol/l	3	NS	88	0.00, 72381.38	0.558	1/0.61	0.495
Skin SCC	Inc.	Alcohol (as ethanol)	10 g/d	3	NS	0	0.70, 1.52	0.568	0/0.16	NP
Melanoma (men)	Inc.	Coffee	1 cup/d	2	NS	0	NA	NA	0/0.14	NP
Melanoma	Inc.	Decaffeinated coffee	1 cup/d	5	NS	0	0.94, 1.04	0.745	0/0.27	NP
Melanoma (women)	Inc.	Decaffeinated coffee	1 cup/d	3	NS	0	0.64, 1.51	0.794	0/0.16	NP
Breast MHT current	Inc.	Alcohol (as ethanol)	10 g/d	5	Strong	0	1.07, 1.17	0.472	3/2.07	0.655
Breast post	Inc.	Wine	10 g/d	6	Strong	0	1.05, 1.18	0.006	2/1.72	1
Breast+	Inc.	Alcohol (as ethanol)	10 g/d	33	Highly suggestive	84	1.00, 1.14	0.48	8/5.80	0.281	0.878788	0.757576	0.787879	0.727273
Ductal breast post	Inc.	Alcohol (as ethanol)	10 g/d	4	Suggestive	49	0.95, 1.25	0.88	3/2.73	1
Breast+	Inc.	Beer	10 g/d	23	Suggestive	0	1.02, 1.09	0.447	2/1.95	1
Breast post+	Inc.	Alcohol (as ethanol)	10 g/d	29	Suggestive	80	0.97, 1.27	0.348	5/3.36	0.319
Breast ER+PR+post	Inc.	Alcohol (as ethanol)	10 g/d	6	Suggestive	63	0.98, 1.16	0.114	5/1.36	0.003
Breast	Inc.	Dietary fibre	10 g/d	16	Suggestive	0	0.93, 0.98	0.752	2/2.82	NP	0.8125	0.4375	0.5625	0.375
Lobular breast post	Inc.	Alcohol (as ethanol)	10 g/d	4	Suggestive	48	0.87, 1.51	0.585	3/1.02	0.053
Breast MHT never	Inc.	Alcohol (as ethanol)	10 g/d	6	Suggestive	0	1.01, 1.08	0.505	1/0.50	0.405
Breast	Inc.	Soluble fibre	10 g/d	5	Suggestive	0	0.56, 0.98	0.279	1/4.25	NP
Breast post	Inc.	Dietary calcium	300 mg/d	6	Weak	0	0.93, 0.99	0.824	2/0.90	0.223
Breast+	Inc.	Wine	10 g/d	24	Weak	61	0.95, 1.19	0.782	2/3.27	NP
Breast+	Inc.	Energy from saturated fat	0.05	11	Weak	2	0.97, 1.16	0.747	2/1.57	0.648
Breast post	Inc.	Glycaemic index	10 units/d	10	Weak	18	0.98, 1.14	0.912	2/0.59	0.114
Breast+	Inc.	Circulating beta-carotene concentration	50 μg/dl	11	Weak	0	0.54, 1.13	0.097	1/1.72	NP	0.818182	0.818182	0.0909091	0.0909091
Breast pre	Inc.	Dairy products	200 g/d	7	Weak	0	0.90, 0.99	0.662	1/0.62	0.476
Breast	Inc.	Fruits	200 g/d	12	Weak	29	0.86, 1.03	0.066	1/0.68	0.506	0.5	0.416667	0.333333	0.333333
Breast post	Inc.	Fruits	200 g/d	8	Weak	10	0.83, 1.02	0.511	1/3.06	NP
Breast+	Inc.	Saturated fat	10 g/d	12	Weak	0	1.00, 1.08	0.436	1/1.15	NP
Breast	Inc.	Dairy products	200 g/d	6	Weak	0	0.92, 1.00	0.547	1/0.41	0.346	0.666667	0.666667	0.5	0.333333
Breast post	Inc.	Dietary fibre	10 g/d	11	Weak	0	0.91, 0.99	0.671	1/2.19	NP
Breast pre	Inc.	Beer	10 g/d	3	Weak	0	0.32, 5.43	0.647	1/1.73	NP
Breast	Inc.	Circulating lutein concentration	25 μg/dl	6	Weak	0	0.50, 1.04	0.821	0/3.50	NP	0.333333	0.166667	0.166667	0.166667
Breast+	Inc.	Circulating total carotenoid concentration	100 μg/dl	9	Weak	0	NA	NA	1/1.39	NP	0.888889	0.888889	0	0
Breast post	Inc.	Fruit fibre	10 g/d	4	Weak	27	0.49, 1.37	0.671	2/3.29	NP
Breast	Inc.	Red meat	100 g/d	6	Weak	10	0.94, 1.33	0.216	1/1.52	NP	0.833333	0.833333	0.5	0.5
Breast ER-PR-	Inc.	Fruits and vegetables	200 g/d	3	Weak	0	0.63, 1.38	0.762	1/0.41	0.356
Breast post	Inc.	Plasma alpha-carotene concentration	10 μg/dl	5	Weak	0	0.57, 1.10	0.662	0/1.73	NP
Breast pre	Inc.	Dietary calcium	300 mg/d	5	Weak	67	0.58, 1.30	0.018	2/0.29	0.03
Breast ER-PR-	Inc.	Vegetables	200 g/d	3	Weak	39	0.09, 7.11	0.521	2/1.23	0.572
Breast ER+PR-post	Inc.	Alcohol (as ethanol)	10 g/d	5	Weak	76	0.80, 1.56	0.358	2/0.43	0.063
Breast post	Inc.	Dietary beta-carotene	5000 μg/dl	7	Weak	0	0.88, 1.01	0.603	1/0.92	1
Breast post	Inc.	Coffee	1 cup/d	7	Weak	43	0.92, 1.03	0.595	3/0.52	0.012
Breast	Inc.	Fruit fibre	10 g/d	8	Weak	34	0.71, 1.14	0.642	2/3.74	NP
Breast MHT former/never	Inc.	Alcohol (as ethanol)	10 g/d	3	NS	17	0.39, 3.17	0.817	1/1.54	NP
Breast post+	Inc.	Total fat	20 g/d	17	NS	66	0.86, 1.35	0.718	4/1.84	0.088
Breast ER+PR-	Inc.	Vegetables	200 g/d	3	NS	1	0.39, 2.02	0.192	1/1.00	NP
Breast	Inc. & mort.	Coffee	1 cup/d	14	NS	9	0.97, 1.01	0.304	1/0.78	0.553	0.571429	0.642857	0.428571	0.357143
Breast	Inc.	Dietary calcium	300 mg/d	5	NS	22	0.90, 1.05	0.062	1/0.50	0.41	1	0.6	0.6	0.6
Breast post	Inc.	Processed meat	50 g/d	8	NS	47	0.80, 1.59	0.832	2/3.74	NP
Breast post	Inc.	Vitamin D supplements	High vs low	4	NS	0	0.71, 1.17	0.341	0/2.03	NP
Breast	Mort.	Alcohol (as ethanol)	10 g/d	6	NS	77	0.89, 1.23	0.369	3/0.31	0.002
Breast post	Inc.	Tea	1 cup/d	5	NS	68	0.87, 1.26	0.136	1/0.25	0.226
Breast	Inc.	Fruits and vegetables	200 g/d	9	NS	20	0.90, 1.04	0.067	0/0.82	NP	0.777778	0.777778	0.444444	0.444444
Breast MHT ever	Inc.	Alcohol (as ethanol)	10 g/d	2	NS	0	NA	NA	0/0.22	NP
Breast+	Inc.	Liquors	10 g/d	23	NS	79	0.86, 1.26	0.596	2/2.02	NP
Breast post	Inc.	Dietary isoflavones	3 mg/d	6	NS	19	0.97, 1.02	0.489	1/0.30	0.265
Breast post	Inc.	Red meat	100 g/d	5	NS	45	0.76, 1.61	0.716	2/2.08	NP
Breast post	Inc.	Dairy products	200 g/d	8	NS	43	0.88, 1.07	0.896	2/0.40	0.057
Breast pre	Inc.	Vitamin D supplements	High vs low	2	NS	0	NA	NA	0/1.70	NP
Breast+	Inc.	Poultry	100 g/d	9	NS	0	0.68, 1.63	0.443	0/1.29	NP	1	1	0.111111	0.111111
Breast	Inc.	Cereal fibre	10 g/d	8	NS	49	0.73, 1.20	0.902	1/2.55	NP
Breast ER-PR-	Inc.	Total carbohydrate	50 g/d	4	NS	33	0.72, 1.66	0.412	1/1.77	NP
Breast post	Inc.	Total fish	100 g/d	7	NS	0	0.94, 1.23	0.372	0/3.78	NP
Breast+	Inc.	Plasma alpha-carotene concentration	10 μg/dl	10	NS	0	0.34, 2.41	0.597	0/1.20	NP	0.9	0.9	0.1	0.1
Breast	Inc.	Dietary folate	50 μg/d	6	NS	0	0.98, 1.01	0.977	0/0.37	NP	0.833333	0.666667	0.666667	0.5
Breast post	Inc.	Circulating beta-carotene concentration	50 μg/dl	6	NS	0	0.51, 1.28	0.456	0/1.89	NP
Breast pre+	Inc.	Energy from saturated fat	0.05	6	NS	0	NA	NA	0/0.39	NP
Breast post	Inc.	Glycaemic load	50 g/d	11	NS	0	0.98, 1.06	0.888	0/0.94	NP
Breast	Inc.	Tea	1 cup/d	6	NS	72	0.88, 1.22	0.381	2/0.34	0.042	0.833333	0.5	0.666667	0.5
Breast pre+	Inc.	Alcohol (as ethanol)	10 g/d	18	NS	26	0.90, 1.18	0.717	1/0.34	0.299
Breast ER-PR+	Inc.	Coffee	1 cup/d	2	NS	0	NA	NA	0/0.11	NP
Breast ER+PR++	Inc.	Dietary folate	High vs low	21	NS	0	NA	NA	0/0.61	NP
Breast+	Inc.	Processed meat	50 g/d	13	NS	73	0.77, 1.51	0.238	3/0.42	0.006	1	1	0.307692	0.307692
Breast ER-PR-post	Inc.	Alcohol (as ethanol)	10 g/d	6	NS	7	0.96, 1.09	0.047	0/0.41	NP
Breast+	Inc.	Energy from fat	0.05	13	NS	0	0.99, 1.03	0.331	0/0.36	NP	0.846154	0.846154	0.0769231	0.0769231
Breast ER+PR+	Inc.	Total carbohydrate	50 g/d	3	NS	74	0.20, 4.20	0.788	1/0.30	0.271
Breast	Inc.	Vegetable fibre	10 g/d	8	NS	61	0.63, 1.34	0.894	2/6.63	NP
Breast post+	Inc.	Polyunsaturated fatty acids	5 g/d	10	NS	76	0.70, 1.67	0.626	2/0.36	0.047
Breast	Inc.	Vitamin D supplements	High vs low	2	NS	0	NA	NA	0/0.98	NP
Breast post	Inc.	Vegetables	200 g/d	8	NS	0	0.96, 1.11	0.004	1/3.03	NP
Breast+	Inc.	Circulating beta-cryptoxanthin concentration	15 μg/dl	10	NS	58	0.06, 12.26	0.746	1/0.77	1	0.9	0.9	0.1	0.1
Breast post	Inc.	Blood 25-hydroxy vitamin D	30 nmol/l	14	NS	2	0.88, 1.05	0.353	1/1.38	NP
Breast pre	Inc.	Liquors	10 g/d	3	NS	0	0.35, 3.39	0.839	0/0.27	NP
Breast pre	Inc.	Dietary fibre	10 g/d	4	NS	45	0.45, 1.82	0.395	1/0.39	0.334
Breast post+	Inc.	Saturated fat	10 g/d	11	NS	52	0.76, 1.48	0.764	0/2.20	NP
Breast pre	Inc.	Cereal fibre	10 g/d	3	NS	61	0.01, 48.47	0.3	1/1.11	NP
Breast post+	Inc.	Energy from polyunsaturated fatty acids	0.05	16	NS	50	0.81, 1.37	0.672	1/0.35	0.299
Breast	Inc.	Vegetables	200 g/d	12	NS	24	0.89, 1.08	0.742	2/2.62	NP	0.5	0.5	0.333333	0.333333
Breast pre	Inc.	Total carbohydrate	50 g/d	3	NS	81	0.11, 10.66	0.357	1/0.16	0.155
Breast post	Inc.	Beer	10 g/d	7	NS	66	0.75, 1.49	0.941	2/0.45	0.07
Breast+	Inc.	Total fat	20 g/d	12	NS	27	0.92, 1.14	0.831	0/0.52	NP
Breast pre	Inc.	Poultry	100 g/d	3	NS	1	0.22, 5.68	0.004	0/0.19	NP
Breast pre	Inc.	Glycaemic load	50 g/d	7	NS	72	0.69, 1.66	0.02	2/0.37	0.05
Breast ER+PR-	Inc.	Coffee	1 cup/d	3	NS	45	0.50, 1.89	0.307	1/0.15	0.143
Breast post	Inc.	Total carbohydrate	50 g/d	8	NS	51	0.89, 1.18	0.605	2/0.40	0.057
Breast pre	Inc.	Circulating beta-carotene concentration	50 μg/dl	3	NS	0	0.05, 30.49	0.108	0/0.22	NP
Breast ER+PR+	Inc.	Coffee	1 cup/d	3	NS	0	0.86, 1.14	0.36	0/0.15	NP
Breast post	Inc.	Energy	500 kcal/d	9	NS	46	0.91, 1.14	0.362	2/0.48	0.078
Breast+	Inc.	Circulating lycopene concentration	25 μg/dl	10	NS	39	0.08, 9.85	0.373	1/1.73	NP	0.9	0.9	0.1	0.1
Breast pre	Inc.	Wine	10 g/d	3	NS	74	0.01, 95.15	0.383	1/0.33	0.299
Breast post	Inc.	Liquors	10 g/d	7	NS	73	0.75, 1.46	0.784	3/0.76	0.032
Breast post	Inc.	Fruits and vegetables	200 g/d	4	NS	0	0.93, 1.11	0.845	0/0.36	NP
Breast pre	Inc.	Fruit fibre	10 g/d	3	NS	60	0.00, 170.25	0.343	1/1.03	NP
Breast	Inc.	Legume fibre	10 g/d	4	NS	48	0.38, 2.17	0.41	1/0.26	0.237
Breast pre	Inc.	Dietary beta-carotene	5000 μg/d	3	NS	40	0.22, 4.04	0.575	1/2.44	NP
Breast pre+	Inc.	Energy from polyunsaturated fatty acids	0.05	6	NS	0	NA	NA	0/1.12	NP
Breast	Inc.	Glycaemic index	10 units/d	5	NS	48	0.85, 1.23	0.591	2/1.75	1
Breast ER-PR-	Inc.	Fruits	200 g/d	3	NS	0	0.55, 1.70	0.178	0/0.23	NP
Breast pre	Inc.	Dietary isoflavone	High vs low	5	NS	62	0.42, 1.99	0.73	1/0.72	0.538
Breast post	Inc.	Circulating beta-cryptoxanthin concentration	15 μg/dl	4	NS	0	0.38, 2.01	0.925	0/1.17	NP
Breast pre	Inc.	Total milk	200 g/d	5	NS	51	0.74, 1.26	0.945	1/0.30	0.264
Breast	Inc.	Insoluble fibre	10 g/d	6	NS	28	0.77, 1.22	1	0/1.68	NP
Breast pre	Inc.	Vegetables	200 g/d	3	NS	0	0.37, 2.45	0.975	0/1.09	NP
Breast+	Inc.	Total milk	200 g/d	14	NS	53	0.88, 1.10	0.515	1/0.40	0.341	0.857143	0.857143	0.214286	0.214286
Breast ER+PR+	Inc.	Fruits and vegetables	200 g/d	3	NS	0	0.79, 1.23	0.541	0/0.16	NP
Breast+	Inc.	Monounsaturated fatty acids	10 g/d	12	NS	62	0.78, 1.37	0.786	2/0.80	0.185
Breast post	Inc.	Dietary folate	50 μg/d	10	NS	42	0.95, 1.04	0.189	2/0.50	0.086
Breast+	Inc.	Polyunsaturated fatty acids	5 g/d	11	NS	0	0.96, 1.03	0.739	0/0.30	NP
Breast post	Inc.	Whole milk	150 g/d	3	NS	0	0.73, 1.33	0.762	0/0.24	NP
Breast ER+PR-	Inc.	Fruits	200 g/d	3	NS	44	0.17, 6.49	0.689	0/0.17	NP
Breast pre	Inc.	Blood 25-hydroxy vitamin D	30 nmol/l	6	NS	26	0.77, 1.39	0.32	0/0.34	NP
Breast+	Inc.	Whole milk	150 g/d	12	NS	47	0.88, 1.17	0.855	1/0.46	0.385
Breast pre	Inc.	Vegetable fibre	10 g/d	3	NS	0	0.20, 4.41	0.142	0/0.73	NP
Breast ER+PR+	Inc.	Vegetables	200 g/d	3	NS	39	0.18, 5.05	0.965	0/0.39	NP
Breast pre	Inc.	Saturated fat	10 g/d	2	NS	0	NA	NA	0/0.10	NP
Breast pre	Inc.	Energy from fat	0.05	2	NS	0	NA	NA	0/0.13	NP
Breast+	Inc.	Energy from monounsaturated fatty acids	0.05	12	NS	46	0.84, 1.24	0.711	1/0.49	0.401
Breast MHT former	Inc.	Alcohol (as ethanol)	10 g/d	2	NS	76	NA	NA	1/0.30	0.275
Breast pre	Inc.	Circulating beta-cryptoxanthin concentration	15 μg/dl	2	NS	0	NA	NA	0/0.14	NP
Breast pre	Inc.	Circulating lycopene concentration	25 μg/dl	3	NS	0	0.22, 5.09	0.609	0/0.24	NP
Breast+	Inc.	Total red meat	100 g/d	10	NS	0	0.72, 1.35	0.874	0/0.33	NP	1	1	0.2	0.2
Breast post	Inc.	Cereal fibre	10 g/d	4	NS	58	0.53, 1.76	0.847	1/1.79	NP
Breast pre	Inc.	Red meat	100 g/d	3	NS	49	0.12, 9.46	0.763	0/0.64	NP
Breast	Inc.	Glycaemic load	50 g/d	6	NS	58	0.80, 1.30	0.431	1/0.54	0.435	1	0.666667	0.5	0.333333
Breast+	Inc.	Total fish	100 g/d	16	NS	14	0.85, 1.22	0.311	0/2.94	NP	0.75	0.6875	0.125	0.125
Breast post	Inc.	Total milk	200 g/d	6	NS	41	0.93, 1.09	0.219	0/0.44	NP
Breast post+	Inc.	Energy from saturated fat	0.05	16	NS	61	0.81, 1.28	0.483	2/0.49	0.081
Breast pre	Inc.	Circulating total carotenoid concentration	100 μg/dl	2	NS	0	NA	NA	0/0.18	NP
Breast ER+PR-	Inc.	Fruits and vegetables	200 g/d	3	NS	52	0.19, 5.43	0.212	0/0.32	NP
Breast	Inc. & mort.	Green tea	1 cup/d	6	NS	0	0.96, 1.04	0.705	0/0.31	NP
Breast ER+PR-	Inc.	Total carbohydrate	50 g/d	3	NS	62	0.04, 26.03	0.773	1/0.26	0.237
Breast post	Inc.	Total folate	100 μg/d	5	NS	66	0.91, 1.09	0.379	1/0.25	0.226
Breast	Inc.	Total folate	100 μg/d	3	NS	66	0.61, 1.66	0.28	0/0.23	NP	0.666667	0.333333	0.333333	0.333333
Breast pre	Inc.	Plasma alpha-carotene concentration	10 μg/dl	2	NS	0	NA	NA	0/0.16	NP
Breast post	Inc.	Vegetable fibre	10 g/d	4	NS	41	0.53, 1.98	0.984	0/2.37	NP
Breast post	Inc.	Circulating lycopene concentration	25 μg/dl	6	NS	44	0.47, 1.97	0.222	1/3.19	NP
Breast pre	Inc.	Fish	100 g/d	6	NS	0	0.80, 1.31	0.127	0/3.55	NP
Breast post	Inc.	Poultry	100 g/d	4	NS	0	0.85, 1.20	0.549	0/0.25	NP
Breast pre	Inc.	Dietary folate	50 μg/d	5	NS	49	0.89, 1.11	0.657	0/0.37	NP
Breast pre	Inc.	Glycaemic index	10 units/d	6	NS	33	0.82, 1.24	0.001	0/1.48	NP
Breast ER-PR-	Inc.	Coffee	1 cup/d	3	NS	0	0.73, 1.36	0.705	0/0.15	NP
Breast pre	Inc.	Tea	1 cup/d	4	NS	0	0.92, 1.10	0.675	0/0.20	NP
Breast pre+	Inc.	Energy from monounsaturated fatty acids	0.05	6	NS	29	NA	NA	0/0.49	NP
Breast ER+PR+	Inc.	Fruits	200 g/d	3	NS	0	0.74, 1.37	0.391	0/0.15	NP
Breast	Inc.	Blood 25-hydroxy vitamin D	30 nmol/l	6	NS	30	0.78, 1.26	0.007	1/0.33	0.287	0.666667	0.5	0.333333	0.333333
Breast post	Inc.	Circulating total carotenoid concentration	100 μg/dl	3	NS	78	0.00, 2111.14	0.516	1/0.61	0.494
Breast pre	Inc.	Processed meat	50 g/d	4	NS	32	0.53, 1.96	0.843	0/0.21	NP
Breast post	Inc.	Circulating lutein concentration	25 μg/dl	2	NS	0	NA	NA	0/0.11	NP
Breast post+	Inc.	Energy from monounsaturated fatty acids	0.05	16	NS	65	0.79, 1.28	0.499	2/0.35	0.042
Breast pre	Inc.	Coffee	1 cup/d	7	NS	47	0.91, 1.09	0.086	1/0.48	0.389
Breast pre	Inc.	Fruits and vegetables	200 g/d	2	NS	86	NA	NA	1/0.54	0.466
Breast post+	Inc.	Energy from fat	0.05	10	NS	60	0.93, 1.07	0.96	2/0.39	0.055
Breast post	Inc.	Dietary vitamin D	100 IU/d	5	NS	55	0.90, 1.12	0.16	0/0.63	NP
Breast pre	Inc.	Whole milk	150 g/d	3	NS	0	0.62, 1.62	0.344	0/0.19	NP
Breast ER-PR-+	Inc.	Dietary folate	High vs low	21	NS	0	NA	NA	0/0.11	NP
Breast post+	Inc.	Total red meat	100 g/d	9	NS	25	NA	NA	0/0.30	NP
Breast post+	Inc.	Monounsaturated fatty acids	10 g/d	11	NS	73	0.58, 1.72	0.714	2/3.76	NP
Breast pre	Inc.	Fruits	200 g/d	3	NS	64	0.10, 10.47	0.558	0/0.56	NP
Breast+	Inc.	Energy from polyunsaturated fatty acids	0.05	12	NS	0	0.92, 1.09	0.456	0/0.82	NP
Breast pre	Inc.	Monounsaturated fatty acids	10 g/d	2	NS	0	NA	NA	0/0.10	NP
Breast	Inc.	Total carbohydrate	50 g/d	4	NS	51	0.76, 1.31	0.387	1/0.39	0.337	0.75	0.25	0.5	0.25
Kidney	Inc.	Beer	10 g/d	3	Weak	57	0.12, 4.93	0.898	2/2.10	NP
Kidney	Inc.	Dietary fibre	10 g/d	2	Weak	0	NA	NA	1/1.57	NP
Kidney+	Inc.	Alcohol (as ethanol)	10 g/d	15	Weak	80	0.57, 1.35	0.096	4/0.45	0.00016
Kidney	Inc.	Calcium supplements	Use vs no use	3	Weak	0	0.42, 1.80	0.185	0/0.87	NP
Kidney	Inc.	Total calcium	200 mg/d	3	Weak	0	0.80, 1.16	0.401	0/0.21	NP
Kidney (women)	Inc.	Alcohol (as ethanol)	10 g/d	5	Weak	42	0.53, 1.25	0.049	2/0.84	0.197
Kidney	Inc. & mort.	Fish	25 g/d	3	Weak	0	0.66, 1.76	0.678	0/0.65	NP
Kidney (men)	Inc.	Alcohol (as ethanol)	10 g/d	3	NS	69	0.37, 2.28	0.073	3/0.21	0.00034
Kidney+	Inc.	Cruciferous vegetables	50 g/d	14	NS	0	NA	NA	0/0.39	NP
Kidney+	Inc. & mort.	Processed meat	50 g/d	15	NS	0	0.76, 1.43	0.102	0/0.34	NP
Kidney	Inc.	Spirits	10 g/d	3	NS	58	0.30, 2.75	0.582	1/0.47	0.4
Kidney+	Inc. & mort.	Citrus fruits	50 g/d	15	NS	19	0.80, 1.20	0.497	1/0.16	0.152
Kidney+	Inc. & mort.	Coffee	1 cup/d	16	NS	31	0.87, 1.08	0.576	1/0.28	0.247
Kidney	Inc.	Wine	10 g/d	4	NS	12	0.84, 1.11	0.007	0/0.21	NP
Kidney+	Inc.	Red meat	100 g/d	14	NS	11	NA	NA	0/1.29	NP
Kidney (men)	Inc. & mort.	Citrus fruits	50 g/d	3	NS	0	0.29, 2.69	0.022	0/0.32	NP
Kidney	Inc.	Dietary vitamin E	5 mg/d	4	NS	0	0.91, 1.20	0.55	0/0.26	NP
Kidney+	Inc. & mort.	Tomatoes	50 g/d	14	NS	0	NA	NA	0/0.23	NP
Kidney (men)	Inc.	Fruits and vegetables	100 g/d	3	NS	33	0.44, 2.05	0.329	1/0.42	0.361
Kidney+	Inc.	Vegetables	100 g/d	15	NS	0	0.81, 1.20	0.502	0/0.16	NP
Kidney	Inc.	Dietary lycopene	4000 μg/d	4	NS	0	0.76, 1.18	0.198	0/0.39	NP
Kidney	Inc.	Total vitamin E	5 mg/d	3	NS	82	0.58, 1.65	0.358	1/0.15	0.144
Kidney+	Inc.	Fruits and vegetables	100 g/d	14	NS	30	NA	NA	1/0.21	0.197
Kidney	Inc.	Tea	1 cup/d	3	NS	55	0.07, 11.11	NA	0/0.15	0.698
Kidney	Inc.	Dietary alpha-carotene	600 μg/d	4	NS	38	0.66, 1.38	0.677	1/0.30	0.271
Kidney (men)	Inc.	Fruits	100 g/d	3	NS	61	0.14, 6.29	0.52	1/0.25	0.23
Kidney	Inc.	Dietary beta-cryptoxanthin	100 μg/d	4	NS	65	0.38, 2.25	0.303	2/0.29	0.029
Kidney	Inc.	Total vitamin C	200 mg/d	3	NS	50	0.24, 4.51	0.48	1/0.15	0.144
Kidney (women)	Inc.	Vegetables	100 g/d	4	NS	17	0.68, 1.61	0.466	0/0.28	NP
Kidney (women)	Inc.	Fruits and vegetables	100 g/d	4	NS	0	0.86, 1.22	0.292	0/0.21	NP
Kidney+	Inc.	Fruits	100 g/d	15	NS	82	0.51, 1.91	0.841	1/0.15	0.143
Kidney+	Inc.	Poultry	100 g/d	15	NS	0	0.44, 2.45	0.199	0/0.26	NP
Kidney	Inc.	Dietary calcium	200 mg/d	3	NS	0	0.66, 1.46	0.148	0/0.15	NP
Kidney (women)	Inc.	Fruits	100 g/d	4	NS	0	0.72, 1.30	0.962	0/0.21	NP
Kidney (women)+	Inc.	Tea	1 cup/d	14	NS	0	NA	NA	0/0.10	NP
Kidney	Inc.	Dietary vitamin C	10 mg/d	4	NS	64	0.91, 1.08	0.128	1/0.22	0.207
Kidney	Inc.	Dietary folate	100 μg/d	3	NS	0	0.47, 2.20	0.608	0/0.15	NP
Kidney (men)	Inc.	Vegetables	100 g/d	3	NS	77	0.02, 43.91	0.869	1/0.49	0.413
Kidney (women)	Inc. & mort.	Citrus fruits	50 g/d	3	NS	0	0.37, 2.81	0.069	0/0.16	NP
Kidney	Inc.	Dietary lutein and zeaxanthin	1000 μg/d	4	NS	47	0.77, 1.29	0.989	1/0.24	0.221
Kidney	Inc.	Total vitamin B6	1 mg/d	3	NS	0	0.91, 1.10	NA	0/0.15	NP
Urinary bladder	Inc. & mort.	Fruits and vegetables	1 serving/d	7	Weak	0	0.95, 1.00	0.143	1/0.49	0.4
Urinary bladder	Inc. & mort.	Tea	1 cup/d	4	Weak	0	0.84, 1.04	0.147	0/0.33	NP
Urinary bladder	Inc. & mort.	Vegetables	1 serving/d	9	NS	14	0.91, 1.03	0.021	1/1.15	NP
Urinary bladder	Inc.	Dairy products	400 g/d	3	NS	0	0.60, 1.48	0.459	0/0.79	NP
Urinary bladder	Inc. & mort.	Green leafy vegetables	1 serving/w	5	NS	0	0.92, 1.03	0.217	0/0.26	NP
Urinary bladder	Inc. & mort.	Poultry	100 g/d	5	NS	0	0.75, 1.11	0.873	1/2.37	NP
Urinary bladder	Inc. & mort.	Fruits	1 serving/d	11	NS	0	0.96, 1.01	0.035	1/0.63	0.475
Urinary bladder	Inc.	Vitamin C supplements	40 mg/d	4	NS	45	0.95, 1.03	0.534	1/0.20	0.185
Urinary bladder	Inc. & mort.	Citrus fruits	1 serving/d	5	NS	0	0.88, 1.06	0.323	0/0.36	NP
Urinary bladder	Inc.	Vitamin E supplements	100 IU/d	4	NS	25	0.91, 1.07	0.436	0/0.20	NP
Urinary bladder (women)	Inc.	Fruits and vegetables	1 serving/d	2	NS	87	NA	NA	1/0.38	0.341
Urinary bladder (men)	Inc. & mort.	Coffee	1 cup/d	5	NS	0	0.96, 1.09	0.564	0/0.28	NP
Urinary bladder	Inc. & mort.	Cruciferous vegetables	1 serving/w	6	NS	61	0.86, 1.12	0.307	1/0.44	0.366
Urinary bladder (men)	Inc. & mort.	Vegetables	1 serving/d	5	NS	21	0.87, 1.09	0.109	0/0.33	NP
Urinary bladder (men)	Inc. & mort.	Milk	1 serving/d	4	NS	50	0.56, 1.56	0.088	0/0.20	NP
Urinary bladder (men)	Inc. & mort.	Fruits and vegetables	1 serving/d	4	NS	0	0.94, 1.04	0.927	0/0.20	NP
Urinary bladder	Inc. & mort.	Alcohol (as ethanol)	10 g/d	7	NS	42	0.83, 1.14	0.815	1/0.43	0.357
Urinary bladder	Inc.	Total fluid	1000 ml/d	3	NS	48	0.49, 2.20	0.321	0/0.15	NP
Urinary bladder	Inc. & mort.	Coffee	1 cup/d	11	NS	28	0.92, 1.14	0.156	0/0.56	NP
Urinary bladder	Inc. & mort.	Processed meat	50 g/d	7	NS	0	0.88, 1.30	0.693	0/0.76	NP
Urinary bladder (men)	Inc. & mort.	Fruits	1 serving/d	6	NS	21	0.90, 1.08	0.024	1/0.30	0.265
Urinary bladder	Inc.	Red meat	100 g/d	5	NS	0	0.95, 1.09	0.588	0/0.26	NP
Urinary bladder	Inc.	Folic acid supplements	100 μg/d	2	NS	0	NA	NA	0/0.11	NP
Urinary bladder	Inc. & mort.	Milk	1 serving/d	6	NS	39	0.80, 1.18	0.065	0/0.34	NP
Urinary bladder (women)	Inc. & mort.	Coffee	1 cup/d	4	NS	76	0.53, 1.72	0.864	1/0.26	0.239
Urinary bladder	Inc. & mort.	Yoghurt and fermented milk products	1 serving/d	3	NS	67	0.09, 9.87	0.96	1/1.75	NP
Urinary bladder	Inc. & mort.	Dietary vitamin C	40 mg/d	5	NS	30	0.85, 1.23	0.4	0/0.38	NP
Urinary bladder	Inc.	Blood 25-hydroxy vitamin D	decrease of 10 nmol/L	2	NS	82	NA	NA	1/0.10	0.102
Urinary bladder	Inc.	Calcium supplements	High vs low	2	NS	0	NA	NA	0/0.60	NP
Urinary bladder (women)	Inc.	Fruits	1 serving/d	3	NS	70	0.27, 3.47	0.329	1/0.41	0.357
Urinary bladder	Inc. & mort.	Fish	50 g/d	5	NS	46	0.74, 1.42	0.857	1/0.36	0.31
Urinary bladder	Inc. & mort.	Multivitamin supplements	High vs low	4	NS	60	0.34, 3.22	0.248	1/1.63	NP
Urinary bladder (women)	Inc.	Vegetables	1 serving/d	3	NS	78	0.09, 10.62	0.673	1/1.20	NP
Urinary bladder	Inc. & mort.	Energy	500 kcal/d	3	NS	0	0.77, 1.29	0.143	0/0.16	NP
Urinary bladder	Inc. & mort.	Cheese	1 serving/d	3	NS	62	0.22, 4.71	0.4	0/0.32	NP
Urinary bladder (women)	Inc. & mort.	Milk	1 serving/d	2	NS	27	NA	NA	0/0.17	NP
Urinary bladder	Inc.	Total vitamin C	40 mg/d	3	NS	59	0.87, 1.15	0.497	1/0.15	0.145
Urinary bladder (men)	Inc. & mort.	Alcohol (as ethanol)	10 g/d	3	NS	34	0.48, 2.09	0.712	0/0.19	NP
Urinary bladder (women)	Inc. & mort.	Alcohol (as ethanol)	10 g/d	3	NS	63	0.03, 34.72	0.548	1/0.37	0.324
Urinary bladder	Inc. & mort.	Black tea	High vs low	3	NS	38	0.02, 62.22	0.163	0/1.08	NP
Urinary bladder	Inc.	Dietary calcium	200 mg/d	4	NS	52	0.89, 1.12	0.731	0/0.26	NP
Urinary bladder	Inc. & mort.	Total meat	100 g /d	4	NS	0	0.63, 1.62	0.714	0/0.42	NP
Urinary bladder	Inc. & mort.	Green tea	1 cup/d	3	NS	0	0.12, 8.43	0.07	0/0.32	NP
Abbreviations: /d, per day; /w, per week; AC, adenocarcinoma; BCC, basal cell carcinoma; CI, confidence interval; ER, estrogen receptor; inc, incidence; MHT; menopausal hormone therapy;
mort, mortality; NA, not applicable; NP, not pertinent; NS, not significant; PI, prediction interval; PR, progesterone receptor; pre, pre-menopausal; post, post-menopausal; SCC, squamous cell carcinoma; UADT, upper aerodigestive tract
ᵃ I² metric of inconsistency
ᵇ Prediction intervals are reported only for meta-analyses including at least 3 studies
ᶜ P-value (two-sided) from the Egger’s regression asymmetry test
* Expected number of statistically significant studies using the point estimate of the largest study (smallest standard error) as the plausible effect size
‡ P-value (two-sided) of the excess statistical significance test
+ Meta-analysis includes pooled project estimate(s)
++ Information on confounder adjustment was not provided in the meta-analyses of liver, gallbladder, kidney and bladder cancer
