# Supplementary material for: An umbrella review of the evidence associating diet and cancer risk at 11 anatomical sites
Source: Nat Commun. 2021 Jul 28;12:4579. doi: 10.1038/s41467-021-24861-8 (PMC8319326; doi:10.1038/s41467-021-24861-8)
Supplement: Supplementary file 6 — Supplementary Data 3 [file 41467_2021_24861_MOESM6_ESM.xlsx]

## Sheet: Sheet1
Supplementary Data 3: Descriptive statistics of the meta-analyses by exposure category included in the umbrella review grading the evidence on diet and cancer risk.
	Alcohol	Beverages	Energy and sugars	Glycaemic index/load	Salt and salty foods	Meat and eggs	Fats and fatty acids	Dairy products	Legumes and soy products	Grains	Fruits and vegetables	Minerals	Phytochemicals	Fibre	Folate	Vitamin D	Other vitamins and supplements
Number of meta-analyses	141	70	22	28	4	118	28	37	18	3	184	26	54	28	35	18	46
Number of studies
Median	6	5	6	7	6	5	11	5	4	4	5	4	5	8	5	4	4
Min-max	2-33	2-23	2-10	2-13	4-7	2-16	2-17	2-14	2-8	3-6	2-23	2-25	2-12	2-21	2-21	2-14	2-15
Number of participants
Median	946089	278293	480635	554819	669313	531421	304956	264386	257548	792207	504815	270599	29333	705086	168366	11132	169798
Min-max	5162-5831157	65132-2092441	152528-1153900	48498-1281460	103055-2341158	27457-4884039	51103-596236	63406-1504704	40028-1066601	659044-826633	44322-2168928	1622-2162978	236-349279	159039-2250636	1141-1162134	1069-294348	559-1717754
Number of cases
Median	2250	1895	3349	5366	2039	2393	4279	3013	1381	3811	1762	1796	1038	9955	1841	1252	1281
Min-max	56-117514	81-24150	400-18802	211-27329	573-13549	100-30549	545-17807	271-16609	286-9445	1548-8320	125-24646	206-20065	134-12962	1465-35570	308-19251	242-11864	211-8104
