# Supplementary material for: An umbrella review of the evidence associating diet and cancer risk at 11 anatomical sites
Source: Nat Commun. 2021 Jul 28;12:4579. doi: 10.1038/s41467-021-24861-8 (PMC8319326; doi:10.1038/s41467-021-24861-8)
Supplement: Supplementary file 7 — Supplementary Data 4 [file 41467_2021_24861_MOESM7_ESM.xlsx]

## Sheet: Sheet1
Supplementary Data 4: Number and percentage of meta-analyses by exposure category which meet the individual and the overall criteria used for the grading of the evidence on diet and cancer risk.
	Alcohol	Beverages	Energy and sugars	Glycaemic index/load	Salt and salty foods	Meat and eggs	Fats and fatty acids	Dairy products	Legumes and soy products	Grains	Fruits and vegetables	Minerals	Phytochemicals	Fibre	Folate	Vitamin D	Other vitamins and supplements
No of meta-analyses	141	70	22	28	4	118	28	37	18	3	184	26	54	28	35	18	46
Criterion
P-value<1E-6, n (%)	16 (11.3)	2 (2.9)	0 (0)	0 (0)	0 (0)	0 (0)	0 (0)	3 (8.1)	0 (0)	1 (33.3)	2 (1.1)	1 (3.8)	0 (0)	0 (0)	0 (0)	0 (0)	0 (0)
P-value<1E-3, n (%)	38 (27.0)	4 (5.7)	0 (0)	0 (0)	1 (25)	7 (5.9)	0 (0)	7 (18.9)	0 (0)	2 (66.7)	6 (3.3)	1 (3.8)	1 (1.9)	3 (10.7)	1 (2.9)	1 (5.6)	3 (6.5)
P-value<0.05, n (%)	76 (53.9)	8 (11.4)	1 (4.5)	2 (7.1)	2 (50.0)	29 (24.6)	2 (7.1)	15 (40.5)	0 (0)	2 (66.7)	53 (28.8)	7 (26.9)	21 (38.9)	12 (42.9)	2 (5.7)	4 (22.2)	11 (23.9)
I²>50%, n (%)	60 (42.6)	11 (15.7)	11 (50.0)	10 (35.7)	1 (25.0)	16 (13.6)	9 (32.1)	6 (16.2)	3 (16.7)	1 (33.3)	46 (25.0)	6 (23.1)	11 (20.4)	7 (25.0)	7 (20.0)	9 (50.0)	13 (28.3)
I²≤25%, n (%)	56 (39.7)	39 (55.7)	5 (22.7)	11 (39.3)	2 (50.0)	80 (67.8)	13 (46.4)	22 (59.5)	9 (50.0)	2 (66.7)	99 (53.8)	16 (61.5)	32 (59.3)	9 (32.1)	21 (60.0)	5 (27.8)	29 (63.0)
Prediction interval excluding the null, n (%)	17 (12.1)	1 (1.4)	0 (0)	0 (0)	1 (25.0)	5 (4.2)	0 (0)	6 (16.2)	0 (0)	1 (33.3)	5 (2.7)	2 (7.7)	2 (3.7)	4 (14.3)	0 (0)	0 (0)	2 (4.3)
Evidence of small study bias¹, n (%)	23 (16.3)	1 (1.4)	0 (0)	2 (7.1)	1 (25.0)	4 (3.4)	0 (0)	3 (8.1)	2 (11.1)	0 (0)	24 (13.0)	2 (7.7)	2 (3.7)	3 (10.7)	1 (2.9)	1 (5.6)	0 (0)
Evidence of excess significance bias², n (%)	49 (34.8)	9 (12.9)	3 (13.6)	2 (7.1)	2 (50.0)	3 (2.5)	5 (17.9)	1 (2.7)	1 (5.6)	0 (0)	20 (10.9)	1 (3.8)	10 (18.5)	3 (10.7)	2 (5.7)	1 (5.6)	9 (19.6)
Overall grading
Not significant, n (%)	65 (46.1)	62 (88.6)	21 (95.5)	26 (92.9)	2 (50.0)	89 (75.4)	26 (92.9)	22 (59.5)	18 (100.0)	1 (33.3)	131 (71.2)	19 (73.1)	33 (61.1)	16 (57.1)	33 (94.3)	14 (77.8)	35 (76.1)
Weak, n (%)	45 (31.9)	5 (7.1)	1 (4.5)	2 (7.1)	1 (25.0)	22 (18.6)	2 (7.1)	9 (24.3)	0 (0)	0 (0)	47 (25.5)	6 (23.1)	20 (37.0)	9 (32.1)	1 (2.9)	3 (16.7)	9 (19.6)
Suggestive, n (%)	17 (12.1)	1 (1.4)	0 (0)	0 (0)	1 (25.0)	7 (5.9)	0 (0)	3 (8.1)	0 (0)	1 (33.3)	4 (2.2)	0 (0)	1 (1.9)	3 (10.7)	1 (2.9)	1 (5.6)	2 (4.3)
Highly suggestive, n (%)	9 (6.4)	2 (2.9)	0 (0)	0 (0)	0 (0)	0 (0)	0 (0)	0 (0)	0 (0)	0 (0)	2 (1.1)	0 (0)	0 (0)	0 (0)	0 (0)	0 (0)	0 (0)
Strong, n (%)	5 (3.5)	0 (0)	0 (0)	0 (0)	0 (0)	0 (0)	0 (0)	3 (8.1)	0 (0)	1 (33.3)	0 (0)	1 (3.8)	0 (0)	0 (0)	0 (0)	0 (0)	0 (0)
¹ Small study bias is based on the P-value (two-sided) from the Egger’s regression asymmetry test (P-value≤0.1) and the random-effects summary estimate was larger compared to the point estimate of the largest study in a meta-analysis.
² Excess significance bias is based on the P-value (two-sided P-value≤0.1) of the excess significance test using the largest study (smallest standard error) in a meta-analysis as the plausible effect size.
