# Supplementary material for: An umbrella review of the evidence associating diet and cancer risk at 11 anatomical sites
Source: Nat Commun. 2021 Jul 28;12:4579. doi: 10.1038/s41467-021-24861-8 (PMC8319326; doi:10.1038/s41467-021-24861-8)
Supplement: Supplementary file 8 — Supplementary Data 5 [file 41467_2021_24861_MOESM8_ESM.xlsx]

## Sheet: Sheet1
Supplementary Data 5: General characteristics of the 27 not statistically significant meta-analyses investigating the associations of diet and cancer risk, where the estimated number of additional studies that could provide sufficient power to drive summary estimates to nominal significance was less than the number of studies included in the current meta-analyses, suggesting further study could c…
									No of additional studies for CP at least 80% using:
Cancer	Outcome	Exposure	Exposure contrast	No of studies	Random effectsᵃ RR (95% CI)	Random effectsᵃ P-value	Largest studyᵇ RR (95% CI)	I² c	Random effectsᵃ RR	Largest studyb RR
Esophageal	Inc. & mort.	Citrus fruits	100 g/d	6	0.86 (0.74, 1.01)	0.058	0.88 (0.70, 1.11)	0	4	5
Stomach (women)	Inc. & mort.	Processed meat	50 g/d	6	1.40 (1.00, 1.97)	0.052	1.28 (0.75, 2.18)	0	3	5
Stomach	Inc. & mort.	Non-fermented soya foods	High vs low	6	0.81 (0.65, 1.00)	0.055	0.93 (0.71, 1.21)	29	4	30
Stomach	Inc. & mort.	Eggs	1 time/w	5	1.03 (1.00, 1.06)	0.055	1.03 (0.99, 1.06)	0	3	3
Stomach (men)	Inc. & mort.	Coffee	1 cup/d	5	0.97 (0.93, 1.01)	0.092	0.95 (0.90, 1.00)	0	8	3
Colorectal	Inc.	Total folate	100 mcg/d	7	0.99 (0.98, 1.00)	0.081	0.99 (0.98, 1.01)	0	6	6
Colon	Inc.	Glycaemic load	50 units/d	10	0.97 (0.94, 1.00)	0.064	0.98 (0.94, 1.03)	0	6	13
Proximal colond	Inc.	Tea	1 cup/d	16	1.02 (0.99, 1.05)	0.169	1.03 (1.00, 1.07)	0	12	5
Rectal	Inc.	Serum/plasma folate	2 ng/ml	4	0.96 (0.91, 1.00)	0.055	0.96 (0.92, 1.01)	0	3	3
Rectal	Inc.	Red and processed meat	100 g/d	6	1.17 (0.99, 1.39)	0.062	1.06 (0.94, 1.19)	48	5	32
Rectal	Inc.	Poultry	100 g/d	6	0.85 (0.72, 1.01)	0.064	0.85 (0.71, 1.02)	0	4	4
Rectal+	Inc.	Dietary fibre	10 g/d	21	0.93 (0.85, 1.01)	0.073	1.02 (0.93, 1.13)	31	9	5015
Lung (men)	Inc. & mort.	Vegetables	100 g/d	9	0.94 (0.88, 1.01)	0.071	0.97 (0.93, 1.00)	50	7	27
Lung	Inc. & mort.	Eggs	20 g/d	5	0.96 (0.92, 1.00)	0.072	0.95 (0.90, 1.01)	0	4	3
Breast post+	Inc.	Total fat	20 g/d	17	1.08 (1.00, 1.17)	0.061	1.07 (1.02, 1.12)	66	6	8
Breast ER+PR-	Inc.	Vegetables	200 g/d	3	0.89 (0.79, 1.01)	0.063	0.86 (0.76, 0.98)	1	3	2
Breast	Inc. & mort.	Coffee	1 cup/d	14	0.99 (0.98, 1.00)	0.073	0.99 (0.98, 1.01)	9	12	12
Breast+	Inc.	Plasma alpha-carotene concentration	10 μg/dl	10	0.90 (0.77, 1.05)	0.175	0.87 (0.71, 1.05)	0	10	6
Breast ER+PR++	Inc.	Dietary folate	High vs low	21	1.03 (0.98, 1.08)	0.219	1.03 (0.98, 1.08)	0	9	9
Kidney+	Inc.	Cruciferous vegetables	50 g/d	14	0.95 (0.90, 1.00)	0.064	0.95 (0.89, 1.01)	0	2	2
Kidney+	Inc. & mort.	Processed meat	50 g/d	15	1.05 (1.00, 1.10)	0.065	1.04 (0.98, 1.09)	0	2	3
Kidney+	Inc. & mort.	Citrus fruits	50 g/d	15	0.98 (0.96, 1.00)	0.097	0.99 (0.97, 1.01)	19	4	17
Kidney+	Inc. & mort.	Coffee	1 cup/d	16	0.97 (0.92, 1.01)	0.106	0.98 (0.94, 1.02)	31	10	23
Kidney+	Inc.	Red meat	100 g/d	14	1.07 (0.97, 1.18)	0.157	1.11 (1.00, 1.24)	11	6	3
Kidney+	Inc. & mort.	Tomatoes	50 g/d	14	1.05 (0.97, 1.14)	0.228	1.05 (0.97, 1.14)	0	10	10
Kidney+	Inc.	Vegetables	100 g/d	15	0.98 (0.95, 1.01)	0.25	0.99 (0.96, 1.03)	0	14	56
Kidney+	Inc.	Fruits and vegetables	100 g/d	14	0.97 (0.92, 1.03)	0.308	0.96 (0.93, 0.98)	30	15	8
Urinary bladder	Inc. & mort.	Vegetables	1 serving/d	9	0.97 (0.94, 1.00)	0.061	0.94 (0.89, 1.00)	14	7	NA
Abbreviations: /d, per day; /w, per week; CI, confidence interval; CP, conditional power; ER, estrogen receptor; inc., incidence; mort., mortality; NA, not applicable; PR, progesterone receptor; post, post-menopausal; RR, relative risk
ᵃ Random effects refers to summary relative risk (95% CI) and corresponding P-value (two-sided) using the meta-analysis random-effects model
ᵇ Relative risk of largest study (smallest standard error) in each meta-analysis.
ᶜ I2 metric of inconsistency.
+ Meta-analysis includes pooled project estimate(s).
