# Supplementary material for: An umbrella review of the evidence associating diet and cancer risk at 11 anatomical sites
Source: Nat Commun. 2021 Jul 28;12:4579. doi: 10.1038/s41467-021-24861-8 (PMC8319326; doi:10.1038/s41467-021-24861-8)
Supplement: Supplementary file 9 — Supplementary Data 6 [file 41467_2021_24861_MOESM9_ESM.xls]

## Sheet: Sheet1
Supplementary Data 6: List of individual studies included in the current umbrella review
Author_year	Exposure	Exposure_contrast	Outcome	RR	Low_CI_level	Up_CI_level	No_of_Cases	No_of_population	Sex	Type_of_study	Study_Name	Cancer
George, 2009	Vegetable	Highest vs lowest	Head and Neck cancer	0.98	0.8	1.19	1029	288109	M	Prospective cohort	NIH-AARP	Head and Neck
George, 2009	Vegetable	Highest vs lowest	Head and Neck cancer	0.79	0.53	1.16	318	195229	W	Prospective cohort	NIH-AARP	Head and Neck
INHANCE, 2012	Vegetable	Highest vs lowest	Head and Neck cancer	0.66	0.49	0.9	12968	33741	M/W	Case-control	Pooled 20 case-control	Head and Neck
Maasland, 2015	Vegetable	Highest vs lowest	Head and Neck cancer	0.71	0.51	0.99	415	4313	M/W	Case-cohort	NLCS	Head and Neck
Freedman, 2008	Vegetable	Highest vs lowest	Oral cancer	0.56	0.37	0.84	319	490802	M/W	Prospective cohort	NIH-AARP	Head and Neck
INHANCE, 2012	Vegetable	Highest vs lowest	Oral cancer	0.69	0.61	0.79	3342	23353	M/W	Case-control	Pooled 20 case-control	Head and Neck
Maasland, 2015	Vegetable	Highest vs lowest	Oral cancer	0.71	0.41	1.24	131	4029	M/W	Case-cohort	NLCS	Head and Neck
Freedman, 2008	Vegetable	Highest vs lowest	Pharyngeal cancer	0.56	0.31	1.01	142	490802	M/W	Prospective cohort	NIH-AARP	Head and Neck
INHANCE, 2012	Vegetable	Highest vs lowest	Pharyngeal cancer	0.62	0.47	0.81	4237	24248	M/W	Case-control	Pooled 20 case-control	Head and Neck
Maasland, 2015	Vegetable	Highest vs lowest	Pharyngeal cancer	0.52	0.24	1.1	88	3986	M/W	Case-cohort	NLCS	Head and Neck
Freedman, 2008	Vegetable	Highest vs lowest	Laryngeal cancer	0.77	0.49	1.22	279	490802	M/W	Prospective cohort	NIH-AARP	Head and Neck
INHANCE, 2012	Vegetable	Highest vs lowest	Laryngeal cancer	0.55	0.35	0.86	3754	20877	M/W	Case-control	Pooled 20 case-control	Head and Neck
Maasland, 2015	Vegetable	Highest vs lowest	Laryngeal cancer	0.83	0.53	1.29	193	4091	M/W	Case-cohort	NLCS	Head and Neck
George, 2009	Fruit	Highest vs lowest	Head and Neck cancer	0.84	0.68	1.04	1029	288109	M	Prospective cohort	NIH-AARP	Head and Neck
George, 2009	Fruit	Highest vs lowest	Head and Neck cancer	0.7	0.48	1.02	318	195229	W	Prospective cohort	NIH-AARP	Head and Neck
INHANCE, 2012	Fruit	Highest vs lowest	Head and Neck cancer	0.52	0.43	0.62	12750	33271	M/W	Case-control	Pooled 20 case-control	Head and Neck
Maasland, 2015	Fruit	Highest vs lowest	Head and Neck cancer	0.77	0.56	1.04	415	4313	M/W	Case-cohort	NLCS	Head and Neck
Freedman, 2008	Fruit	Highest vs lowest	Oral cancer	0.81	0.54	1.22	319	490802	M/W	Prospective cohort	NIH-AARP	Head and Neck
INHANCE, 2012	Fruit	Highest vs lowest	Oral cancer	0.46	0.38	0.56	3183	22942	M/W	Case-control	Pooled 20 case-control	Head and Neck
Maasland, 2015	Fruit	Highest vs lowest	Oral cancer	0.56	0.33	0.97	131	4029	M/W	Case-cohort	NLCS	Head and Neck
Freedman, 2008	Fruit	Highest vs lowest	Pharyngeal cancer	0.72	0.37	1.39	142	490802	M/W	Prospective cohort	NIH-AARP	Head and Neck
INHANCE, 2012	Fruit	Highest vs lowest	Pharyngeal cancer	0.59	0.5	0.69	4195	23954	M/W	Case-control	Pooled 20 case-control	Head and Neck
Maasland, 2015	Fruit	Highest vs lowest	Pharyngeal cancer	0.73	0.39	1.37	88	3986	M/W	Case-cohort	NLCS	Head and Neck
Freedman, 2008	Fruit	Highest vs lowest	Laryngeal cancer	0.77	0.49	1.22	279	490802	M/W	Prospective cohort	NIH-AARP	Head and Neck
INHANCE, 2012	Fruit	Highest vs lowest	Laryngeal cancer	0.59	0.45	0.79	3751	20812	M/W	Case-control	Pooled 20 case-control	Head and Neck
Maasland, 2015	Fruit	Highest vs lowest	Laryngeal cancer	0.95	0.63	1.42	193	4091	M/W	Case-cohort	NLCS	Head and Neck
Boeing, 2006	Fruit	Highest vs lowest	UADT	0.6	0.38	0.97	352	345904	M/W	Prospective cohort	EPIC	Head and Neck
Chyou, 1995	Fruit	Highest vs lowest	UADT	0.65	0.39	1.07	92	7993	M	Prospective cohort	HHP	Head and Neck
Freedman, 2008	Citrus fruit	Highest vs lowest	Head and Neck cancer	0.9	0.75	1.08	787	490802	M/W	Prospective cohort	NIH-AARP	Head and Neck
INHANCE, 2012	Citrus fruit	Highest vs lowest	Head and Neck cancer	0.66	0.56	0.77	9337	25954	M/W	Case-control	Pooled 20 case-control	Head and Neck
Maasland, 2015	Citrus fruit	Highest vs lowest	Head and Neck cancer	0.71	0.49	1.03	415	4313	M/W	Case-cohort	NLCS	Head and Neck
Boeing, 2006	Citrus fruit	Highest vs lowest	UADT	0.76	0.51	1.13	352	345904	M/W	Prospective cohort	EPIC	Head and Neck
Kjaerheim, 1998	Citrus fruit	Highest vs lowest	UADT	0.5	0.3	1	60	10960	M	Prospective cohort	Norway 1968-1992	Head and Neck
Hippisley-Cox, 2015	Total alcohol	10 g/d	Oral cancer	1.07	1.05	1.09	3096	2447866	M	Prospective cohort	QResearch database study, UK	Head and Neck
Hippisley-Cox, 2015	Total alcohol	10 g/d	Oral cancer	1.09	1.06	1.12	1715	2495899	W	Prospective cohort	QResearch database study, UK	Head and Neck
Hsu, 2014	Total alcohol	10 g/d	Oral cancer	1.03	0.97	1.08	97	25611	M	Prospective cohort	Taiwan community cohorts	Head and Neck
Maasland, 2014	Total alcohol	10 g/d	Oral cancer	1.27	1.17	1.38	65	2175	M	Prospective cohort	NLCS	Head and Neck
Maasland, 2014	Total alcohol	10 g/d	Oral cancer	1.58	1.33	1.87	45	2223	W	Prospective cohort	NLCS	Head and Neck
Shanmugham, 2010	Total alcohol	10 g/d	Oral cancer	1.2	1.05	1.38	147	87621	W	Prospective cohort	NHS	Head and Neck
Freedman, 2007	Total alcohol	10 g/d	Oral cancer	1.05	0.96	1.15	236	294300	M	Prospective cohort	NIH-AARP	Head and Neck
Freedman, 2007	Total alcohol	10 g/d	Oral cancer	1.21	1.02	1.43	86	198660	W	Prospective cohort	NIH-AARP	Head and Neck
Boffetta, 1990	Total alcohol	10 g/d	Oral cancer	1.25	1.18	1.32	155	276802	M	Prospective cohort	CPS I	Head and Neck
Hippisley-Cox, 2015	Total alcohol	10 g/d	Oral cancer men	1.07	1.05	1.09	3096	2447866	M	Prospective cohort	QResearch database study, UK	Head and Neck
Hsu, 2014	Total alcohol	10 g/d	Oral cancer men	1.03	0.97	1.08	97	25611	M	Prospective cohort	Taiwan community cohorts	Head and Neck
Maasland, 2014	Total alcohol	10 g/d	Oral cancer men	1.27	1.17	1.38	65	2175	M	Prospective cohort	NLCS	Head and Neck
Freedman, 2007	Total alcohol	10 g/d	Oral cancer men	1.05	0.96	1.15	236	294300	M	Prospective cohort	NIH-AARP	Head and Neck
Boffetta, 1990	Total alcohol	10 g/d	Oral cancer men	1.25	1.18	1.32	155	276802	M	Prospective cohort	CPS I	Head and Neck
Hippisley-Cox, 2015	Total alcohol	10 g/d	Oral cancer women	1.09	1.06	1.12	1715	2495899	W	Prospective cohort	QResearch database study, UK	Head and Neck
Maasland, 2014	Total alcohol	10 g/d	Oral cancer women	1.58	1.33	1.87	45	2223	W	Prospective cohort	NLCS	Head and Neck
Shanmugham, 2010	Total alcohol	10 g/d	Oral cancer women	1.2	1.05	1.38	147	87621	W	Prospective cohort	NHS	Head and Neck
Freedman, 2007	Total alcohol	10 g/d	Oral cancer women	1.21	1.02	1.43	86	198660	W	Prospective cohort	NIH-AARP	Head and Neck
Kim, 2010	Total alcohol	10 g/d	Oral/pharyngeal cancer	1.05	0.99	1.11	82	919199	M	Prospective cohort	KNHIC	Head and Neck
Allen, 2009	Total alcohol	10 g/d	Oral/pharyngeal cancer	1.29	1.14	1.45	557	1280296	W	Prospective cohort	MWS	Head and Neck
Weikert, 2009	Total alcohol	10 g/d	Oral/pharyngeal cancer	1.09	1.06	1.12	126	98505	M	Prospective cohort	EPIC	Head and Neck
Weikert, 2009	Total alcohol	10 g/d	Oral/pharyngeal cancer	1.26	1.07	1.49	62	172748	W	Prospective cohort	EPIC	Head and Neck
Ide, 2008	Total alcohol	10 g/d	Oral/pharyngeal cancer	1.21	1.08	1.36	52	34136	M	Prospective cohort	JACC	Head and Neck
Friborg, 2007	Total alcohol	10 g/d	Oral/pharyngeal cancer	2.05	1.48	2.83	75	61320	M/W	Prospective cohort	SCHS	Head and Neck
Kim, 2010	Total alcohol	10 g/d	Oral/pharyngeal cancer men	1.05	0.99	1.11	82	919199	M	Prospective cohort	KNHIC	Head and Neck
Weikert, 2009	Total alcohol	10 g/d	Oral/pharyngeal cancer men	1.09	1.06	1.12	126	98505	M	Prospective cohort	EPIC	Head and Neck
Ide, 2008	Total alcohol	10 g/d	Oral/pharyngeal cancer men	1.21	1.08	1.36	52	34136	M	Prospective cohort	JACC	Head and Neck
Allen, 2009	Total alcohol	10 g/d	Oral/pharyngeal cancer women	1.29	1.14	1.45	557	1280296	W	Prospective cohort	MWS	Head and Neck
Weikert, 2009	Total alcohol	10 g/d	Oral/pharyngeal cancer women	1.26	1.07	1.49	62	172748	W	Prospective cohort	EPIC	Head and Neck
Hsu, 2014	Total alcohol	10 g/d	Pharyngeal cancer	1.1	1.05	1.16	70	25611	M	Prospective cohort	Taiwan community cohorts	Head and Neck
Maasland, 2014	Total alcohol	10 g/d	Pharyngeal cancer	1.27	1.16	1.39	61	2171	M	Prospective cohort	NLCS	Head and Neck
Maasland, 2014	Total alcohol	10 g/d	Pharyngeal cancer	1.31	0.91	1.87	22	2200	W	Prospective cohort	NLCS	Head and Neck
Kim, 2010	Total alcohol	10 g/d	Pharyngeal cancer	1.06	0.99	1.14	46	919199	M	Prospective cohort	KNHIC	Head and Neck
Freedman, 2007	Total alcohol	10 g/d	Pharyngeal cancer	1.02	0.88	1.17	109	294300	M	Prospective cohort	NIH-AARP	Head and Neck
Freedman, 2007	Total alcohol	10 g/d	Pharyngeal cancer	1.21	0.89	1.64	34	198660	W	Prospective cohort	NIH-AARP	Head and Neck
Hsu, 2014	Total alcohol	10 g/d	Pharyngeal cancer men	1.1	1.05	1.16	70	25611	M	Prospective cohort	Taiwan community cohorts	Head and Neck
Maasland, 2014	Total alcohol	10 g/d	Pharyngeal cancer men	1.27	1.16	1.39	61	2171	M	Prospective cohort	NLCS	Head and Neck
Kim, 2010	Total alcohol	10 g/d	Pharyngeal cancer men	1.06	0.99	1.14	46	919199	M	Prospective cohort	KNHIC	Head and Neck
Freedman, 2007	Total alcohol	10 g/d	Pharyngeal cancer men	1.02	0.88	1.17	109	294300	M	Prospective cohort	NIH-AARP	Head and Neck
Maasland, 2014	Total alcohol	10 g/d	Pharyngeal cancer women	1.31	0.91	1.87	22	2200	W	Prospective cohort	NLCS	Head and Neck
Freedman, 2007	Total alcohol	10 g/d	Pharyngeal cancer women	1.21	0.89	1.64	34	198660	W	Prospective cohort	NIH-AARP	Head and Neck
Hsu, 2014	Total alcohol	10 g/d	Laryngeal cancer	1.17	1.08	1.26	37	25611	M	Prospective cohort	Taiwan community cohorts	Head and Neck
Maasland, 2014	Total alcohol	10 g/d	Laryngeal cancer	1.1	1.03	1.19	187	2297	M	Prospective cohort	NLCS	Head and Neck
Maasland, 2014	Total alcohol	10 g/d	Laryngeal cancer	0.85	0.46	1.59	12	2190	W	Prospective cohort	NLCS	Head and Neck
Kim, 2010	Total alcohol	10 g/d	Laryngeal cancer	1.07	1.02	1.14	49	919199	M	Prospective cohort	KNHIC	Head and Neck
Allen, 2009	Total alcohol	10 g/d	Laryngeal cancer	1.44	1.1	1.88	99	1280296	W	Prospective cohort	MWS	Head and Neck
Weikert, 2009	Total alcohol	10 g/d	Laryngeal cancer	1.08	1.05	1.12	101	98505	M	Prospective cohort	EPIC	Head and Neck
Weikert, 2009	Total alcohol	10 g/d	Laryngeal cancer	1.32	0.93	1.89	16	172748	W	Prospective cohort	EPIC	Head and Neck
Freedman, 2007	Total alcohol	10 g/d	Laryngeal cancer	1.01	0.92	1.11	229	294300	M	Prospective cohort	NIH-AARP	Head and Neck
Freedman, 2007	Total alcohol	10 g/d	Laryngeal cancer	1.11	0.9	1.37	51	198660	W	Prospective cohort	NIH-AARP	Head and Neck
Hsu, 2014	Total alcohol	10 g/d	Laryngeal cancer men	1.17	1.08	1.26	37	25611	M	Prospective cohort	Taiwan community cohorts	Head and Neck
Maasland, 2014	Total alcohol	10 g/d	Laryngeal cancer men	1.1	1.03	1.19	187	2297	M	Prospective cohort	NLCS	Head and Neck
Kim, 2010	Total alcohol	10 g/d	Laryngeal cancer men	1.07	1.02	1.14	49	919199	M	Prospective cohort	KNHIC	Head and Neck
Weikert, 2009	Total alcohol	10 g/d	Laryngeal cancer men	1.08	1.05	1.12	101	98505	M	Prospective cohort	EPIC	Head and Neck
Freedman, 2007	Total alcohol	10 g/d	Laryngeal cancer men	1.01	0.92	1.11	229	294300	M	Prospective cohort	NIH-AARP	Head and Neck
Maasland, 2014	Total alcohol	10 g/d	Laryngeal cancer women	0.85	0.46	1.59	12	2190	W	Prospective cohort	NLCS	Head and Neck
Allen, 2009	Total alcohol	10 g/d	Laryngeal cancer women	1.44	1.1	1.88	99	1280296	W	Prospective cohort	MWS	Head and Neck
Weikert, 2009	Total alcohol	10 g/d	Laryngeal cancer women	1.32	0.93	1.89	16	172748	W	Prospective cohort	EPIC	Head and Neck
Freedman, 2007	Total alcohol	10 g/d	Laryngeal cancer women	1.11	0.9	1.37	51	198660	W	Prospective cohort	NIH-AARP	Head and Neck
Jayasekara, 2015	Total alcohol	10 g/d	UADT	1.16	1.06	1.28	98	38159	M/W	Prospective cohort	MCCS	Head and Neck
Klatsky, 2015	Total alcohol	10 g/d	UADT	1.24	1.19	1.3	552	124193	M/W	Prospective cohort	KPMCP	Head and Neck
Ferrari, 2014	Total alcohol	10 g/d	UADT	1.2	1.1	1.31	235	101935	M	Prospective cohort	EPIC	Head and Neck
Ferrari, 2014	Total alcohol	10 g/d	UADT	1.48	1.19	1.84	101	247795	W	Prospective cohort	EPIC	Head and Neck
Hsu, 2014	Total alcohol	10 g/d	UADT	1.07	1.04	1.1	269	25611	M	Prospective cohort	Taiwan community cohorts	Head and Neck
Everatt, 2013	Total alcohol	10 g/d	UADT	1.02	1.01	1.03	95	7150	M	Prospective cohort	KRIS-MIHDPS	Head and Neck
Kasum, 2002	Total alcohol	10 g/d	UADT	1.06	0.99	1.14	169	34351	W	Prospective cohort	IWHS	Head and Neck
Gronbaek, 1998	Total alcohol	10 g/d	UADT	1.14	1.1	1.18	156	28180	M/W	Prospective cohort	Copenhagen Prospective Alcohol Study	Head and Neck
Kjaerheim, 1998	Total alcohol	10 g/d	UADT	10.47	2.75	39.89	60	10960	M	Prospective cohort	Norwegian Men UADT	Head and Neck
Chyou, 1995	Total alcohol	10 g/d	UADT	1.65	1.42	1.93	91	7877	M	Prospective cohort	HHP	Head and Neck
Jayasekara, 2015	Total alcohol	10 g/d	UADT men	1.16	1.05	1.29	57	15463	M	Prospective cohort	MCCS	Head and Neck
Ferrari, 2014	Total alcohol	10 g/d	UADT men	1.2	1.1	1.31	235	101935	M	Prospective cohort	EPIC	Head and Neck
Hsu, 2014	Total alcohol	10 g/d	UADT men	1.07	1.04	1.1	269	25611	M	Prospective cohort	Taiwan community cohorts	Head and Neck
Everatt, 2013	Total alcohol	10 g/d	UADT men	1.02	1.01	1.03	95	7150	M	Prospective cohort	KRIS-MIHDPS	Head and Neck
Kjaerheim, 1998	Total alcohol	10 g/d	UADT men	10.47	2.75	39.89	60	10960	M	Prospective cohort	Norwegian Men UADT	Head and Neck
Chyou, 1995	Total alcohol	10 g/d	UADT men	1.65	1.42	1.93	91	7877	M	Prospective cohort	HHP	Head and Neck
Jayasekara, 2015	Total alcohol	10 g/d	UADT women	1.1	0.79	1.52	41	22696	W	Prospective cohort	MCCS	Head and Neck
Ferrari, 2014	Total alcohol	10 g/d	UADT women	1.48	1.19	1.84	101	247795	W	Prospective cohort	EPIC	Head and Neck
Kasum, 2002	Total alcohol	10 g/d	UADT women	1.06	0.99	1.14	169	34351	W	Prospective cohort	IWHS	Head and Neck
Maasland, 2014	Beer	10 g/d	Oral cancer	0.98	0.84	1.13	110	4398	M/W	Prospective cohort	NLCS	Head and Neck
Freedman, 2007	Beer	10 g/d	Oral cancer	1.14	1.02	1.27	236	294300	M	Prospective cohort	NIH-AARP	Head and Neck
Freedman, 2007	Beer	10 g/d	Oral cancer	1.43	1.13	1.81	86	198660	W	Prospective cohort	NIH-AARP	Head and Neck
Maasland, 2014	Beer	10 g/d	Oro/hypopharyngeal cancer	1.15	1.01	1.31	83	4371	M/W	Prospective cohort	NLCS	Head and Neck
Freedman, 2007	Beer	10 g/d	Oro/hypopharyngeal cancer	1.06	0.91	1.25	109	294300	M	Prospective cohort	NIH-AARP	Head and Neck
Freedman, 2007	Beer	10 g/d	Oro/hypopharyngeal cancer	1.77	0.82	3.83	34	198660	W	Prospective cohort	NIH-AARP	Head and Neck
Maasland, 2014	Beer	10 g/d	Laryngeal cancer	1.06	0.97	1.18	199	4487	M/W	Prospective cohort	NLCS	Head and Neck
Freedman, 2007	Beer	10 g/d	Laryngeal cancer	1.02	0.91	1.15	229	294300	M	Prospective cohort	NIH-AARP	Head and Neck
Freedman, 2007	Beer	10 g/d	Laryngeal cancer	1.14	0.83	1.57	51	198660	W	Prospective cohort	NIH-AARP	Head and Neck
Maasland, 2014	Beer	10 g/d	Head and Neck cancer	1.06	0.98	1.15	395	4683	M/W	Prospective cohort	NLCS	Head and Neck
Freedman, 2007	Beer	10 g/d	Head and Neck cancer	1.07	1	1.14	611	294300	M	Prospective cohort	NIH-AARP	Head and Neck
Freedman, 2007	Beer	10 g/d	Head and Neck cancer	1.28	1.07	1.52	183	198660	W	Prospective cohort	NIH-AARP	Head and Neck
Maasland, 2014	Wine	10 g/d	Oral cancer	0.91	0.74	1.13	110	4398	M/W	Prospective cohort	NLCS	Head and Neck
Freedman, 2007	Wine	10 g/d	Oral cancer	0.8	0.63	1.01	236	294300	M	Prospective cohort	NIH-AARP	Head and Neck
Freedman, 2007	Wine	10 g/d	Oral cancer	1.11	0.78	1.58	86	198660	W	Prospective cohort	NIH-AARP	Head and Neck
Maasland, 2014	Wine	10 g/d	Oro/hypopharyngeal cancer	0.89	0.7	1.13	83	4371	M/W	Prospective cohort	NLCS	Head and Neck
Freedman, 2007	Wine	10 g/d	Oro/hypopharyngeal cancer	1.11	0.85	1.44	109	294300	M	Prospective cohort	NIH-AARP	Head and Neck
Freedman, 2007	Wine	10 g/d	Oro/hypopharyngeal cancer	1.01	0.59	1.74	34	198660	W	Prospective cohort	NIH-AARP	Head and Neck
Maasland, 2014	Wine	10 g/d	Laryngeal cancer	0.9	0.73	1.11	199	4487	M/W	Prospective cohort	NLCS	Head and Neck
Allen, 2009	Wine	10 g/d	Laryngeal cancer	1.33	0.78	2.25	99	1280296	W	Prospective cohort	MWS	Head and Neck
Freedman, 2007	Wine	10 g/d	Laryngeal cancer	0.88	0.69	1.12	229	294300	M	Prospective cohort	NIH-AARP	Head and Neck
Freedman, 2007	Wine	10 g/d	Laryngeal cancer	1	0.61	1.63	51	198660	W	Prospective cohort	NIH-AARP	Head and Neck
Maasland, 2014	Wine	10 g/d	Head and Neck cancer	0.9	0.79	1.18	395	4683	M/W	Prospective cohort	NLCS	Head and Neck
Freedman, 2007	Wine	10 g/d	Head and Neck cancer	0.9	0.79	1.03	611	294300	M	Prospective cohort	NIH-AARP	Head and Neck
Freedman, 2007	Wine	10 g/d	Head and Neck cancer	1.03	0.81	1.3	183	198660	W	Prospective cohort	NIH-AARP	Head and Neck
Maasland, 2014	Liquor	10 g/d	Oral cancer	1.14	0.91	1.43	110	4398	M/W	Prospective cohort	NLCS	Head and Neck
Freedman, 2007	Liquor	10 g/d	Oral cancer	1.09	0.98	1.21	236	294300	M	Prospective cohort	NIH-AARP	Head and Neck
Freedman, 2007	Liquor	10 g/d	Oral cancer	1.18	0.97	1.43	86	198660	W	Prospective cohort	NIH-AARP	Head and Neck
Maasland, 2014	Liquor	10 g/d	Oro/hypopharyngeal cancer	0.91	0.73	1.12	83	4371	M/W	Prospective cohort	NLCS	Head and Neck
Freedman, 2007	Liquor	10 g/d	Oro/hypopharyngeal cancer	1.14	0.82	1.58	109	294300	M	Prospective cohort	NIH-AARP	Head and Neck
Freedman, 2007	Liquor	10 g/d	Oro/hypopharyngeal cancer	1.21	1.03	1.41	34	198660	W	Prospective cohort	NIH-AARP	Head and Neck
Maasland, 2014	Liquor	10 g/d	Laryngeal cancer	0.98	0.84	1.16	199	4487	M/W	Prospective cohort	NLCS	Head and Neck
Freedman, 2007	Liquor	10 g/d	Laryngeal cancer	1.06	0.95	1.18	229	294300	M	Prospective cohort	NIH-AARP	Head and Neck
Freedman, 2007	Liquor	10 g/d	Laryngeal cancer	1.09	0.84	1.42	51	198660	W	Prospective cohort	NIH-AARP	Head and Neck
Maasland, 2014	Liquor	10 g/d	Head and Neck cancer	1.01	0.89	1.14	395	4683	M/W	Prospective cohort	NLCS	Head and Neck
Freedman, 2007	Liquor	10 g/d	Head and Neck cancer	1.09	1.03	1.16	611	294300	M	Prospective cohort	NIH-AARP	Head and Neck
Freedman, 2007	Liquor	10 g/d	Head and Neck cancer	1.16	1.02	1.32	183	198660	W	Prospective cohort	NIH-AARP	Head and Neck
George, 2009	Vegetable	Highest vs lowest	Head and Neck cancer	0.98	0.8	1.19	1029	288109	M	Prospective cohort	NIH-AARP	Head and Neck (excl. pooled project)
George, 2009	Vegetable	Highest vs lowest	Head and Neck cancer	0.79	0.53	1.16	318	195229	W	Prospective cohort	NIH-AARP	Head and Neck (excl. pooled project)
Maasland, 2015	Vegetable	Highest vs lowest	Head and Neck cancer	0.71	0.51	0.99	415	4313	M/W	Case-cohort	NLCS	Head and Neck (excl. pooled project)
Freedman, 2008	Vegetable	Highest vs lowest	Oral cancer	0.56	0.37	0.84	319	490802	M/W	Prospective cohort	NIH-AARP	Head and Neck (excl. pooled project)
Maasland, 2015	Vegetable	Highest vs lowest	Oral cancer	0.71	0.41	1.24	131	4029	M/W	Case-cohort	NLCS	Head and Neck (excl. pooled project)
Freedman, 2008	Vegetable	Highest vs lowest	Pharyngeal cancer	0.56	0.31	1.01	142	490802	M/W	Prospective cohort	NIH-AARP	Head and Neck (excl. pooled project)
Maasland, 2015	Vegetable	Highest vs lowest	Pharyngeal cancer	0.52	0.24	1.1	88	3986	M/W	Case-cohort	NLCS	Head and Neck (excl. pooled project)
Freedman, 2008	Vegetable	Highest vs lowest	Laryngeal cancer	0.77	0.49	1.22	279	490802	M/W	Prospective cohort	NIH-AARP	Head and Neck (excl. pooled project)
Maasland, 2015	Vegetable	Highest vs lowest	Laryngeal cancer	0.83	0.53	1.29	193	4091	M/W	Case-cohort	NLCS	Head and Neck (excl. pooled project)
George, 2009	Fruit	Highest vs lowest	Head and Neck cancer	0.84	0.68	1.04	1029	288109	M	Prospective cohort	NIH-AARP	Head and Neck (excl. pooled project)
George, 2009	Fruit	Highest vs lowest	Head and Neck cancer	0.7	0.48	1.02	318	195229	W	Prospective cohort	NIH-AARP	Head and Neck (excl. pooled project)
Maasland, 2015	Fruit	Highest vs lowest	Head and Neck cancer	0.77	0.56	1.04	415	4313	M/W	Case-cohort	NLCS	Head and Neck (excl. pooled project)
Freedman, 2008	Fruit	Highest vs lowest	Oral cancer	0.81	0.54	1.22	319	490802	M/W	Prospective cohort	NIH-AARP	Head and Neck (excl. pooled project)
Maasland, 2015	Fruit	Highest vs lowest	Oral cancer	0.56	0.33	0.97	131	4029	M/W	Case-cohort	NLCS	Head and Neck (excl. pooled project)
Freedman, 2008	Fruit	Highest vs lowest	Pharyngeal cancer	0.72	0.37	1.39	142	490802	M/W	Prospective cohort	NIH-AARP	Head and Neck (excl. pooled project)
Maasland, 2015	Fruit	Highest vs lowest	Pharyngeal cancer	0.73	0.39	1.37	88	3986	M/W	Case-cohort	NLCS	Head and Neck (excl. pooled project)
Freedman, 2008	Fruit	Highest vs lowest	Laryngeal cancer	0.77	0.49	1.22	279	490802	M/W	Prospective cohort	NIH-AARP	Head and Neck (excl. pooled project)
Maasland, 2015	Fruit	Highest vs lowest	Laryngeal cancer	0.95	0.63	1.42	193	4091	M/W	Case-cohort	NLCS	Head and Neck (excl. pooled project)
Boeing, 2006	Fruit	Highest vs lowest	UADT	0.6	0.38	0.97	352	345904	M/W	Prospective cohort	EPIC	Head and Neck (excl. pooled project)
Chyou, 1995	Fruit	Highest vs lowest	UADT	0.65	0.39	1.07	92	7993	M	Prospective cohort	HHP	Head and Neck (excl. pooled project)
Freedman, 2008	Citrus fruit	Highest vs lowest	Head and Neck cancer	0.9	0.75	1.08	787	490802	M/W	Prospective cohort	NIH-AARP	Head and Neck (excl. pooled project)
Maasland, 2015	Citrus fruit	Highest vs lowest	Head and Neck cancer	0.71	0.49	1.03	415	4313	M/W	Case-cohort	NLCS	Head and Neck (excl. pooled project)
Boeing, 2006	Citrus fruit	Highest vs lowest	UADT	0.76	0.51	1.13	352	345904	M/W	Prospective cohort	EPIC	Head and Neck (excl. pooled project)
Kjaerheim, 1998	Citrus fruit	Highest vs lowest	UADT	0.5	0.3	1	60	10960	M	Prospective cohort	Norway 1968-1992	Head and Neck (excl. pooled project)
Steevens, 2011	vegetables	100 g/d	oesophageal cancer	0.91	0.67	1.23	233	4060	M/W	case cohort	nlcs	Esophageal
George, 2009	vegetables	100 g/d	oesophageal cancer	1.03	0.93	1.13	541	483338	M/W	prospective cohort	nih-aarp	Esophageal
Yamaji, 2008	vegetables	100 g/d	oesophageal cancer	0.81	0.66	0.98	116	38790	M	prospective cohort	jphc	Esophageal
Gonzalez, 2006	vegetables	100 g/d	oesophageal cancer	0.72	0.32	1.64	65	481518	M/W	prospective cohort	epic	Esophageal
Tran, 2005	vegetables	100 g/d	oesophageal cancer	1.01	0.93	1.1	1958	29584	M/W	prospective cohort	nit cohort	Esophageal
Steevens, 2011	vegetables	100 g/d	oesophageal cancer men	0.85	0.66	1.09	160	2035	M	case cohort	nlcs	Esophageal
George, 2009	vegetables	100 g/d	oesophageal cancer men	1.03	0.93	1.15	463	288109	M	prospective cohort	nih-aarp	Esophageal
Yamaji, 2008	vegetables	100 g/d	oesophageal cancer men	0.81	0.66	0.98	116	38790	M	prospective cohort	jphc	Esophageal
Steevens, 2011	vegetables	100 g/d	oesophageal cancer women	0.91	0.69	1.2	73	2025	W	case cohort	nlcs	Esophageal
George, 2009	vegetables	100 g/d	oesophageal cancer women	1.01	0.79	1.3	78	195229	W	prospective cohort	nih-aarp	Esophageal
Steevens, 2011	vegetables	100 g/d	oesophageal AC	0.81	0.63	1.08	137	3964	M/W	case cohort	nlcs	Esophageal
Freedman, 2007	vegetables	100 g/d	oesophageal AC	0.91	0.81	1.03	213	490802	M/W	prospective cohort	nih-aarp	Esophageal
Gonzalez, 2006	vegetables	100 g/d	oesophageal AC	0.72	0.32	1.64	65	481518	M/W	prospective cohort	epic	Esophageal
Steevens, 2011	vegetables	100 g/d	oesophageal SCC	0.85	0.63	1.17	96	3923	M/W	case cohort	nlcs	Esophageal
Yamaji, 2008	vegetables	100 g/d	oesophageal SCC	0.81	0.66	0.98	116	38790	M	prospective cohort	jphc	Esophageal
Freedman, 2007	vegetables	100 g/d	oesophageal SCC	0.88	0.74	1.05	103	490802	M/W	prospective cohort	nih-aarp	Esophageal
Tran, 2005	vegetables	100 g/d	oesophageal SCC	1.01	0.93	1.03	1958	29584	M/W	prospective cohort	nit cohort	Esophageal
Steevens, 2011	green leafy vegetables	50 g/d	oesophageal cancer	0.75	0.33	1.72	233	4060	M/W	case cohort	nlcs	Esophageal
Yamaji, 2008	green leafy vegetables	50 g/d	oesophageal cancer	0.62	0.33	1.15	116	38790	M	prospective cohort	jphc	Esophageal
Freedman, 2007	green leafy vegetables	50 g/d	oesophageal cancer	0.88	0.77	1	316	490802	M/W	prospective cohort	nih-aarp	Esophageal
Iso, 2007	green leafy vegetables	50 g/d	oesophageal cancer	0.94	0.63	1.41	173	105500	M/W	prospective cohort	jacc	Esophageal
Gonzalez, 2006	green leafy vegetables	50 g/d	oesophageal cancer	0.75	0.42	1.34	65	481518	M/W	prospective cohort	epic	Esophageal
Yamaji, 2008	green leafy vegetables	50 g/d	oesophageal cancer men	0.62	0.33	1.15	116	38790	M	prospective cohort	jphc	Esophageal
Iso, 2007	green leafy vegetables	50 g/d	oesophageal cancer men	1.03	0.66	1.61	147	44647	M	prospective cohort	jacc	Esophageal
Iso, 2007	green leafy vegetables	50 g/d	oesophageal cancer women	0.63	0.25	1.62	26	60982	W	prospective cohort	jacc	Esophageal
Steevens, 2011	green leafy vegetables	50 g/d	oesophageal AC	0.79	0.42	1.49	137	3964	M/W	case cohort	nlcs	Esophageal
Freedman, 2007	green leafy vegetables	50 g/d	oesophageal AC	0.85	0.75	0.98	213	490802	M/W	prospective cohort	nih-aarp	Esophageal
Gonzalez, 2006	green leafy vegetables	50 g/d	oesophageal AC	0.75	0.42	1.34	65	481518	M/W	prospective cohort	epic	Esophageal
Steevens, 2011	green leafy vegetables	50 g/d	oesophageal SCC	0.88	0.44	1.77	96	3923	M/W	case cohort	nlcs	Esophageal
Yamaji, 2008	green leafy vegetables	50 g/d	oesophageal SCC	0.62	0.33	1.15	116	38790	M	prospective cohort	jphc	Esophageal
Freedman, 2007	green leafy vegetables	50 g/d	oesophageal SCC	0.92	0.77	1.11	103	490802	M/W	prospective cohort	nih-aarp	Esophageal
Steevens, 2011	fruit	100 g/d	oesophageal cancer	0.93	0.77	1.13	245	4280	M/W	case cohort	nlcs	Esophageal
George, 2009	fruit	100 g/d	oesophageal cancer	0.95	0.89	1.02	541	483338	M/W	prospective cohort	nih-aarp	Esophageal
Yamaji, 2008	fruit	100 g/d	oesophageal cancer	0.9	0.76	1.07	116	38790	M	prospective cohort	jphc	Esophageal
Gonzalez, 2006	fruit	100 g/d	oesophageal cancer	0.84	0.6	1.17	65	481518	M/W	prospective cohort	epic	Esophageal
Steevens, 2011	fruit	100 g/d	oesophageal cancer men	0.93	0.79	1.1	167	2144	M	case cohort	nlcs	Esophageal
George, 2009	fruit	100 g/d	oesophageal cancer men	0.94	0.87	1.01	463	288109	M	prospective cohort	nih-aarp	Esophageal
Yamaji, 2008	fruit	100 g/d	oesophageal cancer men	0.9	0.76	1.07	116	38790	M	prospective cohort	jphc	Esophageal
Steevens, 2011	fruit	100 g/d	oesophageal cancer women	0.92	0.75	1.14	78	2136	W	case cohort	nlcs	Esophageal
George, 2009	fruit	100 g/d	oesophageal cancer women	1.06	0.89	1.26	78	195229	W	prospective cohort	nih-aarp	Esophageal
Steevens, 2011	fruit	100 g/d	oesophageal AC	1	0.85	1.22	144	4179	M/W	case cohort	nlcs	Esophageal
Freedman, 2007	fruit	100 g/d	oesophageal AC	1.05	0.96	1.15	213	490802	M/W	prospective cohort	nih-aarp	Esophageal
Gonzalez, 2006	fruit	100 g/d	oesophageal AC	0.84	0.6	1.17	65	481518	M/W	prospective cohort	epic	Esophageal
Steevens, 2011	fruit	100 g/d	oesophageal SCC	0.81	0.66	1.04	101	4136	M/W	case cohort	nlcs	Esophageal
Yamaji, 2008	fruit	100 g/d	oesophageal SCC	0.9	0.76	1.07	116	38790	M	prospective cohort	jphc	Esophageal
Freedman, 2007	fruit	100 g/d	oesophageal SCC	0.79	0.66	0.95	103	490802	M/W	prospective cohort	nih-aarp	Esophageal
Steevens, 2011	citrus fruit	100 g/d	oesophageal cancer	0.84	0.58	1.2	245	4280	M/W	case cohort	nlcs	Esophageal
Li, 2010	citrus fruit	100 g/d	oesophageal cancer	0.63	0.32	1.23	151	42470	M/W	prospective cohort	ocs	Esophageal
Yamaji, 2008	citrus fruit	100 g/d	oesophageal cancer	0.89	0.66	1.2	116	38790	M	prospective cohort	jphc	Esophageal
Freedman, 2007	citrus fruit	100 g/d	oesophageal cancer	0.88	0.7	1.11	316	490802	M/W	prospective cohort	nih-aarp	Esophageal
Iso, 2007	citrus fruit	100 g/d	oesophageal cancer	1.27	0.51	3.17	164	105500	M/W	prospective cohort	jacc	Esophageal
Gonzalez, 2006	citrus fruit	100 g/d	oesophageal cancer	0.59	0.21	1.64	65	481518	M/W	prospective cohort	epic	Esophageal
Yamaji, 2008	citrus fruit	100 g/d	oesophageal cancer men	0.89	0.66	1.2	116	38790	M	prospective cohort	jphc	Esophageal
Iso, 2007	citrus fruit	100 g/d	oesophageal cancer men	1.49	0.54	4.1	139	44647	M	prospective cohort	jacc	Esophageal
Steevens, 2011	citrus fruit	100 g/d	oesophageal AC	0.89	0.66	1.17	144	4179	M/W	case cohort	nlcs	Esophageal
Freedman, 2007	citrus fruit	100 g/d	oesophageal AC	0.99	0.78	1.25	213	490802	M/W	prospective cohort	nih-aarp	Esophageal
Gonzalez, 2006	citrus fruit	100 g/d	oesophageal AC	0.59	0.21	1.64	65	481518	M/W	prospective cohort	epic	Esophageal
Steevens, 2011	citrus fruit	100 g/d	oesophageal SCC	1.04	0.72	1.46	101	4136	M/W	case cohort	nlcs	Esophageal
Yamaji, 2008	citrus fruit	100 g/d	oesophageal SCC	0.89	0.66	1.2	116	38790	M	prospective cohort	jphc	Esophageal
Freedman, 2007	citrus fruit	100 g/d	oesophageal SCC	0.68	0.47	0.99	103	490802	M/W	prospective cohort	nih-aarp	Esophageal
Jakszyn, 2013	processed meat	50 g/d	oesophageal cancer	1.69	1.16	2.43	137	472538	M/W	prospective cohort	epic	Esophageal
Keszei, 2012	processed meat	50 g/d	oesophageal cancer	1.09	0.55	2.16	252	4175	M/W	case cohort	nlcs	Esophageal
Cross, 2011	processed meat	50 g/d	oesophageal cancer	1.26	0.85	1.87	845	494979	M/W	prospective cohort	nih-aarp	Esophageal
Iso, 2007	processed meat	50 g/d	oesophageal cancer	1	0.36	2.76	154	105500	M/W	prospective cohort	jacc	Esophageal
Keszei, 2012	processed meat	50 g/d	oesophageal cancer men	1.47	0.69	3.15	173	2101	M	case cohort	nlcs	Esophageal
Iso, 2007	processed meat	50 g/d	oesophageal cancer men	0.71	0.24	2.16	133	44647	M	prospective cohort	jacc	Esophageal
Keszei, 2012	processed meat	50 g/d	oesophageal cancer women	0.31	0.07	1.49	79	2074	W	case cohort	nlcs	Esophageal
Iso, 2007	processed meat	50 g/d	oesophageal cancer women	5.9	0.45	76.54	21	60982	W	prospective cohort	jacc	Esophageal
Jakszyn, 2013	processed meat	50 g/d	oesophageal AC	1.69	1.16	2.43	137	472538	M/W	prospective cohort	epic	Esophageal
Keszei, 2012	processed meat	50 g/d	oesophageal AC	0.86	0.51	1.46	145	4068	M/W	case cohort	nlcs	Esophageal
Cross, 2011	processed meat	50 g/d	oesophageal AC	1.09	0.88	1.37	630	494979	M/W	prospective cohort	nih-aarp	Esophageal
Keszei, 2012	processed meat	50 g/d	oesophageal SCC	1.6	0.89	2.86	107	4030	M/W	case cohort	nlcs	Esophageal
Cross, 2011	processed meat	50 g/d	oesophageal SCC	1.26	0.88	1.77	215	494979	M/W	prospective cohort	nih-aarp	Esophageal
Jakszyn, 2013	red and processed meat	100 g/d	oesophageal cancer	1	0.53	1.9	137	472538	M/W	prospective cohort	epic	Esophageal
Keszei, 2012	red and processed meat	100 g/d	oesophageal cancer	1.25	0.8	1.96	252	4175	M/W	case cohort	nlcs	Esophageal
Cross, 2011	red and processed meat	100 g/d	oesophageal cancer	1.26	0.9	1.77	845	494979	M/W	prospective cohort	nih-aarp	Esophageal
Jakszyn, 2013	red and processed meat	100 g/d	oesophageal cancer AC	1	0.53	1.9	137	472538	M/W	prospective cohort	epic	Esophageal
Keszei, 2012	red and processed meat	100 g/d	oesophageal cancer AC	0.74	0.48	1.13	145	4068	M/W	case cohort	nlcs	Esophageal
Cross, 2011	red and processed meat	100 g/d	oesophageal cancer AC	1.06	0.89	1.42	630	494979	M/W	prospective cohort	nih-aarp	Esophageal
Keszei, 2012	red and processed meat	100 g/d	oesophageal cancer SCC	1.37	0.82	2.3	107	4030	M/W	case cohort	nlcs	Esophageal
Cross, 2011	red and processed meat	100 g/d	oesophageal cancer SCC	1.42	1	2.09	215	494979	M/W	prospective cohort	nih-aarp	Esophageal
Zamora-Ros, 2014	coffee	1 cup/d	oesophageal cancer	0.98	0.9	1.04	339	442143	M/W	prospective cohort	epic	Esophageal
Tverdal, 2011	coffee	1 cup/d	oesophageal cancer	1.06	0.82	1.36	96	389624	M/W	prospective cohort	ncvsc	Esophageal
Ren, 2010	coffee	1 cup/d	oesophageal cancer	0.98	0.87	1.1	428	481563	M/W	prospective cohort	nih-aarp	Esophageal
Naganuma, 2008	coffee	1 cup/d	oesophageal cancer	0.75	0.54	1.05	112	38679	M/W	prospective cohort	mcs2	Esophageal
Iso, 2007	coffee	1 cup/d	oesophageal cancer	0.81	0.69	0.94	169	105500	M/W	prospective cohort	jacc	Esophageal
Zamora-Ros, 2014	coffee	1 cup/d	oesophageal cancer AC	1	0.9	1.1	142	442143	M/W	prospective cohort	epic	Esophageal
Ren, 2010	coffee	1 cup/d	oesophageal cancer AC	0.93	0.84	1.03	305	481563	M/W	prospective cohort	nih-aarp	Esophageal
Zamora-Ros, 2014	coffee	1 cup/d	oesophageal cancer SCC	0.94	0.86	1.02	174	442143	M/W	prospective cohort	epic	Esophageal
Tverdal, 2011	coffee	1 cup/d	oesophageal cancer SCC	1.06	0.82	1.36	96	389624	M/W	prospective cohort	ncvsc	Esophageal
Ren, 2010	coffee	1 cup/d	oesophageal cancer SCC	1.13	0.95	1.34	123	481563	M/W	prospective cohort	nih-aarp	Esophageal
Yaegashi, 2014	total alcohol (as ethanol)	10 g/d	oesophageal cancer	1.25	1.16	1.35	158	42408	M	prospective cohort	jacc	Esophageal
Hardikar, 2013	total alcohol (as ethanol)	10 g/d	oesophageal cancer	1.07	0.89	1.27	45	397	M/W	prospective cohort	sbes	Esophageal
Shen, 2013	total alcohol (as ethanol)	10 g/d	oesophageal cancer	1.57	1.32	1.86	115	66820	M/W	prospective cohort	cecs	Esophageal
Yang, 2012	total alcohol (as ethanol)	10 g/d	oesophageal cancer	1.04	1.01	1.07	848	218189	M	prospective cohort	cnrpcs	Esophageal
Kimm, 2010	total alcohol (as ethanol)	10 g/d	oesophageal cancer	1.47	1.35	1.6	1383	782632	M	prospective cohort	kcps	Esophageal
Steevens, 2010	total alcohol (as ethanol)	10 g/d	oesophageal cancer	1.2	1.03	1.39	252	4214	M/W	case cohort	nlcs	Esophageal
Yi, 2010	total alcohol (as ethanol)	10 g/d	oesophageal cancer	1.18	1.06	1.31	19	2696	M	prospective cohort	kcs	Esophageal
Allen, 2009	total alcohol (as ethanol)	10 g/d	oesophageal cancer	1.22	1.08	1.38	534	1280296	W	prospective cohort	mws	Esophageal
Ishiguro, 2009	total alcohol (as ethanol)	10 g/d	oesophageal cancer	1.34	1.25	1.44	215	44970	M	prospective cohort	jphc 1&2	Esophageal
Weikert, 2009	total alcohol (as ethanol)	10 g/d	oesophageal cancer	1.23	1.17	1.3	87	271253	M/W	prospective cohort	epic	Esophageal
Fan, 2008	total alcohol (as ethanol)	10 g/d	oesophageal cancer	1.17	1.1	1.24	101	18244	M	prospective cohort	SCStudy	Esophageal
Freedman, 2007	total alcohol (as ethanol)	10 g/d	oesophageal cancer	1.11	0.99	1.24	302	474606	M/W	prospective cohort	nih-aarp	Esophageal
Lindblad, 2005	total alcohol (as ethanol)	10 g/d	oesophageal cancer	1.01	1	1.02	909	10909	M/W	nested case control	gprdc	Esophageal
Nakaya, 2005	total alcohol (as ethanol)	10 g/d	oesophageal cancer	1.51	1.17	1.94	52	21201	M	prospective cohort	mcs2	Esophageal
Kasum, 2002	total alcohol (as ethanol)	10 g/d	oesophageal cancer	1.2	0.93	1.55	21	34351	W	prospective cohort	iwhs	Esophageal
Kinjo, 1998	total alcohol (as ethanol)	10 g/d	oesophageal cancer	2.38	1.75	3.23	440	220272	M/W	prospective cohort	spcj	Esophageal
Boffetta, 1990	total alcohol (as ethanol)	10 g/d	oesophageal cancer	1.26	1.19	1.33	185	276802	M	prospective cohort	cps 1	Esophageal
Yaegashi, 2014	total alcohol (as ethanol)	10 g/d	oesophageal cancer men	1.25	1.16	1.35	158	42408	M	prospective cohort	jacc	Esophageal
Shen, 2013	total alcohol (as ethanol)	10 g/d	oesophageal cancer men	1.51	1.25	1.82	69	22680	M	prospective cohort	cecs	Esophageal
Yang, 2012	total alcohol (as ethanol)	10 g/d	oesophageal cancer men	1.04	1.01	1.07	848	218189	M	prospective cohort	cnrpcs	Esophageal
Kimm, 2010	total alcohol (as ethanol)	10 g/d	oesophageal cancer men	1.47	1.35	1.6	1383	782632	M	prospective cohort	kcps	Esophageal
Yi, 2010	total alcohol (as ethanol)	10 g/d	oesophageal cancer men	1.18	1.06	1.31	19	2696	M	prospective cohort	kcs	Esophageal
Ishiguro, 2009	total alcohol (as ethanol)	10 g/d	oesophageal cancer men	1.34	1.25	1.44	215	44970	M	prospective cohort	jphc 1&2	Esophageal
Weikert, 2009	total alcohol (as ethanol)	10 g/d	oesophageal cancer men	1.22	1.15	1.29	52	98505	M	prospective cohort	epic	Esophageal
Fan, 2008	total alcohol (as ethanol)	10 g/d	oesophageal cancer men	1.17	1.1	1.24	101	18244	M	prospective cohort	SCStudy	Esophageal
Nakaya, 2005	total alcohol (as ethanol)	10 g/d	oesophageal cancer men	1.51	1.17	1.94	52	21201	M	prospective cohort	mcs2	Esophageal
Kinjo, 1998	total alcohol (as ethanol)	10 g/d	oesophageal cancer men	3.15	2.38	4.16	328	100840	M	prospective cohort	spcj	Esophageal
Boffetta, 1990	total alcohol (as ethanol)	10 g/d	oesophageal cancer men	1.26	1.19	1.33	185	276802	M	prospective cohort	cps 1	Esophageal
Allen, 2009	total alcohol (as ethanol)	10 g/d	oesophageal cancer women	1.22	1.08	1.38	534	1280296	W	prospective cohort	mws	Esophageal
Weikert, 2009	total alcohol (as ethanol)	10 g/d	oesophageal cancer women	1.31	1.12	1.53	35	172748	W	prospective cohort	epic	Esophageal
Kasum, 2002	total alcohol (as ethanol)	10 g/d	oesophageal cancer women	1.2	0.93	1.55	21	34351	W	prospective cohort	iwhs	Esophageal
Kinjo, 1998	total alcohol (as ethanol)	10 g/d	oesophageal cancer women	2.05	0.67	6.26	112	119432	W	prospective cohort	spcj	Esophageal
Hardikar, 2013	total alcohol (as ethanol)	10 g/d	oesophageal cancer incidence	1.07	0.89	1.27	45	397	M/W	prospective cohort	sbes	Esophageal
Kimm, 2010	total alcohol (as ethanol)	10 g/d	oesophageal cancer incidence	1.47	1.35	1.6	1383	782632	M	prospective cohort	kcps	Esophageal
Steevens, 2010	total alcohol (as ethanol)	10 g/d	oesophageal cancer incidence	1.2	1.03	1.39	252	4214	M/W	case cohort	nlcs	Esophageal
Allen, 2009	total alcohol (as ethanol)	10 g/d	oesophageal cancer incidence	1.22	1.08	1.38	534	1280296	W	prospective cohort	mws	Esophageal
Ishiguro, 2009	total alcohol (as ethanol)	10 g/d	oesophageal cancer incidence	1.34	1.25	1.44	215	44970	M	prospective cohort	jphc 1&2	Esophageal
Weikert, 2009	total alcohol (as ethanol)	10 g/d	oesophageal cancer incidence	1.23	1.17	1.3	87	271253	M/W	prospective cohort	epic	Esophageal
Fan, 2008	total alcohol (as ethanol)	10 g/d	oesophageal cancer incidence	1.17	1.1	1.24	101	18244	M	prospective cohort	SCStudy	Esophageal
Freedman, 2007	total alcohol (as ethanol)	10 g/d	oesophageal cancer incidence	1.11	0.99	1.24	302	474606	M/W	prospective cohort	nih-aarp	Esophageal
Lindblad, 2005	total alcohol (as ethanol)	10 g/d	oesophageal cancer incidence	1.01	1	1.02	909	10909	M/W	nested case control	gprdc	Esophageal
Nakaya, 2005	total alcohol (as ethanol)	10 g/d	oesophageal cancer incidence	1.51	1.17	1.94	52	21201	M	prospective cohort	mcs2	Esophageal
Kasum, 2002	total alcohol (as ethanol)	10 g/d	oesophageal cancer incidence	1.2	0.93	1.55	21	34351	W	prospective cohort	iwhs	Esophageal
Yaegashi, 2014	total alcohol (as ethanol)	10 g/d	oesophageal cancer mortality	1.25	1.16	1.35	158	42408	M	prospective cohort	jacc	Esophageal
Shen, 2013	total alcohol (as ethanol)	10 g/d	oesophageal cancer mortality	1.57	1.32	1.86	115	66820	M/W	prospective cohort	cecs	Esophageal
Yang, 2012	total alcohol (as ethanol)	10 g/d	oesophageal cancer mortality	1.04	1.01	1.07	848	218189	M	prospective cohort	cnrpcs	Esophageal
Kimm, 2010	total alcohol (as ethanol)	10 g/d	oesophageal cancer mortality	1.49	1.34	1.66	996	782632	M	prospective cohort	kcps	Esophageal
Yi, 2010	total alcohol (as ethanol)	10 g/d	oesophageal cancer mortality	1.18	1.06	1.31	19	2696	M	prospective cohort	kcs	Esophageal
Kinjo, 1998	total alcohol (as ethanol)	10 g/d	oesophageal cancer mortality	2.38	1.75	3.23	440	220272	M/W	prospective cohort	spcj	Esophageal
Boffetta, 1990	total alcohol (as ethanol)	10 g/d	oesophageal cancer mortality	1.26	1.19	1.33	185	276802	M	prospective cohort	cps 1	Esophageal
Yates, 2014	total alcohol (as ethanol)	10 g/d	oesophageal cancer AC	0.78	0.59	1.04	66	23821	M/W	prospective cohort	epic-norfolk	Esophageal
Hardikar, 2013	total alcohol (as ethanol)	10 g/d	oesophageal cancer AC	1.07	0.89	1.27	45	397	M/W	prospective cohort	sbes	Esophageal
Steevens, 2010	total alcohol (as ethanol)	10 g/d	oesophageal cancer AC	1.01	0.9	1.14	145	4107	M/W	case cohort	nlcs	Esophageal
Allen, 2009	total alcohol (as ethanol)	10 g/d	oesophageal cancer AC	0.88	0.72	1.07	226	1280296	W	prospective cohort	mws	Esophageal
Freedman, 2007	total alcohol (as ethanol)	10 g/d	oesophageal cancer AC	1.02	0.93	1.11	205	474606	M/W	prospective cohort	nih-aarp	Esophageal
Lindblad, 2005	total alcohol (as ethanol)	10 g/d	oesophageal cancer AC	1	0.98	1.02	287	10287	M/W	nested case control	gprdc	Esophageal
Steevens, 2010	total alcohol (as ethanol)	10 g/d	oesophageal cancer SCC	1.32	1.19	1.45	107	4069	M/W	case cohort	nlcs	Esophageal
Allen, 2009	total alcohol (as ethanol)	10 g/d	oesophageal cancer SCC	1.39	1.25	1.55	395	1280296	W	prospective cohort	mws	Esophageal
Ishiguro, 2009	total alcohol (as ethanol)	10 g/d	oesophageal cancer SCC	1.34	1.25	1.44	215	44970	M	prospective cohort	jphc 1&2	Esophageal
Weikert, 2009	total alcohol (as ethanol)	10 g/d	oesophageal cancer SCC	1.23	1.17	1.3	87	271253	M/W	prospective cohort	epic	Esophageal
Freedman, 2007	total alcohol (as ethanol)	10 g/d	oesophageal cancer SCC	1.26	1.12	1.41	97	474606	M/W	prospective cohort	nih-aarp	Esophageal
Lindblad, 2005	total alcohol (as ethanol)	10 g/d	oesophageal cancer SCC	1.04	1.02	1.07	140	10140	M/W	nested case control	gprdc	Esophageal
Yaegashi, 2014	beer	highest vs lowest	oesophageal cancer	1.72	0.96	3.08	65	42408	M	prospective cohort	jacc	Esophageal
Yates, 2014	beer	highest vs lowest	oesophageal cancer	1.91	0.7	5.18	33	11910.5	M/W	prospective cohort	epic-norfolk	Esophageal
Hardikar, 2013	beer	highest vs lowest	oesophageal cancer	1.34	0.39	4.57	45	394	M/W	prospective cohort	sbes	Esophageal
Steevens, 2010	beer	highest vs lowest	oesophageal cancer	1.07	0.44	2.62	145	4107	M/W	case cohort	nlcs	Esophageal
Steevens, 2010	beer	highest vs lowest	oesophageal cancer	1.62	0.64	4.09	107	4069	M/W	case cohort	nlcs	Esophageal
Fan, 2008	beer	highest vs lowest	oesophageal cancer	1.71	0.66	4.42	54	18244	M	prospective cohort	SCStudy	Esophageal
Freedman, 2007	beer	highest vs lowest	oesophageal cancer	0.85	0.41	1.75	205	474606	M/W	prospective cohort	nih-aarp	Esophageal
Freedman, 2007	beer	highest vs lowest	oesophageal cancer	3.61	1.76	7.39	97	474606	M/W	prospective cohort	nih-aarp	Esophageal
Yates, 2014	beer	highest vs lowest	oesophageal cancer AC	1.91	0.7	5.18	33	11910.5	M/W	prospective cohort	epic-norfolk	Esophageal
Hardikar, 2013	beer	highest vs lowest	oesophageal cancer AC	1.34	0.39	4.57	45	394	M/W	prospective cohort	sbes	Esophageal
Steevens, 2010	beer	highest vs lowest	oesophageal cancer AC	1.07	0.44	2.62	145	4107	M/W	case cohort	nlcs	Esophageal
Freedman, 2007	beer	highest vs lowest	oesophageal cancer AC	0.85	0.41	1.75	205	474606	M/W	prospective cohort	nih-aarp	Esophageal
Steevens, 2010	beer	highest vs lowest	oesophageal cancer SCC	1.62	0.64	4.09	107	4069	M/W	case cohort	nlcs	Esophageal
Freedman, 2007	beer	highest vs lowest	oesophageal cancer SCC	3.61	1.76	7.39	97	474606	M/W	prospective cohort	nih-aarp	Esophageal
Yaegashi, 2014	wine	highest vs lowest	oesophageal cancer	2.61	0.86	7.94	25	42408	M	prospective cohort	jacc	Esophageal
Yates, 2014	wine	highest vs lowest	oesophageal cancer	0.49	0.23	1.04	33	11910.5	M/W	prospective cohort	epic-norfolk	Esophageal
Hardikar, 2013	wine	highest vs lowest	oesophageal cancer	1.35	0.32	5.74	45	395	M/W	prospective cohort	sbes	Esophageal
Steevens, 2010	wine	highest vs lowest	oesophageal cancer	0.3	0.07	1.23	107	4069	M/W	case cohort	nlcs	Esophageal
Steevens, 2010	wine	highest vs lowest	oesophageal cancer	0.79	0.28	2.2	145	4107	M/W	case cohort	nlcs	Esophageal
Freedman, 2007	wine	highest vs lowest	oesophageal cancer	2.84	0.69	11.58	205	474606	M/W	prospective cohort	nih-aarp	Esophageal
Freedman, 2007	wine	highest vs lowest	oesophageal cancer	2.75	0.37	20.41	97	474606	M/W	prospective cohort	nih-aarp	Esophageal
Yates, 2014	wine	highest vs lowest	oesophageal cancer AC	0.49	0.23	1.04	33	11910.5	M/W	prospective cohort	epic-norfolk	Esophageal
Hardikar, 2013	wine	highest vs lowest	oesophageal cancer AC	1.35	0.32	5.74	45	395	M/W	prospective cohort	sbes	Esophageal
Steevens, 2010	wine	highest vs lowest	oesophageal cancer AC	0.79	0.28	2.2	145	4107	M/W	case cohort	nlcs	Esophageal
Freedman, 2007	wine	highest vs lowest	oesophageal cancer AC	2.84	0.69	11.58	205	474606	M/W	prospective cohort	nih-aarp	Esophageal
Steevens, 2010	wine	highest vs lowest	oesophageal cancer SCC	0.3	0.07	1.23	107	4069	M/W	case cohort	nlcs	Esophageal
Freedman, 2007	wine	highest vs lowest	oesophageal cancer SCC	2.75	0.37	20.41	97	474606	M/W	prospective cohort	nih-aarp	Esophageal
Yaegashi, 2014	spirits	highest vs lowest	oesophageal cancer	2.99	1.53	5.84	43	42408	M	prospective cohort	jacc	Esophageal
Yates, 2014	spirits	highest vs lowest	oesophageal cancer	0.68	0.33	1.39	33	11910.5	M/W	prospective cohort	epic-norfolk	Esophageal
Hardikar, 2013	spirits	highest vs lowest	oesophageal cancer	1.27	0.38	4.27	45	392	M/W	prospective cohort	sbes	Esophageal
Steevens, 2010	spirits	highest vs lowest	oesophageal cancer	1.53	0.68	3.48	145	4107	M/W	case cohort	nlcs	Esophageal
Steevens, 2010	spirits	highest vs lowest	oesophageal cancer	1.55	0.64	3.78	107	4069	M/W	case cohort	nlcs	Esophageal
Fan, 2008	spirits	highest vs lowest	oesophageal cancer	4.93	2.6	9.36	73	18244	M	prospective cohort	SCStudy	Esophageal
Freedman, 2007	spirits	highest vs lowest	oesophageal cancer	4.5	2.39	8.49	97	474606	M/W	prospective cohort	nih-aarp	Esophageal
Freedman, 2007	spirits	highest vs lowest	oesophageal cancer	0.82	0.42	1.61	205	474606	M/W	prospective cohort	nih-aarp	Esophageal
Yates, 2014	spirits	highest vs lowest	oesophageal cancer AC	0.68	0.33	1.39	33	11910.5	M/W	prospective cohort	epic-norfolk	Esophageal
Hardikar, 2013	spirits	highest vs lowest	oesophageal cancer AC	1.27	0.38	4.27	45	392	M/W	prospective cohort	sbes	Esophageal
Steevens, 2010	spirits	highest vs lowest	oesophageal cancer AC	1.53	0.68	3.48	145	4107	M/W	case cohort	nlcs	Esophageal
Freedman, 2007	spirits	highest vs lowest	oesophageal cancer AC	0.82	0.42	1.61	205	474606	M/W	prospective cohort	nih-aarp	Esophageal
Steevens, 2010	spirits	highest vs lowest	oesophageal cancer SCC	1.55	0.64	3.78	107	4069	M/W	case cohort	nlcs	Esophageal
Freedman, 2007	spirits	highest vs lowest	oesophageal cancer SCC	4.5	2.39	8.49	97	474606	M/W	prospective cohort	nih-aarp	Esophageal
Dawsey, 2014	beta-carotene supplements	highest vs lowest	oesophageal cancer	0.96	0.76	1.2	625	79706	m/W	prospective cohort	nih-aarp	Esophageal
Dawsey, 2014	beta-carotene supplements	highest vs lowest	oesophageal cancer	0.84	0.56	1.26	212	79706	m/W	prospective cohort	nih-aarp	Esophageal
Wright, 2007	beta-carotene supplements	highest vs lowest	oesophageal cancer	0.85	0.38	1.9	24	29133	m	RCT	atbc	Esophageal
Wright, 2007	beta-carotene serum	highest vs lowest	oesophageal cancer	0.07	0.01	0.59	24	29133	m	RCT	atbc	Esophageal
Abnet, 2003	beta-carotene serum	highest vs lowest	oesophageal cancer	1	0.74	1.4	590	1643	m/W	case cohort	nit cohort	Esophageal
Dawsey, 2014	vitamin C supplement	highest vs lowest	oesophageal cancer	0.93	0.79	1.1	625	205112	m/W	prospective cohort	nih-aarp	Esophageal
Dawsey, 2014	vitamin C supplement	highest vs lowest	oesophageal cancer	0.81	0.6	1.08	212	205112	m/W	prospective cohort	nih-aarp	Esophageal
Iso, 2007	vitamin C supplement	highest vs lowest	oesophageal cancer	0.7	0.26	1.89	151	44524	m	prospective cohort	jacc	Esophageal
Iso, 2007	vitamin C supplement	highest vs lowest	oesophageal cancer	1.23	0.16	9.39	24	60835	W	prospective cohort	jacc	Esophageal
Gonzalez, 2012	fruits and veggies	100 g/d	stomach cancer	0.98	0.94	1.02	683	477312	M/W	prospective cohort	EPIC	Stomach
Freedman, 2008	fruits and veggies	100 g/d	stomach cancer	1.01	0.96	1.06	394	490802	M/W	prospective cohort	NIH-AARP	Stomach
Larsson, 2006	fruits and veggies	100 g/d	stomach cancer	0.86	0.75	0.99	139	82002	M/W	prospective cohort	SMC AND COSM	Stomach
Botterweck, 1998	fruits and veggies	100 g/d	stomach cancer	0.93	0.83	1.03	264	3217	M/W	case-cohort	NLCS	Stomach
Galanis, 1998	fruits and veggies	100 g/d	stomach cancer	0.63	0.45	0.88	108	11799	M/W	prospective cohort	HAWAII-JAPAN DOH SURVEY	Stomach
Freedman, 2008	fruits and veggies	100 g/d	stomach cancer men	1	0.95	1.06	313	292898	M	prospective cohort	NIH-AARP	Stomach
Galanis, 1998	fruits and veggies	100 g/d	stomach cancer men	0.53	0.33	0.85	64	5610	M	prospective cohort	HAWAII-JAPAN DOH SURVEY	Stomach
Freedman, 2008	fruits and veggies	100 g/d	stomach cancer women	1.02	0.94	1.11	81	197904	W	prospective cohort	NIH-AARP	Stomach
Galanis, 1998	fruits and veggies	100 g/d	stomach cancer women	0.72	0.41	1.26	44	6297	W	prospective cohort	HAWAII-JAPAN DOH SURVEY	Stomach
Gonzalez, 2012	fruits and veggies	100 g/d	cardia stomach cancer	0.96	0.88	1.04	201	477312	M/W	prospective cohort	EPIC	Stomach
Freedman, 2008	fruits and veggies	100 g/d	cardia stomach cancer	0.97	0.9	1.04	198	490802	M/W	prospective cohort	NIH-AARP	Stomach
Gonzalez, 2012	fruits and veggies	100 g/d	non-cardia stomach cancer	0.99	0.94	1.05	323	477312	M/W	prospective cohort	EPIC	Stomach
Freedman, 2008	fruits and veggies	100 g/d	non-cardia stomach cancer	1.04	0.98	1.1	196	490802	M/W	prospective cohort	NIH-AARP	Stomach
Ko, 2013	veggies	100 g/d	stomach cancer	0.9	0.58	1.39	152	9724	M/W	prospective cohort	KMCC	Stomach
Gonzalez, 2012	veggies	100 g/d	stomach cancer	0.96	0.89	1.04	683	477312	M/W	prospective cohort	EPIC	Stomach
Steevens, 2011	veggies	100 g/d	stomach cancer	0.97	0.85	1.12	591	4418	M/W	case-cohort	NLCS	Stomach
George, 2009	veggies	100 g/d	stomach cancer	0.95	0.88	1.02	644	483338	M/W	prospective cohort	NIH-AARP	Stomach
Larsson, 2006	veggies	100 g/d	stomach cancer	0.77	0.61	0.99	139	82002	M/W	prospective cohort	SMC AND COSM	Stomach
Nouraie, 2005	veggies	100 g/d	stomach cancer	0.81	0.55	1.18	220	27110	M	prospective cohort	ATBC	Stomach
Tran, 2005	veggies	100 g/d	stomach cancer	1.09	1	1.19	1452	29584	M/W	prospective cohort	NIT	Stomach
Fujino, 2002	veggies	100 g/d	stomach cancer	1.02	0.76	1.38	379	44930	M/W	prospective cohort	JACC	Stomach
Kobayashi, 2002	veggies	100 g/d	stomach cancer	0.88	0.74	1.06	404	39993	M/W	prospective cohort	JPHC-I	Stomach
McCullough, 2001	veggies	100 g/d	stomach cancer	1.03	0.8	1.32	1349	970045	M/W	prospective cohort	CPS II	Stomach
Chyou, 1990	veggies	100 g/d	stomach cancer	0.66	0.41	1.07	111	472	M	case-cohort	HHP	Stomach
George, 2009	veggies	100 g/d	stomach cancer men	0.96	0.88	1.05	507	288109	M	prospective cohort	NIH-AARP	Stomach
Nouraie, 2005	veggies	100 g/d	stomach cancer men	0.81	0.55	1.18	220	27110	M	prospective cohort	ATBC	Stomach
Fujino, 2002	veggies	100 g/d	stomach cancer men	1.13	0.79	1.62	261	18746	M	prospective cohort	JACC	Stomach
McCullough, 2001	veggies	100 g/d	stomach cancer men	0.91	0.81	1.03	910	436654	M	prospective cohort	CPS II	Stomach
Chyou, 1990	veggies	100 g/d	stomach cancer men	0.66	0.41	1.07	111	472	M	case-cohort	HHP	Stomach
George, 2009	veggies	100 g/d	stomach cancer women	0.92	0.8	1.05	137	195229	W	prospective cohort	NIH-AARP	Stomach
Fujino, 2002	veggies	100 g/d	stomach cancer women	0.84	0.5	1.4	118	26184	W	prospective cohort	JACC	Stomach
McCullough, 2001	veggies	100 g/d	stomach cancer women	1.18	0.99	1.4	439	533391	W	prospective cohort	CPS II	Stomach
Gonzalez, 2012	veggies	100 g/d	stomach cancer incidence	0.96	0.89	1.04	683	477312	M/W	prospective cohort	EPIC	Stomach
Steevens, 2011	veggies	100 g/d	stomach cancer incidence	0.97	0.85	1.12	591	4418	M/W	case-cohort	NLCS	Stomach
George, 2009	veggies	100 g/d	stomach cancer incidence	0.95	0.88	1.02	644	483338	M/W	prospective cohort	NIH-AARP	Stomach
Larsson, 2006	veggies	100 g/d	stomach cancer incidence	0.77	0.61	0.99	139	82002	M/W	prospective cohort	SMC AND COSM	Stomach
Nouraie, 2005	veggies	100 g/d	stomach cancer incidence	0.81	0.55	1.18	220	27110	M	prospective cohort	ATBC	Stomach
Tran, 2005	veggies	100 g/d	stomach cancer incidence	1.09	1	1.19	1452	29584	M/W	prospective cohort	NIT	Stomach
Kobayashi, 2002	veggies	100 g/d	stomach cancer incidence	0.88	0.74	1.06	404	39993	M/W	prospective cohort	JPHC-I	Stomach
Fujino, 2002	veggies	100 g/d	stomach cancer mortality	1.02	0.76	1.38	379	44930	M/W	prospective cohort	JACC	Stomach
McCullough, 2001	veggies	100 g/d	stomach cancer mortality	1.03	0.8	1.32	1349	970045	M/W	prospective cohort	CPS II	Stomach
Gonzalez, 2012	veggies	100 g/d	cardia stomach cancer	0.93	0.8	1.08	201	477312	M/W	prospective cohort	EPIC	Stomach
Steevens, 2011	veggies	100 g/d	cardia stomach cancer	1.02	0.8	1.31	148	3975	M/W	case-cohort	NLCS	Stomach
Freedman, 2008	veggies	100 g/d	cardia stomach cancer	0.99	0.9	1.09	198	490802	M/W	prospective cohort	NIH-AARP	Stomach
Nouraie, 2005	veggies	100 g/d	cardia stomach cancer	0.68	0.32	1.44	57	27110	M	prospective cohort	ATBC	Stomach
Tran, 2005	veggies	100 g/d	cardia stomach cancer	1.06	0.96	1.17	1089	29584	M/W	prospective cohort	NIT	Stomach
Kobayashi, 2002	veggies	100 g/d	cardia stomach cancer	0.92	0.53	1.59	47	39993	M/W	prospective cohort	JPHC-I	Stomach
Gonzalez, 2012	veggies	100 g/d	non-cardia stomach cancer	0.97	0.87	1.09	323	477312	M/W	prospective cohort	EPIC	Stomach
Steevens, 2011	veggies	100 g/d	non-cardia stomach cancer	0.99	0.85	1.15	443	4270	M/W	case-cohort	NLCS	Stomach
Epplein, 2010	veggies	100 g/d	non-cardia stomach cancer	0.94	0.83	1.05	132	59247	M	prospective cohort	SWHS	Stomach
Epplein, 2010	veggies	100 g/d	non-cardia stomach cancer	0.99	0.87	1.13	206	73064	W	prospective cohort	SMHS	Stomach
Freedman, 2008	veggies	100 g/d	non-cardia stomach cancer	0.98	0.9	1.07	196	490802	M/W	prospective cohort	NIH-AARP	Stomach
Nouraie, 2005	veggies	100 g/d	non-cardia stomach cancer	0.87	0.56	1.35	163	27110	M	prospective cohort	ATBC	Stomach
Tran, 2005	veggies	100 g/d	non-cardia stomach cancer	1.19	0.99	1.43	363	29584	M/W	prospective cohort	NIT	Stomach
Kobayashi, 2002	veggies	100 g/d	non-cardia stomach cancer	0.97	0.78	1.2	289	39993	M/W	prospective cohort	JPHC-I	Stomach
Gonzalez, 2012	cruciferous veggies	50 g/d	stomach cancer	1.2	0.55	2.65	683	477312	M/W	prospective cohort	EPIC	Stomach
Steevens, 2011	cruciferous veggies	50 g/d	stomach cancer	0.88	0.6	1.28	591	4418	M/W	case-cohort	NLCS	Stomach
Freedman, 2008	cruciferous veggies	50 g/d	stomach cancer	1	0.8	1.25	394	490802	M/W	prospective cohort	NIH-AARP	Stomach
Larsson, 2006	cruciferous veggies	50 g/d	stomach cancer	0.7	0.41	1.19	139	82002	M/W	prospective cohort	SMC AND COSM	Stomach
Gonzalez, 2012	cruciferous veggies	50 g/d	cardia stomach cancer	0.82	0.2	3.28	201	477312	M/W	prospective cohort	EPIC	Stomach
Steevens, 2011	cruciferous veggies	50 g/d	cardia stomach cancer	0.52	0.29	0.9	148	3975	M/W	case-cohort	NLCS	Stomach
Freedman, 2008	cruciferous veggies	50 g/d	cardia stomach cancer	0.99	0.76	1.3	198	490802	M/W	prospective cohort	NIH-AARP	Stomach
Gonzalez, 2012	cruciferous veggies	50 g/d	non-cardia stomach cancer	2.38	0.69	8.2	323	477312	M/W	prospective cohort	EPIC	Stomach
Steevens, 2011	cruciferous veggies	50 g/d	non-cardia stomach cancer	1.1	0.81	1.46	443	4270	M/W	case-cohort	NLCS	Stomach
Epplein, 2010	cruciferous veggies	50 g/d	non-cardia stomach cancer	1.02	0.89	1.18	132	59247	M	prospective cohort	SMHS	Stomach
Epplein, 2010	cruciferous veggies	50 g/d	non-cardia stomach cancer	0.97	0.84	1.11	206	73064	W	prospective cohort	SWHS	Stomach
Freedman, 2008	cruciferous veggies	50 g/d	non-cardia stomach cancer	1	0.76	1.31	196	490802	M/W	prospective cohort	NIH-AARP	Stomach
Gonzalez, 2012	allium veggies	10 g/d	stomach cancer	0.98	0.83	1.15	683	477312	M/W	prospective cohort	EPIC	Stomach
Steevens, 2011	allium veggies	10 g/d	stomach cancer	1.02	0.96	1.08	591	4418	M/W	case-cohort	NLCS	Stomach
Larsson, 2006	allium veggies	10 g/d	stomach cancer	0.88	0.43	1.82	139	82002	M/W	prospective cohort	SMC AND COSM	Stomach
Gonzalez, 2012	allium veggies	10 g/d	cardia stomach cancer	0.9	0.67	1.21	201	477312	M/W	prospective cohort	EPIC	Stomach
Steevens, 2011	allium veggies	10 g/d	cardia stomach cancer	1.05	0.99	1.13	148	3975	M/W	case-cohort	NLCS	Stomach
Gonzalez, 2012	allium veggies	10 g/d	non-cardia stomach cancer	1.12	0.88	1.44	323	477312	M/W	prospective cohort	EPIC	Stomach
Steevens, 2011	allium veggies	10 g/d	non-cardia stomach cancer	0.99	0.95	1.04	443	4270	M/W	case-cohort	NLCS	Stomach
Epplein, 2010	allium veggies	10 g/d	non-cardia stomach cancer	1.03	0.74	1.44	132	59247	M	prospective cohort	SWHS	Stomach
Epplein, 2010	allium veggies	10 g/d	non-cardia stomach cancer	0.95	0.77	1.17	206	73064	W	prospective cohort	SMHS	Stomach
Gonzalez, 2012	green leafy veggies	50 g/d	stomach cancer	0.87	0.63	1.19	683	477312	M/W	prospective cohort	EPIC	Stomach
Steevens, 2011	green leafy veggies	50 g/d	stomach cancer	0.92	0.56	1.51	616	4443	M/W	case-cohort	NLCS	Stomach
Freedman, 2008	green leafy veggies	50 g/d	stomach cancer	1.08	0.99	1.17	394	490802	M/W	prospective cohort	NIH-AARP	Stomach
Iso, 2007	green leafy veggies	50 g/d	stomach cancer	1.19	1	1.41	1076	104019	M/W	prospective cohort	JACC	Stomach
Larsson, 2006	green leafy veggies	50 g/d	stomach cancer	0.67	0.42	1.06	139	82002	M/W	prospective cohort	SMC AND COSM	Stomach
Kobayashi, 2002	green leafy veggies	50 g/d	stomach cancer	0.96	0.8	1.16	404	39993	M/W	prospective cohort	JPHC-I	Stomach
Chyou, 1990	green leafy veggies	50 g/d	stomach cancer	0.88	0.63	1.24	111	472	M	case-cohort	HHP	Stomach
Iso, 2007	green leafy veggies	50 g/d	stomach cancer men	1.51	1	2.3	728	43850	M	prospective cohort	JACC	Stomach
Chyou, 1990	green leafy veggies	50 g/d	stomach cancer men	0.78	0.4	1.54	111	472	M	prospective cohort	HHP	Stomach
Iso, 2007	green leafy veggies	50 g/d	stomach cancer women	1.21	0.65	2.25	348	60169	W	prospective cohort	JACC	Stomach
Gonzalez, 2012	green leafy veggies	50 g/d	cardia stomach cancer	1.09	0.56	2.11	201	477312	M/W	prospective cohort	EPIC	Stomach
Steevens, 2011	green leafy veggies	50 g/d	cardia stomach cancer	1.66	0.92	3.03	148	3975	M/W	case-cohort	NLCS	Stomach
Freedman, 2008	green leafy veggies	50 g/d	cardia stomach cancer	1.1	0.99	1.21	198	490802	M/W	prospective cohort	NIH-AARP	Stomach
Gonzalez, 2012	green leafy veggies	50 g/d	non-cardia stomach cancer	0.83	0.54	1.28	323	477312	M/W	prospective cohort	EPIC	Stomach
Steevens, 2011	green leafy veggies	50 g/d	non-cardia stomach cancer	0.85	0.58	1.21	443	4270	M/W	case-cohort	NLCS	Stomach
Epplein, 2010	green leafy veggies	50 g/d	non-cardia stomach cancer	0.96	0.81	1.15	132	59247	M	prospective cohort	SMHS	Stomach
Epplein, 2010	green leafy veggies	50 g/d	non-cardia stomach cancer	0.92	0.78	1.08	206	73064	W	prospective cohort	SWHS	Stomach
Freedman, 2008	green leafy veggies	50 g/d	non-cardia stomach cancer	1.06	0.95	1.18	196	490802	M/W	prospective cohort	NIH-AARP	Stomach
Takachi, 2010	pickled veggies	0.5 serving/d	stomach cancer	1.11	1.05	1.17	867	77500	M/W	prospective cohort	JPHC I AND II	Stomach
Iso, 2007	pickled veggies	0.5 serving/d	stomach cancer	1.09	0.95	1.24	854	105500	M/W	prospective cohort	JACC	Stomach
Sauvaget, 2005	pickled veggies	0.5 serving/d	stomach cancer	1.07	1	1.15	1270	38576	M/W	prospective cohort	LSS	Stomach
Ngoan, 2002	pickled veggies	0.5 serving/d	stomach cancer	1.07	0.93	1.25	62	7789	M/W	prospective cohort	FPC	Stomach
Botterweck, 1998	pickled veggies	0.5 serving/d	stomach cancer	0.38	0.15	0.96	265	3218	M/W	case-cohort	NLCS	Stomach
Galanis, 1998	pickled veggies	0.5 serving/d	stomach cancer	1.02	0.86	1.2	108	11907	M/W	prospective cohort	HAWAII-JAPAN DOH SURVEY	Stomach
Kato, 1992	pickled veggies	0.5 serving/d	stomach cancer	1.29	0.89	1.88	41	3914	M/W	prospective cohort	HERPACC	Stomach
Kato, 1992	pickled veggies	0.5 serving/d	stomach cancer	0.84	0.5	1.42	57	9753	M/W	prospective cohort	HKC	Stomach
Nomura, 1990	pickled veggies	0.5 serving/d	stomach cancer	1.13	0.89	1.44	150	7988	M	prospective cohort	HHP	Stomach
Takachi, 2010	pickled veggies	0.5 serving/d	stomach cancer incidence	1.11	1.05	1.17	867	77500	M/W	prospective cohort	JPHC I AND II	Stomach
Sauvaget, 2005	pickled veggies	0.5 serving/d	stomach cancer incidence	1.07	1	1.15	1270	38576	M/W	prospective cohort	LSS	Stomach
Botterweck, 1998	pickled veggies	0.5 serving/d	stomach cancer incidence	0.38	0.15	0.96	265	3218	M/W	case-cohort	NLCS	Stomach
Galanis, 1998	pickled veggies	0.5 serving/d	stomach cancer incidence	1.02	0.86	1.2	108	11907	M/W	prospective cohort	HAWAII-JAPAN DOH SURVEY	Stomach
Kato, 1992	pickled veggies	0.5 serving/d	stomach cancer incidence	1.29	0.89	1.88	41	3914	M/W	prospective cohort	HERPACC	Stomach
Nomura, 1990	pickled veggies	0.5 serving/d	stomach cancer incidence	1.13	0.89	1.44	150	7988	M	prospective cohort	HHP	Stomach
Iso, 2007	pickled veggies	0.5 serving/d	stomach cancer mortality	1.09	0.95	1.24	854	105500	M/W	prospective cohort	JACC	Stomach
Ngoan, 2002	pickled veggies	0.5 serving/d	stomach cancer mortality	1.07	0.93	1.25	62	7789	M/W	prospective cohort	FPC	Stomach
Kato, 1992	pickled veggies	0.5 serving/d	stomach cancer mortality	0.84	0.5	1.42	57	9753	M/W	prospective cohort	HKC	Stomach
Ko, 2013	fruits	100 g/d	stomach cancer	0.92	0.58	1.46	166	9724	M/W	prospective cohort	KMCC	Stomach
Gonzalez, 2012	fruits	100 g/d	stomach cancer	0.98	0.93	1.03	683	477312	M/W	prospective cohort	EPIC	Stomach
Steevens, 2011	fruits	100 g/d	stomach cancer	0.96	0.85	1.09	616	4651	M/W	case-cohort	NLCS	Stomach
George, 2009	fruits	100 g/d	stomach cancer	1	0.95	1.05	644	483338	M/W	prospective cohort	NIH-AARP	Stomach
Larsson, 2006	fruits	100 g/d	stomach cancer	0.92	0.72	1.17	139	82002	M/W	prospective cohort	SMC AND COSM	Stomach
Nouraie, 2005	fruits	100 g/d	stomach cancer	0.82	0.63	1.06	220	27110	M	prospective cohort	ATBC	Stomach
Sauvaget, 2005	fruits	100 g/d	stomach cancer	0.91	0.71	1.18	1270	38576	M/W	prospective cohort	LSS	Stomach
Fujino, 2002	fruits	100 g/d	stomach cancer	1.19	0.84	1.68	379	44930	M/W	prospective cohort	JACC	Stomach
Kobayashi, 2002	fruits	100 g/d	stomach cancer	0.89	0.62	1.26	404	39993	M/W	prospective cohort	JPHC-I	Stomach
Ngoan, 2002	fruits	100 g/d	stomach cancer	0.89	0.56	1.41	113	12890	M/W	prospective cohort	FPC	Stomach
Inoue, 1996	fruits	100 g/d	stomach cancer	0.67	0.3	1.5	64	4332	M/W	prospective cohort	HERPACC	Stomach
Kato, 1992	fruits	100 g/d	stomach cancer	2.72	1.21	6.11	57	9753	M/W	prospective cohort	HKC	Stomach
Nomura, 1990	fruits	100 g/d	stomach cancer	0.66	0.32	1.38	149	7988	M	prospective cohort	HHP	Stomach
George, 2009	fruits	100 g/d	stomach cancer men	1.01	0.96	1.07	507	288109	M	prospective cohort	NIH-AARP	Stomach
Nouraie, 2005	fruits	100 g/d	stomach cancer men	0.82	0.63	1.06	220	27110	M	prospective cohort	ATBC	Stomach
Fujino, 2002	fruits	100 g/d	stomach cancer men	1.17	0.79	1.73	261	18746	M	prospective cohort	JACC	Stomach
Ngoan, 2002	fruits	100 g/d	stomach cancer men	1.13	0.8	1.58	75	5760	M	prospective cohort	FPC	Stomach
Nomura, 1990	fruits	100 g/d	stomach cancer men	0.66	0.32	1.38	149	7988	M	prospective cohort	HHP	Stomach
George, 2009	fruits	100 g/d	stomach cancer women	0.96	0.88	1.06	137	195229	W	prospective cohort	NIH-AARP	Stomach
Fujino, 2002	fruits	100 g/d	stomach cancer women	1.28	0.62	2.64	118	26184	W	prospective cohort	JACC	Stomach
Ngoan, 2002	fruits	100 g/d	stomach cancer women	1.25	0.75	2.09	38	7130	W	prospective cohort	FPC	Stomach
Gonzalez, 2012	fruits	100 g/d	stomach cancer incidence	0.98	0.93	1.03	683	477312	M/W	prospective cohort	EPIC	Stomach
Steevens, 2011	fruits	100 g/d	stomach cancer incidence	0.96	0.85	1.09	616	4651	M/W	case-cohort	NLCS	Stomach
George, 2009	fruits	100 g/d	stomach cancer incidence	1	0.95	1.05	644	483338	M/W	prospective cohort	NIH-AARP	Stomach
Larsson, 2006	fruits	100 g/d	stomach cancer incidence	0.92	0.72	1.17	139	82002	M/W	prospective cohort	SMC AND COSM	Stomach
Nouraie, 2005	fruits	100 g/d	stomach cancer incidence	0.82	0.63	1.06	220	27110	M	prospective cohort	ATBC	Stomach
Sauvaget, 2005	fruits	100 g/d	stomach cancer incidence	0.91	0.71	1.18	1270	38576	M/W	prospective cohort	LSS	Stomach
Kobayashi, 2002	fruits	100 g/d	stomach cancer incidence	0.89	0.62	1.26	404	39993	M/W	prospective cohort	JPHC-I	Stomach
Inoue, 1996	fruits	100 g/d	stomach cancer incidence	0.67	0.3	1.5	64	4332	M/W	prospective cohort	HERPACC	Stomach
Sauvaget, 2003	fruits	100 g/d	stomach cancer mortality	0.76	0.6	0.96	617	38540	M/W	prospective cohort	LSS	Stomach
Fujino, 2002	fruits	100 g/d	stomach cancer mortality	1.19	0.84	1.68	379	44930	M/W	prospective cohort	JACC	Stomach
Ngoan, 2002	fruits	100 g/d	stomach cancer mortality	0.89	0.56	1.41	113	12890	M/W	prospective cohort	FPC	Stomach
Kato, 1992	fruits	100 g/d	stomach cancer mortality	2.72	1.21	6.11	57	9753	M/W	prospective cohort	HKC	Stomach
Gonzalez, 2012	fruits	100 g/d	cardia stomach cancer	0.96	0.86	1.07	201	477312	M/W	prospective cohort	EPIC	Stomach
Steevens, 2011	fruits	100 g/d	cardia stomach cancer	0.96	0.82	1.13	156	4191	M/W	case-cohort	NLCS	Stomach
Freedman, 2008	fruits	100 g/d	cardia stomach cancer	0.96	0.88	1.05	198	490802	M/W	prospective cohort	NIH-AARP	Stomach
Nouraie, 2005	fruits	100 g/d	cardia stomach cancer	0.98	0.63	1.53	57	27110	M	prospective cohort	ATBC	Stomach
Gonzalez, 2012	fruits	100 g/d	non-cardia stomach cancer	1	0.93	1.07	323	477312	M/W	prospective cohort	EPIC	Stomach
Steevens, 2011	fruits	100 g/d	non-cardia stomach cancer	1	0.9	1.11	460	4495	M/W	case-cohort	NLCS	Stomach
Epplein, 2010	fruits	100 g/d	non-cardia stomach cancer	0.88	0.72	1.08	132	59247	M	prospective cohort	SMHS	Stomach
Epplein, 2010	fruits	100 g/d	non-cardia stomach cancer	1.01	0.9	1.13	206	73064	W	prospective cohort	SWHS	Stomach
Freedman, 2008	fruits	100 g/d	non-cardia stomach cancer	1.07	0.96	1.21	196	490802	M/W	prospective cohort	NIH-AARP	Stomach
Nouraie, 2005	fruits	100 g/d	non-cardia stomach cancer	0.75	0.59	0.97	163	27110	M	prospective cohort	ATBC	Stomach
Gonzalez, 2012	citrus fruits	100 g/d	stomach cancer	0.94	0.81	1.09	683	477312	M/W	prospective cohort	EPIC	Stomach
Steevens, 2011	citrus fruits	100 g/d	stomach cancer	0.85	0.66	1.1	616	4651	M/W	case-cohort	NLCS	Stomach
Li, 2010	citrus fruits	100 g/d	stomach cancer	0.99	0.75	1.3	806	42470	M/W	prospective cohort	OCS	Stomach
Freedman, 2008	citrus fruits	100 g/d	stomach cancer	1.08	0.88	1.31	394	490802	M/W	prospective cohort	NIH-AARP	Stomach
Iso, 2007	citrus fruits	100 g/d	stomach cancer	1.29	0.89	1.85	1059	105500	M/W	prospective cohort	JACC	Stomach
McCullough, 2001	citrus fruits	100 g/d	stomach cancer	0.89	0.77	1.03	1349	970045	M/W	prospective cohort	CPS II	Stomach
Iso, 2007	citrus fruits	100 g/d	stomach cancer women	1.76	0.91	3.4	344	60982	W	prospective cohort	JACC	Stomach
McCullough, 2001	citrus fruits	100 g/d	stomach cancer women	0.95	0.72	1.24	439	533391	W	prospective cohort	CPS II	Stomach
Iso, 2007	citrus fruits	100 g/d	stomach cancer men	1.12	0.72	1.74	715	44647	M	prospective cohort	JACC	Stomach
McCullough, 2001	citrus fruits	100 g/d	stomach cancer men	0.87	0.73	1.03	910	436654	M	prospective cohort	CPS II	Stomach
Gonzalez, 2012	citrus fruits	100 g/d	stomach cancer incidence	0.94	0.81	1.09	683	477312	M/W	prospective cohort	EPIC	Stomach
Steevens, 2011	citrus fruits	100 g/d	stomach cancer incidence	0.85	0.66	1.1	556	4651	M/W	case-cohort	NLCS	Stomach
Li, 2010	citrus fruits	100 g/d	stomach cancer incidence	0.99	0.75	1.3	806	42470	M/W	prospective cohort	OCS	Stomach
Freedman, 2008	citrus fruits	100 g/d	stomach cancer incidence	1.08	0.88	1.31	394	490802	M/W	prospective cohort	NIH-AARP	Stomach
Iso, 2007	citrus fruits	100 g/d	stomach cancer mortality	1.29	0.89	1.85	1059	105500	M/W	prospective cohort	JACC	Stomach
McCullough, 2001	citrus fruits	100 g/d	stomach cancer mortality	0.89	0.77	1.03	1349	970045	M/W	prospective cohort	CPS II	Stomach
Gonzalez, 2012	citrus fruits	100 g/d	cardia stomach cancer	0.72	0.5	1.04	201	477312	M/W	prospective cohort	EPIC	Stomach
Steevens, 2011	citrus fruits	100 g/d	cardia stomach cancer	0.6	0.42	0.86	156	4191	M/W	case-cohort	NLCS	Stomach
Freedman, 2008	citrus fruits	100 g/d	cardia stomach cancer	0.93	0.73	1.18	198	490802	M/W	prospective cohort	NIH-AARP	Stomach
Gonzalez, 2012	citrus fruits	100 g/d	non-cardia stomach cancer	1.06	0.89	1.26	323	477312	M/W	prospective cohort	EPIC	Stomach
Steevens, 2011	citrus fruits	100 g/d	non-cardia stomach cancer	0.96	0.82	1.13	460	4495	M/W	case-cohort	NLCS	Stomach
Epplein, 2010	citrus fruits	100 g/d	non-cardia stomach cancer	0.35	0.04	2.92	132	59247	M	prospective cohort	SMHS	Stomach
Epplein, 2010	citrus fruits	100 g/d	non-cardia stomach cancer	0.9	0.31	2.63	206	73064	W	prospective cohort	SWHS	Stomach
Freedman, 2008	citrus fruits	100 g/d	non-cardia stomach cancer	1.24	0.97	1.57	196	490802	M/W	prospective cohort	NIH-AARP	Stomach
Steevens, 2011	legumes	50 g/d	stomach cancer	0.82	0.56	1.19	591	4418	M/W	case-cohort	NLCS	Stomach
Freedman, 2008	legumes	50 g/d	stomach cancer	1.05	0.87	1.26	394	490802	M/W	prospective cohort	NIH-AARP	Stomach
Steevens, 2011	legumes	50 g/d	cardia stomach cancer	0.92	0.58	1.44	148	3975	M/W	case-cohort	NLCS	Stomach
Freedman, 2008	legumes	50 g/d	cardia stomach cancer	1.06	0.85	1.34	198	490802	M/W	prospective cohort	NIH-AARP	Stomach
Steevens, 2011	legumes	50 g/d	non-cardia stomach cancer	0.81	0.61	1.06	443	4270	M/W	case-cohort	NLCS	Stomach
Epplein, 2010	legumes	50 g/d	non-cardia stomach cancer	1.27	0.8	2.03	206	73064	W	prospective cohort	SWHS	Stomach
Epplein, 2010	legumes	50 g/d	non-cardia stomach cancer	0.97	0.62	1.53	132	59247	M	prospective cohort	SMHS	Stomach
Freedman, 2008	legumes	50 g/d	non-cardia stomach cancer	1.03	0.82	1.29	196	490802	M/W	prospective cohort	NIH-AARP	Stomach
Hara, 2012	total soya foods	highest versus lowest level	stomach cancer	1.02	0.82	1.25	899	39569	M	prospective cohort	JPHC I AND II	Stomach
Hara, 2012	total soya foods	highest versus lowest level	stomach cancer	0.99	0.71	1.38	350	45312	W	prospective cohort	JPHC I AND II	Stomach
Kurosawa, 2006	total soya foods	highest versus lowest level	stomach cancer	0.88	0.31	2.56	65	8035	M/W	prospective cohort	HIGASHI-YAMANASHI	Stomach
Nagata, 2002	total soya foods	highest versus lowest level	stomach cancer	0.53	0.23	1.22	40	16424	W	prospective cohort	TCCJ	Stomach
Nagata, 2002	total soya foods	highest versus lowest level	stomach cancer	0.5	0.26	0.93	91	13880	M	prospective cohort	TCCJ	Stomach
Ahn, 1997	total soya foods	highest versus lowest level	stomach cancer	0.6	0.4	1.1	44	14533	M	prospective cohort	SEOUL UNI OF MEDICINE	Stomach
Ko, 2013	non-fermented soya foods	highest versus lowest level	stomach cancer	0.68	0.38	1.21	165	9724	M/W	prospective cohort	KMCC	Stomach
Kweon, 2013	non-fermented soya foods	highest versus lowest level	stomach cancer	0.77	0.51	1.16	211	58241	M	prospective cohort	SMHS	Stomach
Kweon, 2013	non-fermented soya foods	highest versus lowest level	stomach cancer	0.93	0.71	1.21	493	128687	M/W	prospective cohort	SWHS+SMHS	Stomach
Kweon, 2013	non-fermented soya foods	highest versus lowest level	stomach cancer	1.06	0.75	1.52	282	70446	W	prospective cohort	SWHS	Stomach
Nagata, 2002	non-fermented soya foods	highest versus lowest level	stomach cancer	0.49	0.26	0.92	81	13880	M	prospective cohort	TCCJ	Stomach
Nagata, 2002	non-fermented soya foods	highest versus lowest level	stomach cancer	0.51	0.22	1.18	40	16424	W	prospective cohort	TCCJ	Stomach
Ko, 2013	fermented soya foods	highest versus lowest level	stomach cancer	2.01	0.52	8.5	165	9724	M/W	prospective cohort	KMCC	Stomach
Nagata, 2002	fermented soya foods	highest versus lowest level	stomach cancer	0.56	0.25	1.24	40	16424	W	prospective cohort	TCCJ	Stomach
Nagata, 2002	fermented soya foods	highest versus lowest level	stomach cancer	1.05	0.57	1.93	81	13880	M	prospective cohort	TCCJ	Stomach
Hara, 2012	miso soup	1 serving/d	stomach cancer	1.02	0.93	1.12	1249	84881	M/W	prospective cohort	JPHC I AND II	Stomach
Iso, 2007	miso soup	1 serving/d	stomach cancer	1.01	0.92	1.1	1076	101190	M/W	prospective cohort	JACC	Stomach
Sauvaget, 2005	miso soup	1 serving/d	stomach cancer	1.01	0.84	1.23	1270	38576	M/W	prospective cohort	LSS	Stomach
Ngoan, 2002	miso soup	1 serving/d	stomach cancer	1.12	0.75	1.69	112	12816	M/W	prospective cohort	FPC	Stomach
Kato, 1992	miso soup	1 serving/d	stomach cancer	1.04	0.7	1.53	54	9753	M/W	prospective cohort	HKC	Stomach
Nomura, 1990	miso soup	1 serving/d	stomach cancer	0.89	0.51	1.57	150	7988	M	prospective cohort	HPP	Stomach
Hara, 2012	miso soup	1 serving/d	stomach cancer men	1.09	0.97	1.21	899	39569	M	prospective cohort	JPHC I AND II	Stomach
Iso, 2007	miso soup	1 serving/d	stomach cancer men	0.96	0.86	1.08	714	42696	M	prospective cohort	JACC	Stomach
Ngoan, 2002	miso soup	1 serving/d	stomach cancer men	1.1	0.79	1.53	75	5705	M	prospective cohort	FPC	Stomach
Nomura, 1990	miso soup	1 serving/d	stomach cancer men	0.89	0.51	1.57	150	7988	M	prospective cohort	HPP	Stomach
Hara, 2012	miso soup	1 serving/d	stomach cancer women	0.82	0.68	1.01	350	45312	W	prospective cohort	JPHC I AND II	Stomach
Iso, 2007	miso soup	1 serving/d	stomach cancer women	1.09	0.94	1.26	362	58494	W	prospective cohort	JACC	Stomach
Ngoan, 2002	miso soup	1 serving/d	stomach cancer women	0.93	0.58	1.51	37	7111	W	prospective cohort	FPC	Stomach
Iso, 2007	tofu	1 serving/d	stomach cancer	1.13	0.86	1.49	1087	105500	M/W	prospective cohort	JACC	Stomach
Sauvaget, 2005	tofu	1 serving/d	stomach cancer	0.99	0.78	1.25	1270	38576	M/W	prospective cohort	LSS	Stomach
Ngoan, 2002	tofu	1 serving/d	stomach cancer	0.43	0.22	0.87	107	12753	M/W	prospective cohort	FPC	Stomach
Nomura, 1990	tofu	1 serving/d	stomach cancer	0.7	0.27	1.85	150	7989	M	prospective cohort	HHP	Stomach
Iso, 2007	tofu	1 serving/d	stomach cancer men	0.92	0.66	1.3	731	44647	M	prospective cohort	JACC	Stomach
Ngoan, 2002	tofu	1 serving/d	stomach cancer men	0.92	0.47	1.83	73	5711	M	prospective cohort	FPC	Stomach
Nomura, 1990	tofu	1 serving/d	stomach cancer men	0.7	0.27	1.85	150	7989	M	prospective cohort	HHP	Stomach
Iso, 2007	tofu	1 serving/d	stomach cancer women	1.68	1.04	2.7	356	60982	W	prospective cohort	JACC	Stomach
Ngoan, 2002	tofu	1 serving/d	stomach cancer women	0.9	0.37	2.19	34	7042	W	prospective cohort	FPC	Stomach
Keszei, 2012	processed meat	50 g/d	stomach cancer	1.26	0.82	1.94	652	4575	M/W	case-cohort	NLCS	Stomach
Cross, 2011	processed meat	50 g/d	stomach cancer	1	0.67	1.48	955	494979	M/W	prospective cohort	NIH-AARP	Stomach
Iso, 2007	processed meat	50 g/d	stomach cancer	1.13	0.74	1.74	940	94936	M/W	prospective cohort	JACC	Stomach
Gonzalez, 2006	processed meat	50 g/d	stomach cancer	1.18	0.97	1.43	330	465586	M/W	prospective cohort	EPIC	Stomach
Larsson, 2006	processed meat	50 g/d	stomach cancer	2.1	0.99	4.45	156	61443	W	prospective cohort	SMC	Stomach
Ngoan, 2002	processed meat	50 g/d	stomach cancer	1.66	0.68	4.06	59	7542	M/W	prospective cohort	FPC	Stomach
McCullough, 2001	processed meat	50 g/d	stomach cancer	1.13	0.9	1.43	1349	970045	M/W	prospective cohort	CPS II	Stomach
Galanis, 1998	processed meat	50 g/d	stomach cancer	1.04	0.37	2.93	108	11907	M/W	prospective cohort	HAWAII-JAPAN DOH SURVEY	Stomach
Zheng, 1995	processed meat	50 g/d	stomach cancer	6.5	0.85	49.88	26	34691	W	prospective cohort	IWHS	Stomach
Nomura, 1990	processed meat	50 g/d	stomach cancer	1.36	0.82	2.25	150	7989	M	prospective cohort	HHP	Stomach
Keszei, 2012	processed meat	50 g/d	stomach cancer men	1.29	0.8	2.08	468	2396	M	case-cohort	NLCS	Stomach
Iso, 2007	processed meat	50 g/d	stomach cancer men	1.26	0.75	2.09	639	40153	M	prospective cohort	JACC	Stomach
Ngoan, 2002	processed meat	50 g/d	stomach cancer men	2.97	1.29	6.84	47	3448	M	prospective cohort	FPC	Stomach
McCullough, 2001	processed meat	50 g/d	stomach cancer men	1.1	0.85	1.42	910	436654	M	prospective cohort	CPS II	Stomach
Galanis, 1998	processed meat	50 g/d	stomach cancer men	0.93	0.26	3.35	64	5610	M	prospective cohort	HAWAII-JAPAN DOH SURVEY	Stomach
Nomura, 1990	processed meat	50 g/d	stomach cancer men	1.36	0.82	2.25	150	7989	M	prospective cohort	HHP	Stomach
Keszei, 2012	processed meat	50 g/d	stomach cancer women	1.16	0.43	3.15	184	2179	W	case-cohort	NLCS	Stomach
Iso, 2007	processed meat	50 g/d	stomach cancer women	0.89	0.4	1.96	301	54783	W	prospective cohort	JACC	Stomach
Larsson, 2006	processed meat	50 g/d	stomach cancer women	2.1	0.99	4.45	156	61443	W	prospective cohort	SMC	Stomach
McCullough, 2001	processed meat	50 g/d	stomach cancer women	1.28	0.75	2.18	439	533391	W	prospective cohort	CPS II	Stomach
Galanis, 1998	processed meat	50 g/d	stomach cancer women	1.8	0.47	6.92	44	6297	W	prospective cohort	HAWAII-JAPAN DOH SURVEY	Stomach
Zheng, 1995	processed meat	50 g/d	stomach cancer women	6.5	0.85	49.88	26	34691	W	prospective cohort	IWHS	Stomach
Keszei, 2012	processed meat	50 g/d	stomach cancer incidence	1.26	0.82	1.94	652	4575	M/W	case-cohort	NLCS	Stomach
Cross, 2011	processed meat	50 g/d	stomach cancer incidence	1	0.67	1.48	955	494979	M/W	prospective cohort	NIH-AARP	Stomach
Gonzalez, 2006	processed meat	50 g/d	stomach cancer incidence	1.18	0.97	1.43	330	465586	M/W	prospective cohort	EPIC	Stomach
Larsson, 2006	processed meat	50 g/d	stomach cancer incidence	2.1	0.99	4.45	156	61443	W	prospective cohort	SMC	Stomach
Galanis, 1998	processed meat	50 g/d	stomach cancer incidence	1.04	0.37	2.93	108	11907	M/W	prospective cohort	HAWAII-JAPAN DOH SURVEY	Stomach
Zheng, 1995	processed meat	50 g/d	stomach cancer incidence	6.5	0.85	49.88	26	34691	W	prospective cohort	IWHS	Stomach
Nomura, 1990	processed meat	50 g/d	stomach cancer incidence	1.36	0.82	2.25	150	7989	M	prospective cohort	HHP	Stomach
Iso, 2007	processed meat	50 g/d	stomach cancer mortality	1.13	0.74	1.74	940	94936	M/W	prospective cohort	JACC	Stomach
Ngoan, 2002	processed meat	50 g/d	stomach cancer mortality	1.66	0.68	4.06	59	7542	M/W	prospective cohort	FPC	Stomach
McCullough, 2001	processed meat	50 g/d	stomach cancer mortality	1.13	0.9	1.43	1349	970045	M/W	prospective cohort	CPS II	Stomach
Keszei, 2012	processed meat	50 g/d	cardia stomach cancer	1.1	0.7	1.75	163	4086	M/W	case-cohort	NLCS	Stomach
Cross, 2011	processed meat	50 g/d	cardia stomach cancer	1	0.77	1.29	454	494979	M/W	prospective cohort	NIH-AARP	Stomach
Gonzalez, 2006	processed meat	50 g/d	cardia stomach cancer	0.89	0.59	1.34	94	465586	M/W	prospective cohort	EPIC	Stomach
Keszei, 2012	processed meat	50 g/d	non-cardia stomach cancer	1.12	0.84	1.5	489	4412	M/W	case-cohort	NLCS	Stomach
Cross, 2011	processed meat	50 g/d	non-cardia stomach cancer	1.06	0.83	1.36	501	494979	M/W	prospective cohort	NIH-AARP	Stomach
Gonzalez, 2006	processed meat	50 g/d	non-cardia stomach cancer	1.36	1.06	1.74	159	465586	M/W	prospective cohort	EPIC	Stomach
Keszei, 2012	red meat	100 g/d	stomach cancer	0.97	0.69	1.37	652	4575	M/W	case-cohort	NLCS	Stomach
Gonzalez, 2006	red meat	100 g/d	stomach cancer	1.3	0.95	1.78	330	465586	M/W	prospective cohort	EPIC	Stomach
Larsson, 2006	red meat	100 g/d	stomach cancer	1.22	0.68	2.2	156	61443	W	prospective cohort	SMC	Stomach
Sauvaget, 2005	red meat	100 g/d	stomach cancer	1.09	0.86	1.4	1270	38576	M/W	prospective cohort	LSS	Stomach
Keszei, 2012	red meat	100 g/d	stomach cancer men	1.13	0.74	1.72	468	2396	M	case-cohort	NLCS	Stomach
Keszei, 2012	red meat	100 g/d	stomach cancer women	0.71	0.39	1.29	184	2179	W	case-cohort	NLCS	Stomach
Larsson, 2006	red meat	100 g/d	stomach cancer women	1.22	0.68	2.2	156	61443	W	prospective cohort	SMC	Stomach
Keszei, 2012	red meat	100 g/d	cardia stomach cancer	0.91	0.58	1.43	163	4086	M/W	case-cohort	NLCS	Stomach
Gonzalez, 2006	red meat	100 g/d	cardia stomach cancer	1.08	0.62	1.89	94	465586	M/W	prospective cohort	EPIC	Stomach
Keszei, 2012	red meat	100 g/d	non-cardia stomach cancer	1.05	0.82	1.35	489	4412	M/W	case-cohort	NLCS	Stomach
Gonzalez, 2006	red meat	100 g/d	non-cardia stomach cancer	1.69	1.08	2.65	159	465586	M/W	prospective cohort	EPIC	Stomach
Keszei, 2012	red and processed meat	100 g/d	stomach cancer	0.97	0.69	1.37	652	4575	M/W	case-cohort	NLCS	Stomach
Cross, 2011	red and processed meat	100 g/d	stomach cancer	0.87	0.63	1.2	955	494979	M/W	prospective cohort	NIH-AARP	Stomach
Gonzalez, 2006	red and processed meat	100 g/d	stomach cancer	1.3	0.95	1.78	330	465586	M/W	prospective cohort	EPIC	Stomach
Larsson, 2006	red and processed meat	100 g/d	stomach cancer	1.22	0.68	2.2	156	61443	W	prospective cohort	SMC	Stomach
Sauvaget, 2005	red and processed meat	100 g/d	stomach cancer	1.09	0.86	1.4	1270	38576	M/W	prospective cohort	LSS	Stomach
Keszei, 2012	red and processed meat	100 g/d	cardia stomach cancer	0.91	0.58	1.43	163	4086	M/W	case-cohort	NLCS	Stomach
Cross, 2011	red and processed meat	100 g/d	cardia stomach cancer	1	0.76	1.31	454	494979	M/W	prospective cohort	NIH-AARP	Stomach
Gonzalez, 2006	red and processed meat	100 g/d	cardia stomach cancer	1.08	0.62	1.89	94	465586	M/W	prospective cohort	EPIC	Stomach
Keszei, 2012	red and processed meat	100 g/d	non-cardia stomach cancer	1.05	0.82	1.35	489	4412	M/W	case-cohort	NLCS	Stomach
Cross, 2011	red and processed meat	100 g/d	non-cardia stomach cancer	0.94	0.69	1.28	501	494979	M/W	prospective cohort	NIH-AARP	Stomach
Gonzalez, 2006	red and processed meat	100 g/d	non-cardia stomach cancer	1.69	1.08	2.65	159	465586	M/W	prospective cohort	EPIC	Stomach
Daniel, 2011	poultry	100 g/d	stomach cancer	0.87	0.69	1.1	928	492186	M/W	prospective cohort	NIH-AARP	Stomach
Iso, 2007	poultry	100 g/d	stomach cancer	1.03	0.72	1.48	1023	105500	M/W	prospective cohort	JACC	Stomach
Gonzalez, 2006	poultry	100 g/d	stomach cancer	1.1	0.66	1.97	330	465586	M/W	prospective cohort	EPIC	Stomach
Larsson, 2006	poultry	100 g/d	stomach cancer	0.09	0.01	1.63	156	61443	W	prospective cohort	SMC	Stomach
Sauvaget, 2005	poultry	100 g/d	stomach cancer	1.11	0.84	1.47	1270	38576	M/W	prospective cohort	LSS	Stomach
Daniel, 2011	poultry	100 g/d	cardia stomach cancer	1.14	0.81	1.6	418	492186	M/W	prospective cohort	NIH-AARP	Stomach
Gonzalez, 2006	poultry	100 g/d	cardia stomach cancer	0.66	0.22	2.16	94	465586	M/W	prospective cohort	EPIC	Stomach
Daniel, 2011	poultry	100 g/d	non-cardia stomach cancer	0.68	0.5	0.95	510	492186	M/W	prospective cohort	NIH-AARP	Stomach
Gonzalez, 2006	poultry	100 g/d	non-cardia stomach cancer	1.34	0.66	2.84	159	465586	M/W	prospective cohort	EPIC	Stomach
Ko, 2013	fish	25 g/d	stomach cancer	1.03	0.91	1.17	165	9724	M/W	prospective cohort	KMCC	Stomach
Daniel, 2011	fish	25 g/d	stomach cancer	1.06	0.85	1.33	928	492186	M/W	prospective cohort	NIH-AARP	Stomach
Iso, 2007	fish	25 g/d	stomach cancer	1.01	0.96	1.07	1081	103714	M/W	prospective cohort	JACC	Stomach
Larsson, 2006	fish	25 g/d	stomach cancer	1.08	0.89	1.31	156	61443	W	prospective cohort	SMC	Stomach
Ngoan, 2002	fish	25 g/d	stomach cancer	0.99	0.85	1.16	107	12472	M/W	prospective cohort	FPC	Stomach
Kato, 1992	fish	25 g/d	stomach cancer	1.13	0.88	1.45	39	9753	M/W	prospective cohort	HKC	Stomach
Kneller, 1991	fish	25 g/d	stomach cancer	0.97	0.24	3.94	75	17663	M	prospective cohort	LBS	Stomach
Nomura, 1990	fish	25 g/d	stomach cancer	1.07	0.93	1.23	150	7989	M	prospective cohort	HHP	Stomach
Iso, 2007	fish	25 g/d	stomach cancer men	0.99	0.92	1.06	731	43918	M	prospective cohort	JACC	Stomach
Ngoan, 2002	fish	25 g/d	stomach cancer men	1.06	0.93	1.21	72	5631	M	prospective cohort	FPC	Stomach
Kneller, 1991	fish	25 g/d	stomach cancer men	0.97	0.24	3.94	75	17663	M	prospective cohort	LBS	Stomach
Nomura, 1990	fish	25 g/d	stomach cancer men	1.07	0.93	1.23	150	7989	M	prospective cohort	HHP	Stomach
Iso, 2007	fish	25 g/d	stomach cancer women	1.07	0.96	1.18	350	59796	W	prospective cohort	JACC	Stomach
Larsson, 2006	fish	25 g/d	stomach cancer women	1.08	0.89	1.31	156	61443	W	prospective cohort	SMC	Stomach
Ngoan, 2002	fish	25 g/d	stomach cancer women	0.89	0.73	1.1	35	6841	W	prospective cohort	FPC	Stomach
Daniel, 2011	fish	25 g/d	stomach cancer incidence	1.06	0.85	1.33	928	492186	M/W	prospective cohort	NIH-AARP	Stomach
Larsson, 2006	fish	25 g/d	stomach cancer incidence	1.08	0.89	1.31	156	61443	W	prospective cohort	SMC	Stomach
Nomura, 1990	fish	25 g/d	stomach cancer incidence	1.07	0.93	1.23	150	7989	M	prospective cohort	HHP	Stomach
Iso, 2007	fish	25 g/d	stomach cancer mortality	1.01	0.96	1.07	1081	103714	M/W	prospective cohort	JACC	Stomach
Ngoan, 2002	fish	25 g/d	stomach cancer mortality	0.99	0.85	1.16	107	12472	M/W	prospective cohort	FPC	Stomach
Kato, 1992	fish	25 g/d	stomach cancer mortality	1.13	0.88	1.45	39	9753	M/W	prospective cohort	HKC	Stomach
Kneller, 1991	fish	25 g/d	stomach cancer mortality	0.97	0.24	3.94	75	17663	M	prospective cohort	LBS	Stomach
Ko, 2013	processed fish	20 g/d	stomach cancer	1.06	0.85	1.34	166	9724	M/W	prospective cohort	KMCC	Stomach
Takachi, 2010	processed fish	20 g/d	stomach cancer	1.07	0.96	1.18	867	77500	M/W	prospective cohort	JPHC I AND II	Stomach
Iso, 2007	processed fish	20 g/d	stomach cancer	1.04	0.88	1.24	1019	100151	M/W	prospective cohort	JACC	Stomach
Ngoan, 2002	processed fish	20 g/d	stomach cancer	1.04	0.75	1.44	58	7820	M/W	prospective cohort	FPC	Stomach
Ko, 2013	egg	1 time/w	stomach cancer	1.02	0.95	1.09	165	9724	M/W	prospective cohort	KMCC	Stomach
Iso, 2007	egg	1 time/w	stomach cancer	1.03	0.99	1.06	1081	105500	M/W	prospective cohort	JACC	Stomach
Tran, 2005	egg	1 time/w	stomach cancer	0.87	0.7	1.08	1452	29584	M/W	prospective cohort	NIT	Stomach
Ngoan, 2002	egg	1 time/w	stomach cancer	0.96	0.81	1.13	108	12817	M	prospective cohort	FPC	Stomach
Nomura, 1990	egg	1 time/w	stomach cancer	1.06	0.98	1.14	150	7989	M	prospective cohort	HHP	Stomach
Ko, 2013	coffee	1 cup/d	stomach cancer	0.83	0.6	1.14	165	9724	M/W	prospective cohort	KMCC	Stomach
Bidel, 2012	coffee	1 cup/d	stomach cancer	0.97	0.93	1.01	299	60041	M/W	prospective cohort	FINLAND 1972-2006	Stomach
Ren, 2010	coffee	1 cup/d	stomach cancer	1.08	0.96	1.22	454	481563	M/W	prospective cohort	NIH-AARP	Stomach
Sugiyama, 2010	coffee	1 cup/d	stomach cancer	0.93	0.57	1.53	123	37742	M/W	prospective cohort	MCS-II	Stomach
Nilsson, 2010	coffee	1 cup/d	stomach cancer	1.06	0.91	1.24	70	64603	M/W	prospective cohort	VIP	Stomach
Iso, 2007	coffee	1 cup/d	stomach cancer	1.01	0.96	1.07	1073	105500	M/W	prospective cohort	JACC	Stomach
Larsson, 2006	coffee	1 cup/d	stomach cancer	1.16	1.01	1.35	160	61433	W	prospective cohort	SMC	Stomach
Galanis, 1998	coffee	1 cup/d	stomach cancer	1.15	0.95	1.39	108	11907	M/W	prospective cohort	HAWAII-JAPAN DOH SURVEY	Stomach
Stensvold, 1994	coffee	1 cup/d	stomach cancer	0.93	0.85	1.03	78	42973	M/W	prospective cohort	NCVSC	Stomach
Klatsky, 1993	coffee	1 cup/d	stomach cancer	0.98	0.97	1	78	128934	M/W	prospective cohort	KPMCP	Stomach
Bidel, 2012	coffee	1 cup/d	stomach cancer men	0.95	0.9	1	181	29159	M	prospective cohort	FINLAND 1972-2006	Stomach
Sugiyama, 2010	coffee	1 cup/d	stomach cancer men	1.01	0.57	1.82	88	18287	M	prospective cohort	MCS-II	Stomach
Iso, 2007	coffee	1 cup/d	stomach cancer men	1	0.93	1.07	720	44647	M	prospective cohort	JACC	Stomach
Galanis, 1998	coffee	1 cup/d	stomach cancer men	1.15	0.88	1.5	64	5610	M	prospective cohort	HAWAII-JAPAN DOH SURVEY	Stomach
Stensvold, 1994	coffee	1 cup/d	stomach cancer men	0.92	0.81	1.04	46	21735	M	prospective cohort	NCVSC	Stomach
Bidel, 2012	coffee	1 cup/d	stomach cancer women	1.01	0.93	1.1	118	30882	W	prospective cohort	FINLAND 1972-2006	Stomach
Iso, 2007	coffee	1 cup/d	stomach cancer women	1.03	0.94	1.14	353	60982	W	prospective cohort	JACC	Stomach
Larsson, 2006	coffee	1 cup/d	stomach cancer women	1.16	1.01	1.35	160	61433	W	prospective cohort	SMC	Stomach
Galanis, 1998	coffee	1 cup/d	stomach cancer women	1.16	0.88	1.53	44	6297	W	prospective cohort	HAWAII-JAPAN DOH SURVEY	Stomach
Stensvold, 1994	coffee	1 cup/d	stomach cancer women	0.96	0.81	1.12	32	21238	W	prospective cohort	NCVSC	Stomach
Ko, 2013	coffee	1 cup/d	stomach cancer incidence	0.83	0.6	1.14	165	9724	M/W	prospective cohort	KMCC	Stomach
Bidel, 2012	coffee	1 cup/d	stomach cancer incidence	0.97	0.93	1.01	299	60041	M/W	prospective cohort	FINLAND 1972-2006	Stomach
Ren, 2010	coffee	1 cup/d	stomach cancer incidence	1.08	0.96	1.22	454	481563	M/W	prospective cohort	NIH-AARP	Stomach
Nilsson, 2010	coffee	1 cup/d	stomach cancer incidence	1.06	0.91	1.24	70	64603	M/W	prospective cohort	VIP	Stomach
Larsson, 2006	coffee	1 cup/d	stomach cancer incidence	1.16	1.01	1.35	160	61433	W	prospective cohort	SMC	Stomach
Galanis, 1998	coffee	1 cup/d	stomach cancer incidence	1.15	0.95	1.39	108	11907	M/W	prospective cohort	HAWAII-JAPAN DOH SURVEY	Stomach
Stensvold, 1994	coffee	1 cup/d	stomach cancer incidence	0.93	0.85	1.03	78	42973	M/W	prospective cohort	NCVSC	Stomach
Sugiyama, 2010	coffee	1 cup/d	stomach cancer mortality	0.93	0.57	1.53	123	37742	M/W	prospective cohort	MCS-II	Stomach
Iso, 2007	coffee	1 cup/d	stomach cancer mortality	1.01	0.96	1.07	1073	105500	M/W	prospective cohort	JACC	Stomach
Klatsky, 1993	coffee	1 cup/d	stomach cancer mortality	0.98	0.97	1	78	128934	M/W	prospective cohort	KPMCP	Stomach
Ren, 2010	hot tea	highest versus lowest level	stomach cancer	1.21	0.81	1.81	223	481563	M/W	prospective cohort	NIH-AARP	Stomach
Ren, 2010	hot tea	highest versus lowest level	stomach cancer	0.97	0.63	1.5	231	481563	M/W	prospective cohort	NIH-AARP	Stomach
Iso, 2007	black tea	highest versus lowest level	stomach cancer	0.8	0.54	1.19	276	60982	W	prospective cohort	JACC	Stomach
Iso, 2007	black tea	highest versus lowest level	stomach cancer	0.97	0.75	1.27	563	44647	M	prospective cohort	JACC	Stomach
Galanis, 1998	black tea	highest versus lowest level	stomach cancer	0.8	0.5	1.4	108	11907	M/W	prospective cohort	HAWAII-JAPAN DOH SURVEY	Stomach
Goldbohm, 1996	black tea	highest versus lowest level	stomach cancer	0.94	0.51	1.75	182	3284	M/W	case-cohort	NLCS	Stomach
Nechuta, 2012	green tea	1 cup/d	stomach cancer	0.96	0.89	1.02	293	69310	W	prospective cohort	SWHS	Stomach
Suzuki, 2009	green tea	1 cup/d	stomach cancer	1.04	0.95	1.13	68	12251	M/W	prospective cohort	SECS	Stomach
Iso, 2007	green tea	1 cup/d	stomach cancer	1.01	0.98	1.05	1020	105500	M/W	prospective cohort	JACC	Stomach
Kuriyama, 2006	green tea	1 cup/d	stomach cancer	1.01	0.94	1.08	193	40530	M/W	prospective cohort	NHI	Stomach
Sauvaget, 2005	green tea	1 cup/d	stomach cancer	1.01	0.98	1.04	1270	38576	M/W	prospective cohort	LSS	Stomach
Sasazuki, 2004	green tea	1 cup/d	stomach cancer	0.98	0.95	1.02	886	72943	M/W	prospective cohort	JPHC I AND II	Stomach
Ngoan, 2002	green tea	1 cup/d	stomach cancer	1.18	0.45	3.08	106	12569	M/W	prospective cohort	FPC	Stomach
Tsubono, 2001	green tea	1 cup/d	stomach cancer	1.03	0.98	1.09	419	26311	M/W	prospective cohort	MCS-I	Stomach
Galanis, 1998	green tea	1 cup/d	stomach cancer	1.19	0.98	1.44	108	11907	M/W	prospective cohort	HAWAII-JAPAN DOH SURVEY	Stomach
Iso, 2007	green tea	1 cup/d	stomach cancer men	1.02	0.97	1.06	690	44647	M	prospective cohort	JACC	Stomach
Kuriyama, 2006	green tea	1 cup/d	stomach cancer men	1.02	0.94	1.12	138	19060	M	prospective cohort	NHI	Stomach
Sasazuki, 2004	green tea	1 cup/d	stomach cancer men	0.99	0.95	1.04	661	34832	M	prospective cohort	JPHC I AND II	Stomach
Ngoan, 2002	green tea	1 cup/d	stomach cancer men	1.22	0.72	2.09	73	5616	M	prospective cohort	FPC	Stomach
Tsubono, 2001	green tea	1 cup/d	stomach cancer men	1.06	1	1.13	296	11902	M	prospective cohort	MCS-I	Stomach
Galanis, 1998	green tea	1 cup/d	stomach cancer men	1.22	0.96	1.54	64	5610	M	prospective cohort	HAWAII-JAPAN DOH SURVEY	Stomach
Nechuta, 2012	green tea	1 cup/d	stomach cancer women	0.96	0.89	1.02	293	69310	W	prospective cohort	SWHS	Stomach
Iso, 2007	green tea	1 cup/d	stomach cancer women	1.01	0.95	1.07	330	60982	W	prospective cohort	JACC	Stomach
Kuriyama, 2006	green tea	1 cup/d	stomach cancer women	0.98	0.86	1.12	55	21470	W	prospective cohort	NHI	Stomach
Sasazuki, 2004	green tea	1 cup/d	stomach cancer women	0.95	0.88	1.02	225	38111	W	prospective cohort	JPHC I AND II	Stomach
Ngoan, 2002	green tea	1 cup/d	stomach cancer women	1.49	0.64	3.51	33	6953	W	prospective cohort	FPC	Stomach
Tsubono, 2001	green tea	1 cup/d	stomach cancer women	0.97	0.89	1.06	123	14409	W	prospective cohort	MCS-I	Stomach
Galanis, 1998	green tea	1 cup/d	stomach cancer women	1.13	0.84	1.52	44	6297	W	prospective cohort	HAWAII-JAPAN DOH SURVEY	Stomach
Nechuta, 2012	green tea	1 cup/d	stomach cancer incidence	0.96	0.89	1.02	293	69310	W	prospective cohort	SWHS	Stomach
Sauvaget, 2005	green tea	1 cup/d	stomach cancer incidence	1.01	0.98	1.04	1270	38576	M/W	prospective cohort	LSS	Stomach
Sasazuki, 2004	green tea	1 cup/d	stomach cancer incidence	0.98	0.95	1.02	886	72943	M/W	prospective cohort	JPHC I AND II	Stomach
Tsubono, 2001	green tea	1 cup/d	stomach cancer incidence	1.03	0.98	1.09	419	26311	M/W	prospective cohort	MCS-I	Stomach
Galanis, 1998	green tea	1 cup/d	stomach cancer incidence	1.19	0.98	1.44	108	11907	M/W	prospective cohort	HAWAII-JAPAN DOH SURVEY	Stomach
Suzuki, 2009	green tea	1 cup/d	stomach cancer mortality	1.04	0.95	1.13	68	12251	M/W	prospective cohort	SECS	Stomach
Iso, 2007	green tea	1 cup/d	stomach cancer mortality	1.01	0.98	1.05	1020	105500	M/W	prospective cohort	JACC	Stomach
Kuriyama, 2006	green tea	1 cup/d	stomach cancer mortality	1.01	0.94	1.08	193	40530	M/W	prospective cohort	NHI	Stomach
Ngoan, 2002	green tea	1 cup/d	stomach cancer mortality	1.18	0.45	3.08	106	12569	M/W	prospective cohort	FPC	Stomach
Yang, 2012	total alcohol	10 g/d	stomach cancer	1.01	0.99	1.02	1137	218189	M	prospective cohort	CNRPCS	Stomach
Everatt, 2012	total alcohol	10 g/d	stomach cancer	1.09	1	1.19	185	7150	M	prospective cohort	KRIS AND MIHDPS	Stomach
Jung, 2012	total alcohol	10 g/d	stomach cancer	1.05	0.98	1.13	90	16320	M/W	prospective cohort	KMCC	Stomach
Duell, 2011	total alcohol	10 g/d	stomach cancer	1.03	0.99	1.08	444	478459	M/W	prospective cohort	EPIC	Stomach
Kim, 2010	total alcohol	10 g/d	stomach cancer	1.41	0.51	3.89	282	422194	W	prospective cohort	HEC 2000	Stomach
Steevens, 2010	total alcohol	10 g/d	stomach cancer	0.99	0.89	1.1	655	4617	M/W	case-cohort	NLCS	Stomach
Moy, 2010	total alcohol	10 g/d	stomach cancer	1.04	0.98	1.1	391	18244	M	prospective cohort	SCSTUDY	Stomach
Yi, 2010	total alcohol	10 g/d	stomach cancer	0.99	0.94	1.04	153	6291	M/W	prospective cohort	KCS	Stomach
Allen, 2009	total alcohol	10 g/d	stomach cancer	0.93	0.81	1.07	821	1280296	W	prospective cohort	MWS	Stomach
Freedman, 2007	total alcohol	10 g/d	stomach cancer	0.99	0.88	1.11	375	474606	M/W	prospective cohort	NIH-AARP	Stomach
Larsson, 2007	total alcohol	10 g/d	stomach cancer	1.71	0.87	3.39	160	61433	W	prospective cohort	SMC	Stomach
Ozasa, 2007	total alcohol	10 g/d	stomach cancer	1.04	1	1.07	845	105500	M/W	prospective cohort	JACC	Stomach
Sjodahl, 2007	total alcohol	10 g/d	stomach cancer	1.49	0.62	3.6	251	69962	M/W	prospective cohort	HUNT-I	Stomach
Sung, 2007	total alcohol	10 g/d	stomach cancer	1.07	1.03	1.11	3452	669570	M	prospective cohort	KNHIC	Stomach
Lindblad, 2005	total alcohol	10 g/d	stomach cancer	0.99	0.98	1	1023	11023	M/W	nested case control	GPRDC	Stomach
Nakaya, 2005	total alcohol	10 g/d	stomach cancer	1	0.91	1.1	247	21201	M	prospective cohort	MCS-II	Stomach
Sasazuki, 2002	total alcohol	10 g/d	stomach cancer	1.03	0.98	1.09	273	19657	M	prospective cohort	JPHC-I	Stomach
Galanis, 1998	total alcohol	10 g/d	stomach cancer	1	0.83	1.2	64	5610	M	prospective cohort	HAWAII-JAPAN DOH SURVEY	Stomach
Murata, 1996	total alcohol	10 g/d	stomach cancer	0.95	0.86	1.04	246	492	M	nested case control	CCCJ	Stomach
Nomura, 1995	total alcohol	10 g/d	stomach cancer	1.05	0.96	1.15	245	7972	M	prospective cohort	HHP	Stomach
Zheng, 1995	total alcohol	10 g/d	stomach cancer	0.61	0.08	4.45	26	34691	W	prospective cohort	IWHS	Stomach
Kato, 1992	total alcohol	10 g/d	stomach cancer	1.14	1	1.29	57	9753	M/W	prospective cohort	HKC	Stomach
Kono, 1986	total alcohol	10 g/d	stomach cancer	1.03	0.92	1.14	116	5135	M	prospective cohort	JPC	Stomach
Yang, 2012	total alcohol	10 g/d	stomach cancer men	1.01	0.99	1.02	1137	218189	M	prospective cohort	CNRPCS	Stomach
Everatt, 2012	total alcohol	10 g/d	stomach cancer men	1.09	1	1.19	185	7150	M	prospective cohort	KRIS AND MIHDPS	Stomach
Moy, 2010	total alcohol	10 g/d	stomach cancer men	1.04	0.98	1.1	391	18244	M	prospective cohort	SCSTUDY	Stomach
Yi, 2010	total alcohol	10 g/d	stomach cancer men	0.99	0.94	1.04	100	2696	M	prospective cohort	KCS	Stomach
Ozasa, 2007	total alcohol	10 g/d	stomach cancer men	1.04	1	1.07	550	44647	M	prospective cohort	JACC	Stomach
Sung, 2007	total alcohol	10 g/d	stomach cancer men	1.07	1.03	1.11	3452	669570	M	prospective cohort	KNHIC	Stomach
Nakaya, 2005	total alcohol	10 g/d	stomach cancer men	1	0.91	1.1	247	21201	M	prospective cohort	MCS-II	Stomach
Sasazuki, 2002	total alcohol	10 g/d	stomach cancer men	1.03	0.98	1.09	273	19657	M	prospective cohort	JPHC-I	Stomach
Galanis, 1998	total alcohol	10 g/d	stomach cancer men	1	0.83	1.2	64	5610	M	prospective cohort	HAWAII-JAPAN DOH SURVEY	Stomach
Murata, 1996	total alcohol	10 g/d	stomach cancer men	0.95	0.86	1.04	246	492	M	nested case control	CCCJ	Stomach
Nomura, 1995	total alcohol	10 g/d	stomach cancer men	1.05	0.96	1.15	245	7972	M	prospective cohort	HHP	Stomach
Kato, 1992	total alcohol	10 g/d	stomach cancer men	1.14	1.02	1.28	35	4000	M	prospective cohort	HKC	Stomach
Kono, 1986	total alcohol	10 g/d	stomach cancer men	1.03	0.92	1.14	116	5135	M	prospective cohort	JPC	Stomach
Kim, 2010	total alcohol	10 g/d	stomach cancer women	1.41	0.51	3.89	282	422194	W	prospective cohort	HEC 2000	Stomach
Allen, 2009	total alcohol	10 g/d	stomach cancer women	0.93	0.81	1.07	821	1280296	W	prospective cohort	MWS	Stomach
Larsson, 2007	total alcohol	10 g/d	stomach cancer women	1.71	0.87	3.39	160	61433	W	prospective cohort	SMC	Stomach
Ozasa, 2007	total alcohol	10 g/d	stomach cancer women	1.06	0.94	1.2	295	60982	W	prospective cohort	JACC	Stomach
Zheng, 1995	total alcohol	10 g/d	stomach cancer women	0.61	0.08	4.45	26	34691	W	prospective cohort	IWHS	Stomach
Everatt, 2012	total alcohol	10 g/d	stomach cancer incidence	1.09	1	1.19	185	7150	M	prospective cohort	KRIS AND MIHDPS	Stomach
Duell, 2011	total alcohol	10 g/d	stomach cancer incidence	1.03	0.99	1.08	444	478459	M/W	prospective cohort	EPIC	Stomach
Moy, 2010	total alcohol	10 g/d	stomach cancer incidence	1.04	0.98	1.1	391	18244	M	prospective cohort	SCSTUDY	Stomach
Steevens, 2010	total alcohol	10 g/d	stomach cancer incidence	0.99	0.89	1.1	655	4617	M/W	prospective cohort	NLCS	Stomach
Allen, 2009	total alcohol	10 g/d	stomach cancer incidence	0.87	0.8	0.94	821	1280296	W	prospective cohort	MWS	Stomach
Sung, 2007	total alcohol	10 g/d	stomach cancer incidence	1.07	1.03	1.11	3452	669570	M	prospective cohort	KNHIC	Stomach
Freedman, 2007	total alcohol	10 g/d	stomach cancer incidence	0.99	0.88	1.11	375	474606	M/W	prospective cohort	NIH-AARP	Stomach
Larsson, 2007	total alcohol	10 g/d	stomach cancer incidence	1.71	0.87	3.39	160	61433	W	prospective cohort	SMC	Stomach
Sjodahl, 2007	total alcohol	10 g/d	stomach cancer incidence	1.49	0.62	3.6	251	69962	M/W	prospective cohort	HUNT-I	Stomach
Lindblad, 2005	total alcohol	10 g/d	stomach cancer incidence	0.99	0.98	1	1023	11023	M/W	nested case control	GPRDC	Stomach
Nakaya, 2005	total alcohol	10 g/d	stomach cancer incidence	1	0.91	1.1	247	21201	M	prospective cohort	MCS-II	Stomach
Sasazuki, 2002	total alcohol	10 g/d	stomach cancer incidence	1.03	0.98	1.09	273	19657	M	prospective cohort	JPHC-I	Stomach
Galanis, 1998	total alcohol	10 g/d	stomach cancer incidence	1	0.83	1.2	64	5610	M	prospective cohort	HAWAII-JAPAN DOH SURVEY	Stomach
Murata, 1996	total alcohol	10 g/d	stomach cancer incidence	0.95	0.86	1.04	246	492	M	nested case control	CCCJ	Stomach
Nomura, 1995	total alcohol	10 g/d	stomach cancer incidence	1.05	0.96	1.15	245	7972	M	prospective cohort	HHP	Stomach
Zheng, 1995	total alcohol	10 g/d	stomach cancer incidence	0.61	0.08	4.45	26	34691	W	prospective cohort	IWHS	Stomach
Jung, 2012	total alcohol	10 g/d	stomach cancer mortality	1.05	0.98	1.13	90	16320	M/W	prospective cohort	KMCC	Stomach
Yang, 2012	total alcohol	10 g/d	stomach cancer mortality	1.01	0.99	1.02	1137	218189	M	prospective cohort	CNRPCS	Stomach
Kim, 2010	total alcohol	10 g/d	stomach cancer mortality	1.41	0.51	3.89	282	422194	W	prospective cohort	HEC 2000	Stomach
Yi, 2010	total alcohol	10 g/d	stomach cancer mortality	0.99	0.94	1.04	153	6291	M/W	prospective cohort	KCS	Stomach
Ozasa, 2007	total alcohol	10 g/d	stomach cancer mortality	1.04	1	1.07	845	105500	M/W	prospective cohort	JACC	Stomach
Kato, 1992	total alcohol	10 g/d	stomach cancer mortality	1.14	1	1.29	57	9753	M/W	prospective cohort	HKC	Stomach
Kono, 1986	total alcohol	10 g/d	stomach cancer mortality	1.03	0.92	1.14	116	5135	M	prospective cohort	JPC	Stomach
Everatt, 2012	total alcohol	10 g/d	stomach cancer incidence men	1.09	1	1.19	185	7150	M	prospective cohort	KRIS AND MIHDPS	Stomach
Moy, 2010	total alcohol	10 g/d	stomach cancer incidence men	1.04	0.98	1.1	391	18244	M	prospective cohort	SCSTUDY	Stomach
Sung, 2007	total alcohol	10 g/d	stomach cancer incidence men	1.07	1.03	1.11	3452	669570	M	prospective cohort	KNHIC	Stomach
Nakaya, 2005	total alcohol	10 g/d	stomach cancer incidence men	1	0.91	1.1	247	21201	M	prospective cohort	MCS-II	Stomach
Sasazuki, 2002	total alcohol	10 g/d	stomach cancer incidence men	1.03	0.98	1.09	273	19657	M	prospective cohort	JPHC-I	Stomach
Galanis, 1998	total alcohol	10 g/d	stomach cancer incidence men	1	0.83	1.2	64	5610	M	prospective cohort	HAWAII-JAPAN DOH SURVEY	Stomach
Murata, 1996	total alcohol	10 g/d	stomach cancer incidence men	0.95	0.86	1.04	246	492	M	nested case control	CCCJ	Stomach
Nomura, 1995	total alcohol	10 g/d	stomach cancer incidence men	1.05	0.96	1.15	245	7972	M	prospective cohort	HHP	Stomach
Allen, 2009	total alcohol	10 g/d	stomach cancer incidence women	0.93	0.81	1.07	821	1280296	W	prospective cohort	MWS	Stomach
Larsson, 2007	total alcohol	10 g/d	stomach cancer incidence women	1.71	0.87	3.39	160	61433	W	prospective cohort	SMC	Stomach
Zheng, 1995	total alcohol	10 g/d	stomach cancer incidence women	0.61	0.08	4.45	26	34691	W	prospective cohort	IWHS	Stomach
Yang, 2012	total alcohol	10 g/d	stomach cancer mortality men	1.01	0.99	1.02	1137	218189	M	prospective cohort	CNRPCS	Stomach
Yi, 2010	total alcohol	10 g/d	stomach cancer mortality men	0.99	0.94	1.04	100	2696	M	prospective cohort	KCS	Stomach
Ozasa, 2007	total alcohol	10 g/d	stomach cancer mortality men	1.04	1	1.07	550	44647	M	prospective cohort	JACC	Stomach
Kato, 1992	total alcohol	10 g/d	stomach cancer mortality men	1.14	1.02	1.28	35	4000	M	prospective cohort	HKC	Stomach
Kono, 1986	total alcohol	10 g/d	stomach cancer mortality men	1.03	0.92	1.14	116	5135	M	prospective cohort	JPC	Stomach
Kim, 2010	total alcohol	10 g/d	stomach cancer mortality women	1.41	0.51	3.89	282	422194	W	prospective cohort	HEC 2000	Stomach
Ozasa, 2007	total alcohol	10 g/d	stomach cancer mortality women	1.06	0.94	1.2	295	60982	W	prospective cohort	JACC	Stomach
Duell, 2011	total alcohol	10 g/d	cardia stomach cancer	0.97	0.89	1.07	130	478459	M/W	prospective cohort	EPIC	Stomach
Steevens, 2010	total alcohol	10 g/d	cardia stomach cancer	0.98	0.88	1.09	164	4126	M/W	case-cohort	NLCS	Stomach
Freedman, 2007	total alcohol	10 g/d	cardia stomach cancer	1.05	0.96	1.15	188	474606	M/W	prospective cohort	NIH-AARP	Stomach
Sung, 2007	total alcohol	10 g/d	cardia stomach cancer	1.1	0.94	1.28	127	669570	M	prospective cohort	KNHIC	Stomach
Lindblad, 2005	total alcohol	10 g/d	cardia stomach cancer	1.01	0.98	1.03	195	10195	M/W	nested case control	GPRDC	Stomach
Sasazuki, 2002	total alcohol	10 g/d	cardia stomach cancer	1.13	0.94	1.37	35	19657	M	prospective cohort	JPHC-I	Stomach
Duell, 2011	total alcohol	10 g/d	non-cardia stomach cancer	1.09	1.02	1.18	205	478459	M/W	prospective cohort	EPIC	Stomach
Steevens, 2010	total alcohol	10 g/d	non-cardia stomach cancer	1.02	0.95	1.09	491	4453	M/W	case-cohort	NLCS	Stomach
Freedman, 2007	total alcohol	10 g/d	non-cardia stomach cancer	0.92	0.82	1.04	187	474606	M/W	prospective cohort	NIH-AARP	Stomach
Sjodahl, 2007	total alcohol	10 g/d	non-cardia stomach cancer	2.01	0.83	4.9	224	69962	M/W	prospective cohort	HUNT-I	Stomach
Sung, 2007	total alcohol	10 g/d	non-cardia stomach cancer	1.1	1.06	1.14	2409	669570	M	prospective cohort	KNHIC	Stomach
Lindblad, 2005	total alcohol	10 g/d	non-cardia stomach cancer	0.99	0.97	1.01	327	10327	M/W	nested case control	GPRDC	Stomach
Sasazuki, 2002	total alcohol	10 g/d	non-cardia stomach cancer	1.01	0.93	1.11	187	19657	M	prospective cohort	JPHC-I	Stomach
Duell, 2011	beer	1 drink/d	stomach cancer	1.13	0.98	1.3	444	478459	M/W	prospective cohort	EPIC	Stomach
Moy, 2010	beer	1 drink/d	stomach cancer	1.06	0.8	1.41	391	18244	M	prospective cohort	SCSTUDY	Stomach
Steevens, 2010	beer	1 drink/d	stomach cancer	0.94	0.79	1.13	655	4617	M/W	case-cohort	NLCS	Stomach
Freedman, 2007	beer	1 drink/d	stomach cancer	1.18	1.04	1.34	375	474606	M/W	prospective cohort	NIH-AARP	Stomach
Barstad, 2005	beer	1 drink/d	stomach cancer	1.02	0.88	1.18	122	28463	M/W	prospective cohort	CCPPS	Stomach
Nomura, 1990	beer	1 drink/d	stomach cancer	1.07	0.84	1.38	147	7918	M	prospective cohort	HHP	Stomach
Duell, 2011	wine	1 drink/d	stomach cancer	0.99	0.88	1.12	444	478459	M/W	prospective cohort	EPIC	Stomach
Steevens, 2010	wine	1 drink/d	stomach cancer	0.95	0.8	1.12	655	4617	M/W	case-cohort	NLCS	Stomach
Freedman, 2007	wine	1 drink/d	stomach cancer	1.2	0.96	1.5	375	474606	M/W	prospective cohort	NIH-AARP	Stomach
Larsson, 2007	wine	1 drink/d	stomach cancer	0.61	0.02	21.44	160	61433	W	prospective cohort	SMC	Stomach
Barstad, 2005	wine	1 drink/d	stomach cancer	0.6	0.39	0.93	122	28463	M/W	prospective cohort	CCPPS	Stomach
Duell, 2011	spirits	1 drink/d	stomach cancer	0.98	0.63	1.52	444	478459	M/W	prospective cohort	EPIC	Stomach
Moy, 2010	spirits	1 drink/d	stomach cancer	1.07	0.99	1.15	391	18244	M	prospective cohort	SCSTUDY	Stomach
Steevens, 2010	spirits	1 drink/d	stomach cancer	0.93	0.79	1.09	655	4617	M/W	case-cohort	NLCS	Stomach
Yi, 2010	spirits	1 drink/d	stomach cancer	1	0.93	1.08	71	6291	M	prospective cohort	KCS	Stomach
Freedman, 2007	spirits	1 drink/d	stomach cancer	0.97	0.84	1.12	375	474606	M/W	prospective cohort	NIH-AARP	Stomach
Barstad, 2005	spirits	1 drink/d	stomach cancer	1.22	0.95	1.56	122	28463	M/W	prospective cohort	CCPPS	Stomach
Nomura, 1990	spirits	1 drink/d	stomach cancer	1.14	0.91	1.42	149	7917	M	prospective cohort	HHP	Stomach
Nomura, 1990	spirits	1 drink/d	stomach cancer incidence	1.14	0.91	1.42	149	7917	M	prospective cohort	HHP	Stomach
Freedman, 2007	spirits	1 drink/d	stomach cancer incidence	0.97	0.84	1.12	375	474606	M/W	prospective cohort	NIH-AARP	Stomach
Barstad, 2005	spirits	1 drink/d	stomach cancer incidence	1.22	0.95	1.56	122	28463	M/W	prospective cohort	CCPPS	Stomach
Duell, 2011	spirits	1 drink/d	stomach cancer incidence	0.98	0.63	1.52	444	478459	M/W	prospective cohort	EPIC	Stomach
Moy, 2010	spirits	1 drink/d	stomach cancer incidence	1.07	0.99	1.15	391	18244	M	prospective cohort	SCSTUDY	Stomach
Steevens, 2010	spirits	1 drink/d	stomach cancer incidence	0.93	0.79	1.09	655	4617	M/W	case-cohort	NLCS	Stomach
Yi, 2010	spirits	1 drink/d	stomach cancer mortality	1	0.93	1.08	71	6291	M	prospective cohort	KCS	Stomach
Li, 2013	total salt	highest versus lowest level	stomach cancer	1.01	0.96	1.06	453	494968	M/W	prospective cohort	NIH-AARP	Stomach
Li, 2013	total salt	highest versus lowest level	stomach cancer	1.02	0.97	1.06	501	494968	M/W	prospective cohort	NIH-AARP	Stomach
Takachi, 2010	total salt	highest versus lowest level	stomach cancer	1.07	0.83	1.38	867	77500	M/W	prospective cohort	JPHC I AND II	Stomach
Sjodahl, 2008	total salt	highest versus lowest level	stomach cancer	1	0.7	1.4	251	73133	M/W	prospective cohort	HUNT-I	Stomach
Shikata, 2006	total salt	highest versus lowest level	stomach cancer	2.67	1.36	5.24	93	2467	M/W	prospective cohort	HISAYAMA STUDY	Stomach
Van den Brandt, 2003	total salt	highest versus lowest level	stomach cancer	1.18	0.77	1.8	282	3405	M/W	case-cohort	NLCS	Stomach
Nagata, 2002	total salt	highest versus lowest level	stomach cancer	0.53	0.31	0.91	81	30304	M/W	prospective cohort	TCCJ	Stomach
Takachi, 2010	added salt	highest versus lowest level	stomach cancer	1.03	0.8	1.33	867	77500	M/W	prospective cohort	JPHC I AND II	Stomach
Sjodahl, 2008	added salt	highest versus lowest level	stomach cancer	1.4	0.7	2.6	251	73133	M/W	prospective cohort	HUNT-I	Stomach
Van den Brandt, 2003	added salt	highest versus lowest level	stomach cancer	0.9	0.56	1.44	281	3404	M/W	case-cohort	NLCS	Stomach
Nomura, 1990	added salt	highest versus lowest level	stomach cancer	1	0.6	1.6	150	7843	M	prospective cohort	HHP	Stomach
Kim, 2010	preference for salty food	highest versus lowest level	stomach cancer	1.1	1.04	1.16	12393	2248129	M/W	prospective cohort	KNHIC	Stomach
Iso, 2007	preference for salty food	highest versus lowest level	stomach cancer	1.03	0.79	1.33	579	37349	M	prospective cohort	JACC	Stomach
Iso, 2007	preference for salty food	highest versus lowest level	stomach cancer	1.11	0.8	1.52	275	51283	W	prospective cohort	JACC	Stomach
Van den Brandt, 2003	preference for salty food	highest versus lowest level	stomach cancer	0.74	0.4	1.36	233	3356	M/W	case-cohort	NLCS	Stomach
Inoue, 1996	preference for salty food	highest versus lowest level	stomach cancer	1.17	0.6	2.28	69	1041	M/W	prospective cohort	HERPACC	Stomach
Murata, 2010	salty food	highest versus lowest level	stomach cancer	2.05	1.25	3.38	67	3074	M	prospective cohort	FPC	Stomach
Murata, 2010	salty food	highest versus lowest level	stomach cancer	1.93	0.87	4.88	20	3756	W	prospective cohort	FPC	Stomach
Sjodahl, 2008	salty food	highest versus lowest level	stomach cancer	1.1	0.6	1.8	251	73133	M/W	prospective cohort	HUNT-I	Stomach
Kurosawa, 2006	salty food	highest versus lowest level	stomach cancer	5.41	1.8	16.29	76	8035	M/W	prospective cohort	HIGASHI-YAMANASHI	Stomach
Khan, 2004	salty food	highest versus lowest level	stomach cancer	1.4	0.7	2.6	36	1519	M	prospective cohort	HGCS	Stomach
Khan, 2004	salty food	highest versus lowest level	stomach cancer	3.5	1.1	10.9	15	1631	W	prospective cohort	HGCS	Stomach
Galanis, 1998	salty food	highest versus lowest level	stomach cancer	1.1	0.7	1.8	108	11907	M/W	prospective cohort	HAWAII-JAPAN DOH SURVEY	Stomach
Dawsey, 2014	multivitamin supplement	highest versus lowest level	stomach cancer	1	0.88	1.13	943	490593	M/W	prospective cohort	NIH-AARP	Stomach
Neuhouser, 2009	multivitamin supplement	highest versus lowest level	stomach cancer	0.96	0.6	1.53	101	161806	W	prospective cohort	WHI-DM AND OS	Stomach
Iso, 2007	multivitamin supplement	highest versus lowest level	stomach cancer	0.96	0.74	1.26	750	44647	M	prospective cohort	JACC	Stomach
Iso, 2007	multivitamin supplement	highest versus lowest level	stomach cancer	0.81	0.54	1.23	368	60982	W	prospective cohort	JACC	Stomach
Jacobs, 2002	multivitamin supplement	highest versus lowest level	stomach cancer	0.89	0.77	1.03	1556	925035	M/W	prospective cohort	CPS II	Stomach
Zheng, 1995	multivitamin supplement	highest versus lowest level	stomach cancer	1.2	0.5	2.9	26	34691	W	prospective cohort	IWHS	Stomach
Dawsey, 2014	multivitamin supplement	highest versus lowest level	stomach cancer men	1.02	0.88	1.17	566	292774	M	prospective cohort	NIH-AARP	Stomach
Iso, 2007	multivitamin supplement	highest versus lowest level	stomach cancer men	0.96	0.74	1.26	750	44647	M	prospective cohort	JACC	Stomach
Jacobs, 2002	multivitamin supplement	highest versus lowest level	stomach cancer men	0.91	0.76	1.09	1013	414930	M	prospective cohort	CPS II	Stomach
Dawsey, 2014	multivitamin supplement	highest versus lowest level	stomach cancer women	0.95	0.71	1.27	377	197819	W	prospective cohort	NIH-AARP	Stomach
Neuhouser, 2009	multivitamin supplement	highest versus lowest level	stomach cancer women	0.96	0.6	1.53	101	161806	W	prospective cohort	WHI-DM AND OS	Stomach
Iso, 2007	multivitamin supplement	highest versus lowest level	stomach cancer women	0.81	0.54	1.23	368	60982	W	prospective cohort	JACC	Stomach
Jacobs, 2002	multivitamin supplement	highest versus lowest level	stomach cancer women	0.87	0.69	1.1	543	510105	W	prospective cohort	CPS II	Stomach
Zheng, 1995	multivitamin supplement	highest versus lowest level	stomach cancer women	1.2	0.5	2.9	26	34691	W	prospective cohort	IWHS	Stomach
Epplein, 2010	dietary retinol	highest versus lowest level	stomach cancer	1.69	0.99	2.88	132	59247	M	prospective cohort	SMHS	Stomach
Epplein, 2010	dietary retinol	highest versus lowest level	stomach cancer	1.47	0.93	2.32	206	73064	W	prospective cohort	SWHS	Stomach
Larsson, 2007	dietary retinol	highest versus lowest level	stomach cancer	0.61	0.35	1.05	139	82002	M/W	prospective cohort	SMC AND COSM	Stomach
Nouraie, 2005	dietary retinol	highest versus lowest level	stomach cancer	0.78	0.49	1.24	163	27110	M	prospective cohort	ATBC	Stomach
Nouraie, 2005	dietary retinol	highest versus lowest level	stomach cancer	0.41	0.19	0.86	57	27110	M	prospective cohort	ATBC	Stomach
Botterweck, 2000	dietary retinol	highest versus lowest level	stomach cancer	1.2	0.8	1.7	208	3331	M/W	case-cohort	NLCS	Stomach
Zheng, 1995	dietary retinol	highest versus lowest level	stomach cancer	0.6	0.2	1.7	26	34691	W	prospective cohort	IWHS	Stomach
Persson, 2008	blood retinol	10 �g/dL	stomach cancer	1.04	0.97	1.12	511	1022	M/W	nested case control	JPHC I AND II	Stomach
Jenab, 2006	blood retinol	10 �g/dL	stomach cancer	0.84	0.73	0.98	244	889	M/W	nested case control	EPIC	Stomach
Nouraie, 2005	blood retinol	10 �g/dL	stomach cancer	0.98	0.88	1.09	220	27110	M	prospective cohort	ATBC	Stomach
Yuan, 2004	blood retinol	10 �g/dL	stomach cancer	0.93	0.78	1.11	191	761	M	nested case control	SCSTUDY	Stomach
Abnet, 2003	blood retinol	10 �g/dL	stomach cancer	0.92	0.84	1.01	482	1535	M/W	case-cohort	NIT	Stomach
Nomura, 1995	blood retinol	10 �g/dL	stomach cancer	1.08	0.81	1.46	70	372	M	case-cohort	HHP	Stomach
Nouraie, 2005	blood retinol	10 �g/dL	stomach cancer men	0.98	0.88	1.09	220	27110	M	prospective cohort	ATBC	Stomach
Yuan, 2004	blood retinol	10 �g/dL	stomach cancer men	0.93	0.78	1.11	191	761	M	nested case control	SCSTUDY	Stomach
Nomura, 1995	blood retinol	10 �g/dL	stomach cancer men	1.08	0.81	1.46	70	372	M	case-cohort	HHP	Stomach
Jenab, 2006	blood retinol	10 �g/dL	cardia stomach cancer	0.9	0.69	1.2	70	715	M/W	nested case control	EPIC	Stomach
Nouraie, 2005	blood retinol	10 �g/dL	cardia stomach cancer	0.86	0.65	1.14	57	27110	M	prospective cohort	ATBC	Stomach
Abnet, 2003	blood retinol	10 �g/dL	cardia stomach cancer	0.88	0.77	1.01	395	1448	M/W	case-cohort	NIT	Stomach
Jenab, 2006	blood retinol	10 �g/dL	non-cardia stomach cancer	0.83	0.66	1.03	127	772	M/W	nested case control	EPIC	Stomach
Nouraie, 2005	blood retinol	10 �g/dL	non-cardia stomach cancer	1.02	0.85	1.21	163	27110	M	prospective cohort	ATBC	Stomach
Abnet, 2003	blood retinol	10 �g/dL	non-cardia stomach cancer	1	0.77	1.29	87	1140	M/W	case-cohort	NIT	Stomach
Epplein, 2010	selenium from foods	highest versus lowest level	stomach cancer	1.38	0.76	2.5	132	59247	M	prospective cohort	SMHS	Stomach
Epplein, 2010	selenium from foods	highest versus lowest level	stomach cancer	0.92	0.56	1.52	206	73064	W	prospective cohort	SWHS	Stomach
Dawsey, 2014	selenium from suppl	highest versus lowest level	stomach cancer	0.87	0.59	1.28	450	490593	M/W	prospective cohort	NIH-AARP	Stomach
Dawsey, 2014	selenium from suppl	highest versus lowest level	stomach cancer	1.25	0.91	1.7	493	490593	M/W	prospective cohort	NIH-AARP	Stomach
Li, 2004	selenium from suppl	highest versus lowest level	stomach cancer	0.48	0.21	1.06	86	5033	M/W	RCT	QCSTC	Stomach
Wei, 2004	serum selenium	highest versus lowest level	stomach cancer	1.64	0.49	5.48	24	1103	M/W	case-cohort	NIT	Stomach
Wei, 2004	serum selenium	highest versus lowest level	stomach cancer	0.31	0.11	0.87	36	1103	M/W	case-cohort	NIT	Stomach
Kabuto, 1994	serum selenium	highest versus lowest level	stomach cancer	1	0.53	2	201	423	M/W	nested case control	RERFCJ	Stomach
Steevens, 2010	toenail selenium	highest versus lowest level	stomach cancer	0.52	0.27	1.02	114	2186	M/W	case-cohort	NLCS	Stomach
Van den Brandt, 1993	toenail selenium	highest versus lowest level	stomach cancer	0.64	0.33	1.27	92	2293	M/W	case-cohort	NLCS	Stomach
Persson, 2008	blood beta-carotene	5 �g/dL	stomach cancer	0.89	0.83	0.96	511	1022	M/W	nested case control	JPHC I AND II	Stomach
Jenab, 2006	blood beta-carotene	5 �g/dL	stomach cancer	1.02	0.98	1.07	244	889	M/W	nested case control	EPIC	Stomach
Nouraie, 2005	blood beta-carotene	5 �g/dL	stomach cancer	1.01	0.9	1.14	220	27110	M	prospective cohort	ATBC	Stomach
Yuan, 2004	blood beta-carotene	5 �g/dL	stomach cancer	0.83	0.69	0.99	191	761	M	nested case control	SCSTUDY	Stomach
Abnet, 2003	blood beta-carotene	5 �g/dL	stomach cancer	1.02	0.82	1.27	482	1535	M/W	case-cohort	NIT	Stomach
Nomura, 1995	blood beta-carotene	5 �g/dL	stomach cancer	0.85	0.78	0.92	70	372	M	case-cohort	HHP	Stomach
Persson, 2008	blood beta-carotene	5 �g/dL	stomach cancer men	0.84	0.75	0.93	342	684	M	nested case control	JPHC I AND II	Stomach
Nouraie, 2005	blood beta-carotene	5 �g/dL	stomach cancer men	1.01	0.9	1.14	220	27110	M	prospective cohort	ATBC	Stomach
Yuan, 2004	blood beta-carotene	5 �g/dL	stomach cancer men	0.83	0.69	0.99	191	761	M	nested case control	SCSTUDY	Stomach
Nomura, 1995	blood beta-carotene	5 �g/dL	stomach cancer men	0.85	0.78	0.92	70	372	M	case-cohort	HHP	Stomach
Persson, 2008	blood beta-carotene	5 �g/dL	stomach cancer women	0.97	0.87	1.07	169	338	W	nested case control	JPHC I AND II	Stomach
Nouraie, 2005	blood beta-carotene	5 �g/dL	cardia stomach cancer	0.98	0.84	1.15	57	27110	M	prospective cohort	ATBC	Stomach
Abnet, 2003	blood beta-carotene	5 �g/dL	cardia stomach cancer	1	0.92	1.21	395	1448	M/W	case-cohort	NIT	Stomach
Nouraie, 2005	blood beta-carotene	5 �g/dL	non-cardia stomach cancer	1.02	0.93	1.12	163	27110	M	prospective cohort	ATBC	Stomach
Abnet, 2003	blood beta-carotene	5 �g/dL	non-cardia stomach cancer	0.96	0.74	1.21	87	1140	M/W	case-cohort	NIT	Stomach
Kyro, 2013	Wholegrain	90 g/d	colorectal cancer	0.87	0.78	0.96	1123	108000	M/W	prospective	Helga	Colorectal
Fung, 2010	Wholegrain	90 g/d	colorectal cancer	0.83	0.68	0.97	1032	45080	M	prospective	HPFS	Colorectal
Fung, 2010	Wholegrain	90 g/d	colorectal cancer	0.86	0.7	1.06	1432	87312	W	prospective	NHS	Colorectal
Schatzkin, 2007	Wholegrain	90 g/d	colorectal cancer	0.73	0.63	0.84	2974	489611	M/W	prospective	NIH-AARP	Colorectal
McCarl, 2006	Wholegrain	90 g/d	colorectal cancer	0.79	0.66	0.94	954	35197	W	prospective	IWHS	Colorectal
Larsson, 2005	Wholegrain	90 g/d	colorectal cancer	0.93	0.8	1.08	805	61433	W	prospective	SMC	Colorectal
Kyro, 2013	Wholegrain	90 g/d	colon cancer	0.77	0.63	0.95	616	108000	M/W	prospective	Helga	Colorectal
Schatzkin, 2007	Wholegrain	90 g/d	colon cancer	0.8	0.66	0.97	2140	489611	M/W	prospective	NIH-AARP	Colorectal
Larsson, 2005	Wholegrain	90 g/d	colon cancer	0.84	0.67	1.04	547	61433	W	prospective	SMC	Colorectal
McCullough, 2003	Wholegrain	90 g/d	colon cancer	1.12	0.72	1.72	508	133163	M/W	prospective	CPS-2	Colorectal
Kyro, 2013	Wholegrain	90 g/d	rectal cancer	0.93	0.78	1.1	438	108000	M/W	prospective	Helga	Colorectal
Schatzkin, 2007	Wholegrain	90 g/d	rectal cancer	0.55	0.41	0.72	858	489611	M/W	prospective	NIH-AARP	Colorectal
Larsson, 2005	Wholegrain	90 g/d	rectal cancer	1.05	0.79	1.38	252	61433	W	prospective	SMC	Colorectal
Makarem, 2015	Fruit & Vegetable	100 g/d	colorectal cancer	0.98	0.69	1.39	63	2983	M/W	prospective	FHS-offspring	Colorectal
Wie, 2014	Fruit & Vegetable	100 g/d	colorectal cancer	1	0.88	1.14	53	8024	M/W	prospective	CSECK	Colorectal
Vogtmann, 2013	Fruit & Vegetable	100 g/d	colorectal cancer	0.95	0.9	1.01	398	61274	M	prospective	SMHS	Colorectal
Lee, 2009	Fruit & Vegetable	100 g/d	colorectal cancer	1.03	0.99	1.08	394	73224	W	prospective	SWHS	Colorectal
vanDuijnhoven, 2009	Fruit & Vegetable	100 g/d	colorectal cancer	0.98	0.97	1	2819	452755	M/W	prospective	EPIC	Colorectal
Nomura, 2008	Fruit & Vegetable	100 g/d	colorectal cancer	0.98	0.96	1	1825	191011	M/W	prospective	MEC	Colorectal
Park, 2007	Fruit & Vegetable	100 g/d	colorectal cancer	1	0.98	1.01	2972	488043	M/W	prospective	NIH-AARP	Colorectal
McCarl, 2006	Fruit & Vegetable	100 g/d	colorectal cancer	0.97	0.94	1.01	954	35197	W	prospective	IWHS	Colorectal
Lin, 2005	Fruit & Vegetable	100 g/d	colorectal cancer	0.97	0.89	1.05	223	36976	W	prospective	WHS	Colorectal
Terry, 2001	Fruit & Vegetable	100 g/d	colorectal cancer	0.92	0.85	0.99	460	61463	W	prospective	SMC	Colorectal
Vogtmann, 2013	Fruit & Vegetable	100 g/d	colorectal cancer men	0.95	0.9	1.01	398	61274	M	prospective	SMHS	Colorectal
Nomura, 2008	Fruit & Vegetable	100 g/d	colorectal cancer men	0.97	0.94	0.99	1023	85903	M	prospective	MEC	Colorectal
Park, 2007	Fruit & Vegetable	100 g/d	colorectal cancer men	0.99	0.97	1.01	2048	291094	M	prospective	NIH-AARP	Colorectal
Voorrips, 2000	Fruit & Vegetable	100 g/d	colorectal cancer men	1	0.92	1.08	511	1967	M	case-cohort	NLCS	Colorectal
Lee, 2009	Fruit & Vegetable	100 g/d	colorectal cancer women	1.03	0.99	1.08	394	73224	W	prospective	SWHS	Colorectal
Nomura, 2008	Fruit & Vegetable	100 g/d	colorectal cancer women	1	0.97	1.03	802	105108	W	prospective	MEC	Colorectal
Park, 2007	Fruit & Vegetable	100 g/d	colorectal cancer women	1.01	0.98	1.05	924	196949	W	prospective	NIH-AARP	Colorectal
McCarl, 2006	Fruit & Vegetable	100 g/d	colorectal cancer women	0.97	0.94	1.01	954	35197	W	prospective	IWHS	Colorectal
Lin, 2005	Fruit & Vegetable	100 g/d	colorectal cancer women	0.97	0.89	1.05	223	36976	W	prospective	WHS	Colorectal
Terry, 2001	Fruit & Vegetable	100 g/d	colorectal cancer women	0.92	0.85	0.99	460	61463	W	prospective	SMC	Colorectal
Voorrips, 2000	Fruit & Vegetable	100 g/d	colorectal cancer women	0.95	0.87	1.04	381	1878	W	case-cohort	NLCS	Colorectal
Vogtmann, 2013	Fruit & Vegetable	100 g/d	colon cancer	0.95	0.89	1.03	236	61274	M	prospective	SMHS	Colorectal
Lee, 2009	Fruit & Vegetable	100 g/d	colon cancer	1.06	0.99	1.13	236	73224	W	prospective	SWHS	Colorectal
vanDuijnhoven, 2009	Fruit & Vegetable	100 g/d	colon cancer	0.97	0.95	1	1828	452755	M/W	prospective	EPIC	Colorectal
Nomura, 2008	Fruit & Vegetable	100 g/d	colon cancer	0.98	0.96	1	1351	191011	M/W	prospective	MEC	Colorectal
Park, 2007	Fruit & Vegetable	100 g/d	colon cancer	0.99	0.97	1.02	2081	488043	M/W	prospective	NIH-AARP	Colorectal
Sato, 2005	Fruit & Vegetable	100 g/d	colon cancer	1.01	0.92	1.1	165	41835	M/W	prospective	MCS	Colorectal
Terry, 2001	Fruit & Vegetable	100 g/d	colon cancer	0.96	0.87	1.05	291	61463	W	prospective	SMC	Colorectal
Michels, 2000	Fruit & Vegetable	100 g/d	colon cancer	1.01	0.96	1.07	937	136089	M/W	prospective	NHS & HPFS	Colorectal
Voorrips, 2000	Fruit & Vegetable	100 g/d	colon cancer	0.96	0.89	1.03	578	3531	M/W	case-cohort	NLCS	Colorectal
Steinmetz, 1994	Fruit & Vegetable	100 g/d	colon cancer	1	0.92	1.1	212	35216	W	prospective	IWHS	Colorectal
Shibata, 1992	Fruit & Vegetable	100 g/d	colon cancer	0.98	0.92	1.05	202	11580	M/W	prospective	LWC	Colorectal
Vogtmann, 2013	Fruit & Vegetable	100 g/d	colon cancer men	0.95	0.89	1.03	236	61274	M	prospective	SMHS	Colorectal
Nomura, 2008	Fruit & Vegetable	100 g/d	colon cancer men	0.97	0.94	1	734	85903	M	prospective	MEC	Colorectal
Park, 2007	Fruit & Vegetable	100 g/d	colon cancer men	0.99	0.97	1.02	1434	291094	M	prospective	NIH-AARP	Colorectal
Voorrips, 2000	Fruit & Vegetable	100 g/d	colon cancer men	1	0.9	1.12	312	1768	M	case-cohort	NLCS	Colorectal
Shibata, 1992	Fruit & Vegetable	100 g/d	colon cancer men	1.08	0.98	1.19	97	3860	M	prospective	LWC	Colorectal
Lee, 2009	Fruit & Vegetable	100 g/d	colon cancer women	1.06	0.99	1.13	394	73224	W	prospective	SWHS	Colorectal
Nomura, 2008	Fruit & Vegetable	100 g/d	colon cancer women	1	0.97	1.03	617	105108	W	prospective	MEC	Colorectal
Park, 2007	Fruit & Vegetable	100 g/d	colon cancer women	1	0.96	1.04	647	196949	W	prospective	NIH-AARP	Colorectal
Terry, 2001	Fruit & Vegetable	100 g/d	colon cancer women	0.96	0.87	1.05	291	61463	W	prospective	SMC	Colorectal
Voorrips, 2000	Fruit & Vegetable	100 g/d	colon cancer women	0.92	0.82	1.02	266	1763	W	case-cohort	NLCS	Colorectal
Steinmetz, 1994	Fruit & Vegetable	100 g/d	colon cancer women	1	0.92	1.1	212	35216	W	prospective	IWHS	Colorectal
Shibata, 1992	Fruit & Vegetable	100 g/d	colon cancer women	0.91	0.84	0.99	105	7720	W	prospective	LWC	Colorectal
Vogtmann, 2013	Fruit & Vegetable	100 g/d	rectal cancer	0.96	0.88	1.04	162	61274	M	prospective	SMHS	Colorectal
Lee, 2009	Fruit & Vegetable	100 g/d	rectal cancer	1	0.92	1.08	158	73224	W	prospective	SWHS	Colorectal
vanDuijnhoven, 2009	Fruit & Vegetable	100 g/d	rectal cancer	1	0.97	1.03	911	452755	M/W	prospective	EPIC	Colorectal
Nomura, 2008	Fruit & Vegetable	100 g/d	rectal cancer	0.97	0.94	1.01	455	191011	M/W	prospective	MEC	Colorectal
Park, 2007	Fruit & Vegetable	100 g/d	rectal cancer	1.01	0.97	1.04	891	488043	M/W	prospective	NIH-AARP	Colorectal
Sato, 2005	Fruit & Vegetable	100 g/d	rectal cancer	1.01	0.91	1.12	110	41835	M/W	prospective	MCS	Colorectal
Terry, 2001	Fruit & Vegetable	100 g/d	rectal cancer	0.85	0.74	0.97	159	61463	W	prospective	SMC	Colorectal
Michels, 2000	Fruit & Vegetable	100 g/d	rectal cancer	0.99	0.9	1.09	244	136089	M/W	prospective	NHS & HPFS	Colorectal
Voorrips, 2000	Fruit & Vegetable	100 g/d	rectal cancer	1	0.91	1.1	314	3267	M/W	case-cohort	NLCS	Colorectal
Zheng, 1998	Fruit & Vegetable	100 g/d	rectal cancer	0.99	0.87	1.12	144	34702	W	prospective	IWHS	Colorectal
Vogtmann, 2013	Fruit & Vegetable	100 g/d	rectal cancer men	0.96	0.88	1.04	162	61274	M	prospective	SMHS	Colorectal
Nomura, 2008	Fruit & Vegetable	100 g/d	rectal cancer men	0.96	0.91	1	276	85903	M	prospective	MEC	Colorectal
Park, 2007	Fruit & Vegetable	100 g/d	rectal cancer men	0.99	0.95	1.03	614	291094	M	prospective	NIH-AARP	Colorectal
Voorrips, 2000	Fruit & Vegetable	100 g/d	rectal cancer men	0.99	0.88	1.12	199	1655	M	case-cohort	NLCS	Colorectal
Lee, 2009	Fruit & Vegetable	100 g/d	rectal cancer women	1	0.92	1.08	158	73224	W	prospective	SWHS	Colorectal
Nomura, 2008	Fruit & Vegetable	100 g/d	rectal cancer women	1	0.95	1.06	179	105108	W	prospective	MEC	Colorectal
Park, 2007	Fruit & Vegetable	100 g/d	rectal cancer women	1.07	1	1.14	277	196949	W	prospective	NIH-AARP	Colorectal
Terry, 2001	Fruit & Vegetable	100 g/d	rectal cancer women	0.85	0.74	0.97	159	61463	W	prospective	SMC	Colorectal
Voorrips, 2000	Fruit & Vegetable	100 g/d	rectal cancer women	1.01	0.87	1.18	115	1612	W	case-cohort	NLCS	Colorectal
Zheng, 1998	Fruit & Vegetable	100 g/d	rectal cancer women	0.99	0.87	1.12	144	34702	W	prospective	IWHS	Colorectal
Bamia, 2013	Vegetable intake	100 g/d	colorectal cancer	0.99	0.95	1.03	4355	480308	M/W	prospective	EPIC	Colorectal
Vogtmann, 2013	Vegetable intake	100 g/d	colorectal cancer	0.87	0.77	0.98	398	61274	M	prospective	SMHS	Colorectal
Fung, 2010	Vegetable intake	100 g/d	colorectal cancer	1.01	0.95	1.06	1432	87312	W	prospective	NHS	Colorectal
Fung, 2010	Vegetable intake	100 g/d	colorectal cancer	1	0.95	1.05	1032	45080	M	prospective	HPFS	Colorectal
George, 2009	Vegetable intake	100 g/d	colorectal cancer	0.97	0.94	0.99	5039	483338	M/W	prospective	NIH-AARP	Colorectal
Nomura, 2008	Vegetable intake	100 g/d	colorectal cancer	0.97	0.94	1.01	1825	191011	M/W	prospective	MEC	Colorectal
McCarl, 2006	Vegetable intake	100 g/d	colorectal cancer	0.97	0.92	1.02	954	35197	W	prospective	IWHS	Colorectal
Lin, 2005	Vegetable intake	100 g/d	colorectal cancer	0.98	0.88	1.08	223	36976	W	prospective	WHS	Colorectal
Flood, 2002	Vegetable intake	100 g/d	colorectal cancer	1.01	0.93	1.1	485	45490	W	prospective	CNBSS	Colorectal
Terry, 2001	Vegetable intake	100 g/d	colorectal cancer	0.86	0.65	1.15	460	61463	W	prospective	SMC	Colorectal
Pietinen, 1999	Vegetable intake	100 g/d	colorectal cancer	1.06	0.81	1.4	185	27111	M	prospective	ATBC	Colorectal
Vogtmann, 2013	Vegetable intake	100 g/d	colorectal cancer men	0.87	0.77	0.98	398	61274	M	prospective	SMHS	Colorectal
Fung, 2010	Vegetable intake	100 g/d	colorectal cancer men	1	0.95	1.05	1032	45080	M	prospective	HPFS	Colorectal
George, 2009	Vegetable intake	100 g/d	colorectal cancer men	0.96	0.94	0.99	3421	288109	M	prospective	NIH-AARP	Colorectal
Nomura, 2008	Vegetable intake	100 g/d	colorectal cancer men	0.95	0.9	1	1023	85903	M	prospective	MEC	Colorectal
Pietinen, 1999	Vegetable intake	100 g/d	colorectal cancer men	1.06	0.81	1.4	185	27111	M	prospective	ATBC	Colorectal
Fung, 2010	Vegetable intake	100 g/d	colorectal cancer women	1.01	0.95	1.06	1432	87312	W	prospective	NHS	Colorectal
George, 2009	Vegetable intake	100 g/d	colorectal cancer women	0.97	0.93	1.02	1618	195229	W	prospective	NIH-AARP	Colorectal
Nomura, 2008	Vegetable intake	100 g/d	colorectal cancer women	1	0.95	1.05	802	105108	W	prospective	MEC	Colorectal
McCarl, 2006	Vegetable intake	100 g/d	colorectal cancer women	0.97	0.92	1.02	954	35197	W	prospective	IWHS	Colorectal
Lin, 2005	Vegetable intake	100 g/d	colorectal cancer women	0.98	0.88	1.08	223	36976	W	prospective	WHS	Colorectal
Flood, 2002	Vegetable intake	100 g/d	colorectal cancer women	1.01	0.93	1.1	485	45490	W	prospective	CNBSS	Colorectal
Terry, 2001	Vegetable intake	100 g/d	colorectal cancer women	0.86	0.65	1.15	460	61463	W	prospective	SMC	Colorectal
Vogtmann, 2013	Vegetable intake	100 g/d	colon cancer	0.97	0.83	1.13	236	61274	M	prospective	SMHS	Colorectal
vanDuijnhoven, 2009	Vegetable intake	100 g/d	colon cancer	0.97	0.93	1.02	1828	452755	M/W	prospective	EPIC	Colorectal
Nomura, 2008	Vegetable intake	100 g/d	colon cancer	0.96	0.92	1	1351	191011	M/W	prospective	MEC	Colorectal
Park, 2007	Vegetable intake	100 g/d	colon cancer	0.98	0.95	1.02	2081	488043	M/W	prospective	NIH-AARP	Colorectal
Sato, 2005	Vegetable intake	100 g/d	colon cancer	1.1	0.89	1.35	165	41835	M/W	prospective	MCS	Colorectal
McCullough, 2003	Vegetable intake	100 g/d	colon cancer	0.91	0.81	1.01	508	133163	M/W	prospective	CPS-6	Colorectal
Terry, 2001	Vegetable intake	100 g/d	colon cancer	0.92	0.75	1.13	291	61463	W	prospective	SMC	Colorectal
Michels, 2000	Vegetable intake	100 g/d	colon cancer	1.02	0.95	1.09	937	136089	M/W	prospective	NHS & HPFS	Colorectal
Voorrips, 2000	Vegetable intake	100 g/d	colon cancer	0.92	0.79	1.06	578	3531	M/W	case-cohort	NLCS	Colorectal
Steinmetz, 1994	Vegetable intake	100 g/d	colon cancer	0.95	0.82	1.11	212	35216	W	prospective	IWHS	Colorectal
Shibata, 1992	Vegetable intake	100 g/d	colon cancer	0.99	0.88	1.11	202	11580	M/W	prospective	LWC	Colorectal
Vogtmann, 2013	Vegetable intake	100 g/d	colon cancer men	0.97	0.83	1.13	236	61274	M	prospective	SMHS	Colorectal
Nomura, 2008	Vegetable intake	100 g/d	colon cancer men	0.94	0.88	0.99	734	85903	M	prospective	MEC	Colorectal
Park, 2007	Vegetable intake	100 g/d	colon cancer men	0.96	0.92	1.01	1434	291094	M	prospective	NIH-AARP	Colorectal
McCullough, 2003	Vegetable intake	100 g/d	colon cancer men	0.89	0.77	1.02	298	62609	M	prospective	CPS-6	Colorectal
Voorrips, 2000	Vegetable intake	100 g/d	colon cancer men	0.93	0.76	1.14	312	1768	M	case-cohort	NLCS	Colorectal
Shibata, 1992	Vegetable intake	100 g/d	colon cancer men	1.11	0.93	1.32	97	3860	M	prospective	LWC	Colorectal
Nomura, 2008	Vegetable intake	100 g/d	colon cancer women	0.98	0.92	1.04	617	105108	W	prospective	MEC	Colorectal
Park, 2007	Vegetable intake	100 g/d	colon cancer women	1.02	0.96	1.09	647	196949	W	prospective	NIH-AARP	Colorectal
McCullough, 2003	Vegetable intake	100 g/d	colon cancer women	0.95	0.79	1.13	210	70554	W	prospective	CPS-11	Colorectal
Michels, 2000	Vegetable intake	100 g/d	colon cancer women	0.92	0.75	1.13	569	88764	W	prospective	SMC	Colorectal
Voorrips, 2000	Vegetable intake	100 g/d	colon cancer women	0.91	0.74	1.12	266	1763	W	case-cohort	NLCS	Colorectal
Steinmetz, 1994	Vegetable intake	100 g/d	colon cancer women	0.95	0.82	1.11	212	35216	W	prospective	IWHS	Colorectal
Vogtmann, 2013	Vegetable intake	100 g/d	rectal cancer	0.97	0.83	1.13	162	61274	M	prospective	SMHS	Colorectal
vanDuijnhoven, 2009	Vegetable intake	100 g/d	rectal cancer	1.02	0.96	1.09	991	452755	M/W	prospective	EPIC	Colorectal
Nomura, 2008	Vegetable intake	100 g/d	rectal cancer	0.98	0.93	1.03	455	191011	M/W	prospective	MEC	Colorectal
Park, 2007	Vegetable intake	100 g/d	rectal cancer	0.98	0.92	1.04	891	488043	M/W	prospective	NIH-AARP	Colorectal
Sato, 2005	Vegetable intake	100 g/d	rectal cancer	1.03	0.81	1.32	110	41835	M/W	prospective	MCS	Colorectal
Terry, 2001	Vegetable intake	100 g/d	rectal cancer	0.86	0.65	1.15	159	61463	W	prospective	SMC	Colorectal
Michels, 2000	Vegetable intake	100 g/d	rectal cancer	1.07	0.94	1.22	244	136089	M/W	prospective	NHS & HPFS	Colorectal
Voorrips, 2000	Vegetable intake	100 g/d	rectal cancer	1.05	0.87	1.27	314	3267	M/W	case-cohort	NLCS	Colorectal
Vogtman, 2013	Vegetable intake	100 g/d	rectal cancer men	0.97	0.83	1.13	162	61274	M	prospective	SMHS	Colorectal
Nomura, 2008	Vegetable intake	100 g/d	rectal cancer men	0.97	0.88	1.07	276	85903	M	prospective	MEC	Colorectal
Park, 2007	Vegetable intake	100 g/d	rectal cancer men	0.96	0.89	1.03	614	291094	M	prospective	NIH-AARP	Colorectal
Voorrips, 2000	Vegetable intake	100 g/d	rectal cancer men	0.94	0.74	1.19	199	1655	M	case-cohort	NLCS	Colorectal
Nomura, 2008	Vegetable intake	100 g/d	rectal cancer women	0.98	0.92	1.04	179	105108	W	prospective	MEC	Colorectal
Park, 2007	Vegetable intake	100 g/d	rectal cancer women	1.03	0.93	1.15	277	196949	W	prospective	NIH-AARP	Colorectal
Terry, 2001	Vegetable intake	100 g/d	rectal cancer women	0.86	0.65	1.15	115	1612	W	prospective	NLCS	Colorectal
Voorrips, 2000	Vegetable intake	100 g/d	rectal cancer women	1.26	0.93	1.7	159	61463	W	case-cohort	SMC	Colorectal
Meng, 2013	Garlic supplement	highest vs lowest	colorectal cancer	0.72	0.49	1.07	578	76208	W	prospective	NHS	Colorectal
Meng, 2013	Garlic supplement	highest vs lowest	colorectal cancer	1.22	0.83	1.78	559	45592	M	prospective	HPFS	Colorectal
McCullough, 2012	Garlic supplement	highest vs lowest	colorectal cancer	1.03	0.74	1.44	764	99700	M/W	prospective	CPS-2	Colorectal
Satia, 2009	Garlic supplement	highest vs lowest	colorectal cancer	1.35	1.01	1.81	428	76512	M/W	prospective	VITAL	Colorectal
Bamia, 2013	Fruit Intake	100 g/d	colorectal cancer	1.01	0.99	1.03	4355	480308	M/W	prospective	EPIC	Colorectal
Vogtmann, 2013	Fruit Intake	100 g/d	colorectal cancer	0.87	0.77	0.98	398	61274	M	prospective	SMHS	Colorectal
Fung, 2010	Fruit Intake	100 g/d	colorectal cancer	0.94	0.88	0.99	1432	87312	W	prospective	NHS	Colorectal
Fung, 2010	Fruit Intake	100 g/d	colorectal cancer	1.01	0.95	1.06	1032	45080	M	prospective	HPFS	Colorectal
George, 2009	Fruit Intake	100 g/d	colorectal cancer	0.95	0.91	1	5039	483338	M/W	prospective	NIH-AARP	Colorectal
Nomura, 2008	Fruit Intake	100 g/d	colorectal cancer	0.97	0.95	1	1825	191011	M/W	prospective	MEC	Colorectal
Akhter, 2007	Fruit Intake	100 g/d	colorectal cancer	0.93	0.57	1.53	307	21199	M	prospective	MCS	Colorectal
McCarl, 2006	Fruit Intake	100 g/d	colorectal cancer	0.93	0.87	0.99	954	35197	W	prospective	IWHS	Colorectal
Lin, 2005	Fruit Intake	100 g/d	colorectal cancer	0.95	0.79	1.14	223	36976	W	prospective	WHS	Colorectal
Sanjoaquin, 2004	Fruit Intake	100 g/d	colorectal cancer	0.61	0.39	0.97	91	10998	M/W	prospective	OVS	Colorectal
Flood, 2002	Fruit Intake	100 g/d	colorectal cancer	1.1	0.96	1.26	485	45490	W	prospective	CNBSS	Colorectal
Terry, 2001	Fruit Intake	100 g/d	colorectal cancer	0.77	0.66	0.92	460	61463	W	prospective	SMC	Colorectal
Pietinen, 1999	Fruit Intake	100 g/d	colorectal cancer	1.05	0.87	1.27	185	27111	M	prospective	ATBC	Colorectal
Vogtmann, 2013	Fruit Intake	100 g/d	colorectal cancer men	0.87	0.77	0.98	398	61274	M	prospective	SMHS	Colorectal
Fung, 2010	Fruit Intake	100 g/d	colorectal cancer men	0.94	0.88	0.99	1432	87312	M	prospective	HPFS	Colorectal
George, 2009	Fruit Intake	100 g/d	colorectal cancer men	0.94	0.9	1	3421	288109	M	prospective	NIH-AARP	Colorectal
Nomura, 2008	Fruit Intake	100 g/d	colorectal cancer men	0.97	0.94	1	1023	85903	M	prospective	MEC	Colorectal
Akhter, 2007	Fruit Intake	100 g/d	colorectal cancer men	1.01	0.95	1.06	307	21199	M	prospective	MCS	Colorectal
Pietinen, 1999	Fruit Intake	100 g/d	colorectal cancer men	1.05	0.87	1.27	185	27111	M	prospective	ATBC	Colorectal
George, 2009	Fruit Intake	100 g/d	colorectal cancer women	0.97	0.91	1.04	1618	195229	W	prospective	NIH-AARP	Colorectal
Nomura, 2008	Fruit Intake	100 g/d	colorectal cancer women	0.98	0.95	1.02	802	105108	W	prospective	MEC	Colorectal
McCarl, 2006	Fruit Intake	100 g/d	colorectal cancer women	0.93	0.87	0.99	954	35197	W	prospective	IWHS	Colorectal
Lin, 2005	Fruit Intake	100 g/d	colorectal cancer women	0.95	0.79	1.14	223	36976	W	prospective	WHS	Colorectal
Flood, 2002	Fruit Intake	100 g/d	colorectal cancer women	1.1	0.96	1.26	485	45490	W	prospective	CNBSS	Colorectal
Terry, 2001	Fruit Intake	100 g/d	colorectal cancer women	0.77	0.66	0.92	460	61463	W	prospective	SMC	Colorectal
Vogtmann, 2013	Fruit Intake	100 g/d	colon cancer	0.88	0.75	1.02	236	61274	M	prospective	SMHS	Colorectal
vanDuijnhoven, 2009	Fruit Intake	100 g/d	colon cancer	0.97	0.94	1.01	1828	452755	M/W	prospective	EPIC	Colorectal
Nomura, 2008	Fruit Intake	100 g/d	colon cancer	0.97	0.95	1	1351	191011	M/W	prospective	MEC	Colorectal
Park, 2007	Fruit Intake	100 g/d	colon cancer	1	0.97	1.03	2081	488043	M/W	prospective	NIH-AARP	Colorectal
Sato, 2005	Fruit Intake	100 g/d	colon cancer	1.13	0.91	1.42	165	41835	M/W	prospective	MCS	Colorectal
McCullough, 2003	Fruit Intake	100 g/d	colon cancer	1	0.95	1.05	508	133163	M/W	prospective	CPS-6/11	Colorectal
Terry, 2001	Fruit Intake	100 g/d	colon cancer	0.83	0.67	1.02	291	61463	W	prospective	SMC	Colorectal
Michels, 2000	Fruit Intake	100 g/d	colon cancer	0.95	0.86	1.04	569	88764	W	prospective	NHS	Colorectal
Michels, 2000	Fruit Intake	100 g/d	colon cancer	1.1	1	1.2	368	47325	M	prospective	HPFS	Colorectal
Voorrips, 2000	Fruit Intake	100 g/d	colon cancer	0.98	0.89	1.08	611	3734	M/W	case-cohort	NLCS	Colorectal
Steinmetz, 1994	Fruit Intake	100 g/d	colon cancer	0.94	0.76	1.17	212	35216	W	prospective	IWHS	Colorectal
Shibata, 1992	Fruit Intake	100 g/d	colon cancer	0.89	0.78	1.02	202	11580	M/W	prospective	LWC	Colorectal
Vogtmann, 2013	Fruit Intake	100 g/d	colon cancer men	0.88	0.75	1.02	236	61274	M	prospective	SMHS	Colorectal
Nomura, 2008	Fruit Intake	100 g/d	colon cancer men	0.96	0.93	1	734	85903	M	prospective	MEC	Colorectal
Park, 2007	Fruit Intake	100 g/d	colon cancer men	1.01	0.97	1.05	1434	291094	M	prospective	NIH-AARP	Colorectal
McCollough, 2003	Fruit Intake	100 g/d	colon cancer men	1.02	0.96	1.09	298	62609	M	prospective	CPS-6	Colorectal
Michels, 2000	Fruit Intake	100 g/d	colon cancer men	1.1	1	1.2	937	47325	M	prospective	HPFS	Colorectal
Voorrips, 2000	Fruit Intake	100 g/d	colon cancer men	1.08	0.94	1.24	331	1856	M	case-cohort	NLCS	Colorectal
Shibata, 1992	Fruit Intake	100 g/d	colon cancer men	1.02	0.87	1.2	97	3860	M	prospective	LWC	Colorectal
Nomura, 2008	Fruit Intake	100 g/d	colon cancer women	0.98	0.95	1.02	617	105108	W	prospective	MEC	Colorectal
Park, 2008	Fruit Intake	100 g/d	colon cancer women	0.99	0.95	1.03	647	196949	W	prospective	NIH-AARP	Colorectal
McCollough, 2003	Fruit Intake	100 g/d	colon cancer women	0.96	0.89	1.04	210	70554	W	prospective	CPS-11	Colorectal
Terry, 2001	Fruit Intake	100 g/d	colon cancer women	0.83	0.67	1.02	291	61463	W	prospective	SMC	Colorectal
Michels, 2000	Fruit Intake	100 g/d	colon cancer women	0.95	0.86	1.04	569	88764	W	prospective	NHS	Colorectal
Voorrips, 2000	Fruit Intake	100 g/d	colon cancer women	0.9	0.79	1.03	280	1978	W	case-cohort	NLCS	Colorectal
Steinmetz, 1994	Fruit Intake	100 g/d	colon cancer women	0.94	0.76	1.17	212	35216	W	prospective	IWHS	Colorectal
Shibata, 1992	Fruit Intake	100 g/d	colon cancer women	0.69	0.55	0.87	105	7720	W	prospective	LWC	Colorectal
Vogtmann, 2013	Fruit Intake	100 g/d	rectal cancer	0.86	0.71	1.03	162	61274	M	prospective	SMHS	Colorectal
vanDuijnhoven, 2009	Fruit Intake	100 g/d	rectal cancer	0.99	0.95	1.04	911	452755	M/W	prospective	EPIC	Colorectal
Nomura, 2008	Fruit Intake	100 g/d	rectal cancer	0.96	0.92	1.01	455	191011	M/W	prospective	MEC	Colorectal
Park, 2007	Fruit Intake	100 g/d	rectal cancer	1.04	1	1.09	891	488043	M/W	prospective	NIH-AARP	Colorectal
Sato, 2005	Fruit Intake	100 g/d	rectal cancer	1.16	0.88	1.52	110	41835	M/W	prospective	MCS	Colorectal
Terry, 2001	Fruit Intake	100 g/d	rectal cancer	0.7	0.52	0.95	159	61463	W	prospective	SMC	Colorectal
Michels, 2000	Fruit Intake	100 g/d	rectal cancer	1.11	0.93	1.33	89	47325	M	prospective	HPFS	Colorectal
Michels, 2000	Fruit Intake	100 g/d	rectal cancer	0.95	0.79	1.14	155	88764	W	prospective	NHS	Colorectal
Voorrips, 2000	Fruit Intake	100 g/d	rectal cancer	0.92	0.81	1.05	334	3457	M/W	case-cohort	NLCS	Colorectal
Vogtmann, 2013	Fruit Intake	100 g/d	rectal cancer men	0.86	0.71	1.03	162	61274	M	prospective	SMHS	Colorectal
Nomura, 2008	Fruit Intake	100 g/d	rectal cancer men	0.96	0.9	1.01	276	105108	M	prospective	MEC	Colorectal
Park, 2007	Fruit Intake	100 g/d	rectal cancer men	0.99	0.93	1.06	614	291094	M	prospective	NIH-AARP	Colorectal
Michels, 2000	Fruit Intake	100 g/d	rectal cancer men	1.11	0.93	1.33	89	47325	M	prospective	HPFS	Colorectal
Voorrips, 2000	Fruit Intake	100 g/d	rectal cancer men	0.93	0.79	1.09	215	1740	M	case-cohort	NLCS	Colorectal
Nomura, 2008	Fruit Intake	100 g/d	rectal cancer women	0.98	0.91	1.05	179	85903	W	prospective	MEC	Colorectal
Park, 2007	Fruit Intake	100 g/d	rectal cancer women	1.09	1.03	1.17	277	196949	W	prospective	NIH-AARP	Colorectal
Terry, 2001	Fruit Intake	100 g/d	rectal cancer women	0.7	0.52	0.95	159	61463	W	prospective	SMC	Colorectal
Michels, 2000	Fruit Intake	100 g/d	rectal cancer women	0.95	0.79	1.14	155	88764	W	prospective	NHS	Colorectal
Voorrips, 2000	Fruit Intake	100 g/d	rectal cancer women	0.9	0.72	1.12	119	1717	W	case-cohort	NLCS	Colorectal
Bamia, 2013	Legumes	50 g/d	colorectal cancer	1.05	0.89	1.23	4355	480308	M/W	prospective	EPIC	Colorectal
Vogtmann, 2013	Legumes	50 g/d	colorectal cancer	0.77	0.6	0.99	398	61274	M	prospective	SMHS	Colorectal
Park, 2007	Legumes	50 g/d	colorectal cancer	1.04	0.98	1.11	924	196949	W	prospective	NIH-AARP	Colorectal
Park, 2007	Legumes	50 g/d	colorectal cancer	0.99	0.95	1.04	2048	291094	M	prospective	NIH-AARP	Colorectal
Lin, 2005	Legumes	50 g/d	colorectal cancer	0.99	0.84	1.17	223	36976	W	prospective	WHS	Colorectal
Vogtmann, 2013	Legumes	50 g/d	colon cancer	0.83	0.6	1.15	398	61274	M	prospective	SMHS	Colorectal
Michels, 2000	Legumes	50 g/d	colon cancer	1.07	0.98	1.18	937	136089	M/W	prospective	NHS & HPFS	Colorectal
Voorrips, 2000	Legumes	50 g/d	colon cancer	1.18	0.83	1.66	313	1769	M	case-cohort	NLCS	Colorectal
Voorrips, 2000	Legumes	50 g/d	colon cancer	0.87	0.58	1.3	274	1771	W	case-cohort	NLCS	Colorectal
Sellers, 1998	Legumes	50 g/d	colon cancer	1.34	0.87	2.05	180	4239	W	prospective	IWHS	Colorectal
Sellers, 1998	Legumes	50 g/d	colon cancer	1.02	0.78	1.33	61	22698	W	prospective	IWHS	Colorectal
Singh, 1998	Legumes	50 g/d	colon cancer	0.6	0.41	0.87	144	32051	M/W	prospective	AHS	Colorectal
Vogtmann, 2013	Legumes	50 g/d	rectal cancer	0.71	0.48	1.04	162	61274	M	prospective	SMHS	Colorectal
Michels, 2000	Legumes	50 g/d	rectal cancer	1.15	1	1.32	244	136089	M/W	prospective	NHS & HPFS	Colorectal
Voorrips, 2000	Legumes	50 g/d	rectal cancer	0.99	0.64	1.51	201	1657	M	case-cohort	NLCS	Colorectal
Voorrips, 2000	Legumes	50 g/d	rectal cancer	1.04	0.57	1.91	122	1619	W	case-cohort	NLCS	Colorectal
Shin, 2014	Red and Processed meat	100 g/d	colorectal cancer	1.23	1.11	1.37	8476	1326058	M/W	prospective	KNHIC	Colorectal
Wie, 2014	Red and Processed meat	100 g/d	colorectal cancer	1.1	0.35	3.71	53	8024	W	prospective	CSECK	Colorectal
Bamia, 2013	Red and Processed meat	100 g/d	colorectal cancer	1.07	0.99	1.17	4355	480308	M/W	prospective	EPIC	Colorectal
Ollberding, 2012	Red and Processed meat	100 g/d	colorectal cancer	0.94	0.86	1.02	3404	165717	M/W	prospective	MEC	Colorectal
Kim, 2011	Red and Processed meat	100 g/d	colorectal cancer	1.29	1.15	1.46	6444	2248129	M/W	prospective	Korean cohort study	Colorectal
Cross, 2010	Red and Processed meat	100 g/d	colorectal cancer	1.3	1.19	1.42	2719	300948	M/W	prospective	NIH-AARP	Colorectal
Fung, 2010	Red and Processed meat	100 g/d	colorectal cancer	1.1	0.99	1.21	1432	87312	W	prospective	NHS	Colorectal
Fung, 2010	Red and Processed meat	100 g/d	colorectal cancer	1.07	0.97	1.17	1032	45080	M	prospective	HPFS	Colorectal
Kabat, 2007	Red and Processed meat	100 g/d	colorectal cancer	1.1	0.56	2.16	617	48666	W	prospective	NBSS	Colorectal
Berndt, 2006	Red and Processed meat	100 g/d	colorectal cancer	1.39	0.84	2.3	202	1785	M/W	case-cohort	CLUE II study	Colorectal
Larsson, 2005	Red and Processed meat	100 g/d	colorectal cancer	1.2	0.99	1.45	733	61433	W	prospective	SMC	Colorectal
Lin, 2004	Red and Processed meat	100 g/d	colorectal cancer	0.73	0.55	0.99	202	37547	W	prospective	WHS	Colorectal
Flood, 2003	Red and Processed meat	100 g/d	colorectal cancer	1.14	0.74	1.75	487	45496	W	prospective	BCDDP	Colorectal
Pietinen, 1999	Red and Processed meat	100 g/d	colorectal cancer	1.05	0.75	1.49	185	27111	M	prospective	ATBC	Colorectal
Chen, 1998	Red and Processed meat	100 g/d	colorectal cancer	1.11	0.76	1.63	208	425	M	nested cc	PHS	Colorectal
Shin, 2014	Red and Processed meat	100 g/d	colorectal cancer men	1.18	1.03	1.34	6014	846559	M	prospective	KNHIC	Colorectal
Fung, 2010	Red and Processed meat	100 g/d	colorectal cancer men	1.07	0.97	1.17	1032	45080	M	prospective	HPFS	Colorectal
Pietinen, 1999	Red and Processed meat	100 g/d	colorectal cancer men	1.05	0.75	1.49	185	27111	M	prospective	ATBC	Colorectal
Chen, 1998	Red and Processed meat	100 g/d	colorectal cancer men	1.11	0.76	1.63	208	425	M	nested cc	PHS	Colorectal
Shin, 2014	Red and Processed meat	100 g/d	colorectal cancer women	1.36	1.12	1.64	2462	479499	W	prospective	KNHIC	Colorectal
Wie, 2014	Red and Processed meat	100 g/d	colorectal cancer women	1.1	0.35	3.71	53	8024	W	prospective	CSECK	Colorectal
Parr, 2013	Red and Processed meat	100 g/d	colorectal cancer women	1.32	0.96	1.81	666	83753	W	prospective	NOWAC	Colorectal
Fung, 2010	Red and Processed meat	100 g/d	colorectal cancer women	1.1	0.99	1.21	1432	87312	W	prospective	NHS	Colorectal
Kabat, 2007	Red and Processed meat	100 g/d	colorectal cancer women	1.1	0.56	2.16	617	48666	W	prospective	NBSS	Colorectal
Larsson, 2005	Red and Processed meat	100 g/d	colorectal cancer women	1.2	0.99	1.45	733	61433	W	prospective	SMC	Colorectal
Lin, 2004	Red and Processed meat	100 g/d	colorectal cancer women	0.73	0.55	0.99	202	37547	W	prospective	WHS	Colorectal
Flood, 2003	Red and Processed meat	100 g/d	colorectal cancer women	1.14	0.74	1.75	487	45496	W	prospective	BCDDP	Colorectal
Shin, 2014	Red and Processed meat	100 g/d	colon cancer	1.23	1.11	1.37	4078	1326058	M/W	prospective	KNHIC	Colorectal
Ruder, 2011	Red and Processed meat	100 g/d	colon cancer	1.06	0.98	1.14	2794	292797	M/W	prospective	NIH-AARP	Colorectal
Takachi, 2011	Red and Processed meat	100 g/d	colon cancer	1.23	1.11	1.37	788	80658	M/W	prospective	JPHC	Colorectal
Kabat, 2007	Red and Processed meat	100 g/d	colon cancer	0.61	0.29	1.28	617	48666	W	prospective	NBSS	Colorectal
Oba, 2006	Red and Processed meat	100 g/d	colon cancer	1.23	1.11	1.37	213	30221	M/W	prospective	TCCJ	Colorectal
Chao, 2005	Red and Processed meat	100 g/d	colon cancer	1.12	0.93	1.35	1197	148610	M/W	prospective	CPS II	Colorectal
Norat, 2005	Red and Processed meat	100 g/d	colon cancer	1.26	1.07	1.48	855	478040	M/W	prospective	EPIC	Colorectal
Bostick, 1994	Red and Processed meat	100 g/d	colon cancer	0.97	0.74	1.25	212	35216	W	prospective	IWHS	Colorectal
Giovannucci, 1994	Red and Processed meat	100 g/d	colon cancer	1.73	1.25	2.39	201	47949	M	prospective	HPFS	Colorectal
Willett, 1990	Red and Processed meat	100 g/d	colon cancer	1.57	1.08	2.29	150	88751	W	prospective	NHS	Colorectal
Shin, 2014	Red and Processed meat	100 g/d	colon cancer men	1.19	0.98	1.44	2868	846559	M	prospective	KNHIC	Colorectal
Takachi, 2011	Red and Processed meat	100 g/d	colon cancer men	1.29	0.96	1.72	481	38462	M	prospective	JPHC	Colorectal
Oba, 2006	Red and Processed meat	100 g/d	colon cancer men	1.9	0.98	3.69	111	13894	M	prospective	TCCJ	Colorectal
Chao, 2005	Red and Processed meat	100 g/d	colon cancer men	1.2	0.95	1.52	665	69664	M	prospective	CPS II	Colorectal
Giovannucci, 1994	Red and Processed meat	100 g/d	colon cancer men	1.73	1.25	2.39	201	47949	M	prospective	HPFS	Colorectal
Shin, 2014	Red and Processed meat	100 g/d	colon cancer women	1.42	1.07	1.9	1210	479499	W	prospective	KNHIC	Colorectal
Parr, 2013	Red and Processed meat	100 g/d	colon cancer women	1.41	0.96	2.08	455	83753	W	prospective	NOWAC	Colorectal
Takachi, 2011	Red and Processed meat	100 g/d	colon cancer women	1.41	0.96	2.09	307	42196	W	prospective	NBSS	Colorectal
Kabat, 2007	Red and Processed meat	100 g/d	colon cancer women	0.61	0.29	1.28	428	48666	W	prospective	TCCJ	Colorectal
Oba, 2006	Red and Processed meat	100 g/d	colon cancer women	0.77	0.31	1.89	102	16327	W	prospective	CPS II	Colorectal
Chao, 2005	Red and Processed meat	100 g/d	colon cancer women	0.99	0.7	1.39	532	78946	W	prospective	IWHS	Colorectal
Bostick, 1994	Red and Processed meat	100 g/d	colon cancer women	0.97	0.74	1.25	212	35216	W	prospective	HPFS	Colorectal
Willett, 1990	Red and Processed meat	100 g/d	colon cancer women	1.57	1.08	2.29	150	88751	W	prospective	NHS	Colorectal
Ruder, 2011	Red and Processed meat	100 g/d	rectal cancer	1.06	0.94	1.19	979	292797	M/W	prospective	NIH-AARP	Colorectal
Takachi, 2001	Red and Processed meat	100 g/d	rectal cancer	0.93	0.64	1.33	357	80658	M/W	prospective	JPHC	Colorectal
Kabat, 2007	Red and Processed meat	100 g/d	rectal cancer	4.27	1.42	12.77	195	48666	W	prospective	NBSS	Colorectal
Chao, 2005	Red and Processed meat	100 g/d	rectal cancer	1.33	0.98	1.8	470	148610	M/W	prospective	CPS II	Colorectal
Larsson, 2005	Red and Processed meat	100 g/d	rectal cancer	1.28	0.75	2.21	230	61433	W	prospective	SMC	Colorectal
Norat, 2005	Red and Processed meat	100 g/d	rectal cancer	1.22	0.99	1.51	474	478040	M/W	prospective	EPIC	Colorectal
Parr, 2013	Red and Processed meat	100 g/d	rectal cancer women	1.13	0.65	1.95	211	83753	W	prospective	NOWAC	Colorectal
Takachi, 2011	Red and Processed meat	100 g/d	rectal cancer women	0.95	0.49	1.84	124	42196	W	prospective	JPHC	Colorectal
Kabat, 2007	Red and Processed meat	100 g/d	rectal cancer women	4.27	1.42	12.77	195	48666	W	prospective	NBSS	Colorectal
Larsson, 2005	Red and Processed meat	100 g/d	rectal cancer women	1.28	0.75	2.21	230	61433	W	prospective	SMC	Colorectal
Ollberding, 2012	Processed meat	50 g/d	colorectal cancer	1.09	0.94	1.26	3404	165717	M/W	prospective	MEC	Colorectal
Cross, 2010	Processed meat	50 g/d	colorectal cancer	1.26	1.13	1.4	2719	300948	M/W	prospective	NIH-AARP	Colorectal
Balder, 2006	Processed meat	50 g/d	colorectal cancer	1.21	0.91	1.61	1535	5906	M/W	Case-cohort	NLCS	Colorectal
Sato, 2006	Processed meat	50 g/d	colorectal cancer	0.77	0.24	2.42	358	41835	M/W	Prospective	MCS	Colorectal
Larsson, 2005	Processed meat	50 g/d	colorectal cancer	1.13	0.85	1.51	733	61433	M/W	prospective	SMC	Colorectal
Norat, 2005	Processed meat	50 g/d	colorectal cancer	1.15	1.02	1.29	1329	478040	W	prospective	EPIC	Colorectal
English, 2004	Processed meat	50 g/d	colorectal cancer	1.61	1.12	2.3	451	37112	M/W	prospective	MCCS	Colorectal
Lin, 2004	Processed meat	50 g/d	colorectal cancer	0.56	0.24	1.23	202	37547	W	prospective	WHS	Colorectal
Flood, 2003	Processed meat	50 g/d	colorectal cancer	1.17	0.76	1.81	487	45496	W	prospective	BCCDP	Colorectal
Pietinen, 1999	Processed meat	50 g/d	colorectal cancer	1.01	0.8	1.27	185	27111	M	prospective	ATBC	Colorectal
Parr, 2013	Processed meat	50 g/d	colorectal cancer women	1.35	1.09	1.67	674	84210	W	prospective	NOWAC	Colorectal
Balder, 2006	Processed meat	50 g/d	colorectal cancer women	1.07	0.65	1.77	666	2881	W	Case-cohort	NLCS	Colorectal
Larsson, 2005	Processed meat	50 g/d	colorectal cancer women	1.13	0.85	1.51	733	61433	W	prospective	SMC	Colorectal
Lin, 2004	Processed meat	50 g/d	colorectal cancer women	0.56	0.24	1.23	202	37547	W	prospective	WHS	Colorectal
Flood, 2003	Processed meat	50 g/d	colorectal cancer women	1.17	0.76	1.81	487	45496	W	prospective	BCCDP	Colorectal
Balder, 2006	Processed meat	50 g/d	colorectal cancer men	1.32	0.92	1.91	869	3025	M	Case-cohort	NLCS	Colorectal
Pietinen, 1999	Processed meat	50 g/d	colorectal cancer men	1.01	0.8	1.27	185	27111	M	prospective	ATBC	Colorectal
Ruder, 2011	Processed meat	50 g/d	colon cancer	1.1	1.04	1.17	2819	292797	M/W	prospective	NIH-AARP	Colorectal
Takachi, 2011	Processed meat	50 g/d	colon cancer	1.72	0.89	3.34	788	80658	M/W	prospective	JPHC	Colorectal
Balder, 2006	Processed meat	50 g/d	colon cancer	1.29	0.86	1.92	1023	5394	M/W	case-cohort	NLCS	Colorectal
Oba, 2006	Processed meat	50 g/d	colon cancer	3.28	1.09	9.91	213	30221	M/W	prospective	TCCJ	Colorectal
Sato, 2006	Processed meat	50 g/d	colon cancer	0.37	0.08	1.67	217	41835	M/W	prospective	MCS	Colorectal
Chao, 2005	Processed meat	50 g/d	colon cancer	1.32	0.97	1.8	1197	148610	M/W	prospective	CPS II	Colorectal
Larsson, 2005	Processed meat	50 g/d	colon cancer	1.57	0.82	3.01	155	61433	W	prospective	SMC	Colorectal
Larsson, 2005	Processed meat	50 g/d	colon cancer	1.01	0.59	1.74	234	61433	W	prospective	SMC	Colorectal
Norat, 2005	Processed meat	50 g/d	colon cancer	1.18	1.03	1.35	855	478040	M/W	prospective	EPIC	Colorectal
English, 2004	Processed meat	50 g/d	colon cancer	1.61	1.02	2.54	283	37112	M/W	prospective	MCCS	Colorectal
Wei, 2004	Processed meat	50 g/d	colon cancer	1.22	0.87	1.77	467	46632	M	prospective	HPFS	Colorectal
Wei, 2004	Processed meat	50 g/d	colon cancer	1.48	1.1	2	668	87733	W	prospective	NHS	Colorectal
Bostick, 1994	Processed meat	50 g/d	colon cancer	1.23	0.4	3.77	212	35216	W	prospective	IWHS	Colorectal
Parr, 2013	Processed meat	50 g/d	colon cancer women	1.36	1.05	1.76	459	84210	W	prospective	NOWAC	Colorectal
Takachi, 2011	Processed meat	50 g/d	colon cancer women	1.25	0.41	3.88	307	42196	W	prospective	JPHC	Colorectal
Balder, 2006	Processed meat	50 g/d	colon cancer women	1.12	0.64	1.95	484	2699	W	Case-cohort	NLCS	Colorectal
Oba, 2006	Processed meat	50 g/d	colon cancer women	0.48	0.07	3.43	111	13894	W	prospective	TCCJ	Colorectal
Chao, 2005	Processed meat	50 g/d	colon cancer women	1.16	0.63	2.14	532	78946	W	prospective	CPS II	Colorectal
Larsson, 2005	Processed meat	50 g/d	colon cancer women	1.57	0.82	3.01	155	61433	W	prospective	SMC	Colorectal
Larsson, 2005	Processed meat	50 g/d	colon cancer women	1.01	0.59	1.74	234	61433	W	prospective	SMC	Colorectal
Wei, 2004	Processed meat	50 g/d	colon cancer women	1.48	1.1	2	668	87733	W	prospective	NHS	Colorectal
Bostick, 1994	Processed meat	50 g/d	colon cancer women	1.23	0.4	3.77	212	35216	W	prospective	IWHS	Colorectal
Takachi, 2011	Processed meat	50 g/d	colon cancer men	2.03	0.9	4.59	481	38462	M	prospective	JPHC	Colorectal
Balder, 2006	Processed meat	50 g/d	colon cancer men	1.49	0.84	2.63	539	2695	M	Case-cohort	NLCS	Colorectal
Oba, 2006	Processed meat	50 g/d	colon cancer men	8.04	2.11	30.7	111	13894	M	prospective	TCCJ	Colorectal
Chao, 2005	Processed meat	50 g/d	colon cancer men	1.38	0.96	1.97	665	69664	M	prospective	CPS II	Colorectal
Wei, 2004	Processed meat	50 g/d	colon cancer men	1.22	0.87	1.77	467	46632	M	prospective	HPFS	Colorectal
Ruder, 2011	Processed meat	50 g/d	rectal cancer	1.08	0.98	1.19	985	292797	M/W	prospective	NIH-AARP	Colorectal
Takachi, 2011	Processed meat	50 g/d	rectal cancer	0.61	0.21	1.77	357	80658	M/W	prospective	JPHC	Colorectal
Balder, 2006	Processed meat	50 g/d	rectal cancer	0.96	0.56	1.67	518	4889	M/W	case-cohort	NLCS	Colorectal
Sato, 2006	Processed meat	50 g/d	rectal cancer	1.59	0.28	9.04	144	41835	M/W	prospective	MCS	Colorectal
Chao, 2005	Processed meat	50 g/d	rectal cancer	1.38	0.82	2.31	470	148610	M/W	prospective	CPS II	Colorectal
Larsson, 2005	Processed meat	50 g/d	rectal cancer	0.97	0.56	1.68	230	61433	W	prospective	SMC	Colorectal
Norat, 2005	Processed meat	50 g/d	rectal cancer	1.1	0.93	1.31	474	478040	M/W	prospective	EPIC	Colorectal
English, 2004	Processed meat	50 g/d	rectal cancer	1.71	0.93	3.17	169	37112	M/W	prospective	MCCS	Colorectal
Wei, 2004	Processed meat	50 g/d	rectal cancer	0.8	0.4	1.6	202	87733	M	prospective	HPFS	Colorectal
Wei, 2004	Processed meat	50 g/d	rectal cancer	0.91	0.47	1.75	135	46632	W	prospective	NHS	Colorectal
Parr, 2013	Processed meat	50 g/d	rectal cancer women	1.32	0.91	1.93	215	84210	W	prospective	NOWAC	Colorectal
Takachi, 2011	Processed meat	50 g/d	rectal cancer women	1.02	0.16	6.63	124	42196	W	prospective	JPHC	Colorectal
Balder, 2006	Processed meat	50 g/d	rectal cancer women	0.94	0.38	2.35	185	2400	W	case-cohort	NLCS	Colorectal
Larsson, 2005	Processed meat	50 g/d	rectal cancer women	0.97	0.56	1.68	230	61433	W	prospective	SMC	Colorectal
Wei, 2004	Processed meat	50 g/d	rectal cancer women	0.91	0.47	1.75	135	46632	W	prospective	NHS	Colorectal
Takachi, 2011	Processed meat	50 g/d	rectal cancer men	0.48	0.13	1.75	233	38462	M	prospective	JPHC	Colorectal
Balder, 2006	Processed meat	50 g/d	rectal cancer men	0.98	0.49	1.94	185	2400	M	Case-cohort	NLCS	Colorectal
Wei, 2004	Processed meat	50 g/d	rectal cancer men	0.8	0.4	1.6	202	87733	M	prospective	HPFS	Colorectal
Ollberding, 2012	Red meat	100 g/d	colorectal cancer	1.01	0.9	1.14	3404	165717	M/W	prospective	MEC	Colorectal
Lee, 2009	Red meat	100 g/d	colorectal cancer	0.81	0.5	1.29	394	73224	W	prospective	SWHS	Colorectal
Larsson, 2005	Red meat	100 g/d	colorectal cancer	1.23	0.9	1.67	733	6133	W	prospective	SMC	Colorectal
Norat, 2005	Red meat	100 g/d	colorectal cancer	1.21	1.02	1.43	474	47840	M/W	prospective	EPIC	Colorectal
English, 2004	Red meat	100 g/d	colorectal cancer	1.19	0.89	1.58	451	37112	M/W	prospective	MCCS	Colorectal
Tiemersma, 2002	Red meat	100 g/d	colorectal cancer	1.69	0.88	3.23	102	639	M/W	nested cc	MONICA	Colorectal
Jarvinen, 2001	Red meat	100 g/d	colorectal cancer	1.37	0.92	2.06	109	9959	M/W	prospective	FMCHES	Colorectal
Pietinen, 1999	Red meat	100 g/d	colorectal cancer	0.83	0.43	1.61	185	27111	M	prospective	ATBC	Colorectal
Parr, 2013	Red meat	100 g/d	colorectal cancer women	0.7	0.33	1.48	666	83997	W	prospective	NOWAC	Colorectal
Lee, 2009	Red meat	100 g/d	colorectal cancer women	0.81	0.5	1.29	394	73224	W	prospective	SWHS	Colorectal
Larsson, 2005	Red meat	100 g/d	colorectal cancer women	1.23	0.9	1.67	733	6133	W	prospective	SMC	Colorectal
Tiemersma, 2002	Red meat	100 g/d	colorectal cancer women	1.24	0.46	3.33	48	293	W	prospective	MONICA	Colorectal
Tiemersma, 2002	Red meat	100 g/d	colorectal cancer men	2.23	0.87	5.77	54	346	M	prospective	MONICA	Colorectal
Pietinen, 1999	Red meat	100 g/d	colorectal cancer men	0.83	0.43	1.61	185	27111	M	prospective	ATBC	Colorectal
Takachi, 2011	Red meat	100 g/d	colon cancer	1.36	1.06	1.73	788	80658	M/W	prospective	JPHC	Colorectal
Lee, 2009	Red meat	100 g/d	colon cancer	0.86	0.43	1.74	236	73224	W	prospective	SWHS	Colorectal
Oba, 2006	Red meat	100 g/d	colon cancer	0.74	0.28	1.96	213	30221	M/W	prospective	TCCJ	Colorectal
Larsson, 2005	Red meat	100 g/d	colon cancer	2.59	1.4	4.79	155	61433	W	prospective	SMC	Colorectal
Larsson, 2005	Red meat	100 g/d	colon cancer	1.17	0.66	2.05	234	61433	W	prospective	SMC	Colorectal
Norat, 2005	Red meat	100 g/d	colon cancer	1.2	0.96	1.48	855	478040	M/W	prospective	EPIC	Colorectal
English, 2004	Red meat	100 g/d	colon cancer	1	0.69	1.46	283	37112	M/W	prospective	MCCS	Colorectal
Wei, 2004	Red meat	100 g/d	colon cancer	1.2	0.83	1.5	1137	134365	M/W	prospective	NHS & HPFS	Colorectal
Jarvinen, 2001	Red meat	100 g/d	colon cancer	1.3	0.77	2.17	63	9959	M/W	prospective	FMCHES	Colorectal
Singh, 1998	Red meat	100 g/d	colon cancer	2.31	0.63	8.45	127	32051	M/W	prospective	AHS	Colorectal
Bostick, 1994	Red meat	100 g/d	colon cancer	0.94	0.43	2.04	212	35216	W	prospective	IWHS	Colorectal
Parr, 2013	Red meat	100 g/d	colon cancer women	0.76	0.31	1.86	455	83997	W	prospective	NOWAC	Colorectal
Lee, 2009	Red meat	100 g/d	colon cancer women	0.86	0.43	1.74	236	73224	W	prospective	SWHS	Colorectal
Oba, 2006	Red meat	100 g/d	colon cancer women	0.45	0.1	2.06	102	16327	W	prospective	TCCJ	Colorectal
Larsson, 2005	Red meat	100 g/d	colon cancer women	2.59	1.4	4.79	155	61433	W	prospective	SMC	Colorectal
Larsson, 2005	Red meat	100 g/d	colon cancer women	1.17	0.66	2.05	234	61433	W	prospective	SMC	Colorectal
Wei, 2004	Red meat	100 g/d	colon cancer women	1.18	0.75	1.85	670	87733	W	prospective	NHS	Colorectal
Bostick, 1994	Red meat	100 g/d	colon cancer women	0.94	0.43	2.04	212	35216	W	prospective	IWHS	Colorectal
Oba, 2006	Red meat	100 g/d	colon cancer men	1.04	0.3	3.66	111	13894	M	prospective	TCCJ	Colorectal
Wei, 2004	Red meat	100 g/d	colon cancer men	1.08	0.73	1.59	467	46632	M	prospective	HPFS	Colorectal
Takachi, 2011	Red meat	100 g/d	rectal cancer	0.96	0.66	1.41	357	80658	M/W	prospective	JPHC	Colorectal
Lee, 2009	Red meat	100 g/d	rectal cancer	0.74	0.33	1.66	158	73224	W	prospective	SWHS	Colorectal
Larsson, 2005	Red meat	100 g/d	rectal cancer	0.98	0.55	1.72	230	61433	W	prospective	SMC	Colorectal
Norat, 2005	Red meat	100 g/d	rectal cancer	1.23	0.94	1.62	474	478040	M/W	prospective	EPIC	Colorectal
English, 2004	Red meat	100 g/d	rectal cancer	1.57	0.99	2.49	169	37112	M/W	prospective	MCCS	Colorectal
Wei, 2004	Red meat	100 g/d	rectal cancer	0.89	0.5	1.56	338	46632	M/W	prospective	NHS & HPFS	Colorectal
Jarvinen, 2001	Red meat	100 g/d	rectal cancer	1.32	0.69	2.53	46	9959	M/W	prospective	FMCHES	Colorectal
Parr, 2013	Red meat	100 g/d	rectal cancer women	0.59	0.15	2.25	211	83997	W	prospective	NOWAC	Colorectal
Lee, 2009	Red meat	100 g/d	rectal cancer women	0.74	0.33	1.66	158	73224	W	prospective	SWHS	Colorectal
Larsson, 2005	Red meat	100 g/d	rectal cancer women	0.98	0.55	1.72	230	61433	W	prospective	SMC	Colorectal
Wei, 2004	Red meat	100 g/d	rectal cancer women	0.88	0.37	2.05	203	87733	W	prospective	NHS	Colorectal
Sato, 2006	Poultry	100 g/d	colorectal cancer	1.55	0.46	5.17	381	41835	M/W	prospective	MCS	Colorectal
Larsson, 2005	Poultry	100 g/d	colorectal cancer	0.22	0.05	1.02	733	61433	W	prospective	SMC	Colorectal
Norat, 2005	Poultry	100 g/d	colorectal cancer	0.92	0.68	1.25	1329	478040	M/W	prospective	EPIC	Colorectal
English, 2004	Poultry	100 g/d	colorectal cancer	0.5	0.31	0.8	451	37112	M/W	prospective	MCCS	Colorectal
Tiemersma, 2002	Poultry	100 g/d	colorectal cancer	0.32	0.02	5.26	102	639	M/W	nested cc	Dutch prospective Monitoring Project on Cardiovascular Disease Risk Factors	Colorectal
Ma, 2001	Poultry	100 g/d	colorectal cancer	1.21	0.57	2.58	193	511	M	nested cc	PHS	Colorectal
Pietinen, 1999	Poultry	100 g/d	colorectal cancer	1.86	0.46	7.51	185	27111	M	prospective	ATBC	Colorectal
Daniel, 2011	Poultry	100 g/d	colon cancer	0.96	0.86	1.06	5095	492186	M/W	prospective	NIH-AARP	Colorectal
Takachi, 2011	Poultry	100 g/d	colon cancer	1.3	0.45	3.78	788	80658	M/W	prospective	JPHC	Colorectal
Sato, 2006	Poultry	100 g/d	colon cancer	1.57	0.32	7.75	238	41835	M/W	prospective	MCS	Colorectal
Brink, 2005	Poultry	100 g/d	colon cancer	0.61	0.23	1.6	448	3396	M/W	case-cohort	NLCS	Colorectal
Larsson, 2005	Poultry	100 g/d	colon cancer	0.38	0.01	10.33	155	61433	W	prospective	SMC	Colorectal
Larsson, 2005	Poultry	100 g/d	colon cancer	0.22	0.01	3.59	234	61433	W	prospective	SMC	Colorectal
Norat, 2005	Poultry	100 g/d	colon cancer	0.83	0.53	1.28	855	478040	M/W	prospective	EPIC	Colorectal
English, 2004	Poultry	100 g/d	colon cancer	0.43	0.21	0.88	283	37112	M/W	prospective	MCCS	Colorectal
Bostick, 1994	Poultry	100 g/d	colon cancer	3.11	0.94	10.3	212	35216	W	prospective	IWHS	Colorectal
Giovannucci, 1994	Poultry	100 g/d	colon cancer	0.76	0.38	1.51	205	47949	M	prospective	HPFS	Colorectal
Willett, 1990	Poultry	100 g/d	colon cancer	0.11	0.01	1.12	150	88751	W	prospective	NHS	Colorectal
Takachi, 2011	Poultry	100 g/d	colon cancer men	1.67	0.44	6.26	481	38462	M	prospective	JPHC	Colorectal
Giovannucci, 1994	Poultry	100 g/d	colon cancer men	0.76	0.38	1.51	205	47949	M	prospective	HPFS	Colorectal
Takachi, 2011	Poultry	100 g/d	colon cancer women	0.83	0.14	4.98	307	42196	W	prospective	JPHC	Colorectal
Larsson, 2005	Poultry	100 g/d	colon cancer women	0.38	0.01	10.33	155	61433	W	prospective	SMC	Colorectal
Larsson, 2005	Poultry	100 g/d	colon cancer women	0.22	0.01	3.59	234	61433	W	prospective	SMC	Colorectal
Bostick, 1994	Poultry	100 g/d	colon cancer women	3.11	0.94	10.3	212	35216	W	prospective	IWHS	Colorectal
Willett, 1990	Poultry	100 g/d	colon cancer women	0.11	0.01	1.12	150	88751	W	prospective	NHS	Colorectal
Daniel, 2011	Poultry	100 g/d	rectal cancer	0.85	0.71	1.02	884	492186	M/W	prospective	NIH-AARP	Colorectal
Takachi, 2011	Poultry	100 g/d	rectal cancer	0.46	0.09	2.32	357	80658	M/W	prospective	JPHC	Colorectal
Sato, 2006	Poultry	100 g/d	rectal cancer	1.15	0.19	6.99	157	41835	M/W	prospective	MCS	Colorectal
Brink, 2005	Poultry	100 g/d	rectal cancer	1.04	0.21	5.21	160	3108	M/W	case-cohort	NLCS	Colorectal
Norat, 2005	Poultry	100 g/d	rectal cancer	0.98	0.54	1.79	474	478040	M/W	prospective	EPIC	Colorectal
English, 2004	Poultry	100 g/d	rectal cancer	0.77	0.35	1.69	169	37112	M/W	prospective	MCCS	Colorectal
Song, 2014	Fish	100 g/d	colorectal cancer	0.9	0.58	1.39	342	47143	M	prospective	HPFS	Colorectal
Song, 2014	Fish	100 g/d	colorectal cancer	0.91	0.6	1.39	1469	76386	W	prospective	NHS	Colorectal
Bamia, 2013	Fish	100 g/d	colorectal cancer	0.83	0.7	0.98	4355	480308	M/W	prospective	EPIC	Colorectal
Murff, 2009	Fish	100 g/d	colorectal cancer	1.1	0.7	1.74	332	73242	W	prospective	SWHS	Colorectal
Sugawara, 2009	Fish	100 g/d	colorectal cancer	1.03	0.8	1.31	187	20640	W	prospective	Ohsaki cohort study	Colorectal
Hall, 2008	Fish	100 g/d	colorectal cancer	0.69	0.5	0.96	500	21406	M	prospective	PHS	Colorectal
Larsson, 2005	Fish	100 g/d	colorectal cancer	1.29	0.69	2.43	733	61433	W	prospective	SMC	Colorectal
English, 2004	Fish	100 g/d	colorectal cancer	0.94	0.57	1.55	452	37112	M/W	prospective	MCCS	Colorectal
Lin, 2004	Fish	100 g/d	colorectal cancer	1.26	0.64	2.5	202	37547	W	prospective	WHS	Colorectal
Tiemersma, 2002	Fish	100 g/d	colorectal cancer	0.17	0.01	3.25	102	639	M/W	nested cc	Dutch prospective Monitoring Project on Cardiovascular Disease Risk Factors	Colorectal
Pietinen, 1999	Fish	100 g/d	colorectal cancer	0.75	0.36	1.56	185	27111	M	prospective	ATBC	Colorectal
Song, 2014	Fish	100 g/d	colorectal cancer men	0.9	0.58	1.39	342	47143	M	prospective	HPFS	Colorectal
Bamia, 2013	Fish	100 g/d	colorectal cancer men	0.75	0.59	0.95	1876	143752	M	prospective	EPIC	Colorectal
Sugawara, 2009	Fish	100 g/d	colorectal cancer men	1.07	0.81	1.42	379	18858	M	prospective	Ohsaki cohort study	Colorectal
Hall, 2008	Fish	100 g/d	colorectal cancer men	0.69	0.5	0.96	500	21406	M	prospective	PHS	Colorectal
Tiemersma, 2002	Fish	100 g/d	colorectal cancer men	1.99	0.07	59.28	54	346	M	nested cc	Dutch prospective Monitoring Project on Cardiovascular Disease Risk Factors	Colorectal
Pietinen, 1999	Fish	100 g/d	colorectal cancer men	0.75	0.36	1.56	185	27111	M	prospective	ATBC	Colorectal
Song, 2014	Fish	100 g/d	colorectal cancer women	0.91	0.6	1.39	1469	76386	W	prospective	NHS	Colorectal
Bamia, 2013	Fish	100 g/d	colorectal cancer women	0.9	0.72	1.12	2479	336556	W	prospective	EPIC	Colorectal
Murff, 2009	Fish	100 g/d	colorectal cancer women	1.1	0.7	1.74	332	73242	W	prospective	SWHS	Colorectal
Sugawara, 2009	Fish	100 g/d	colorectal cancer women	0.89	0.54	1.47	187	20640	W	prospective	Ohsaki cohort study	Colorectal
Larsson, 2005	Fish	100 g/d	colorectal cancer women	1.29	0.69	2.43	733	61433	W	prospective	SMC	Colorectal
Lin, 2004	Fish	100 g/d	colorectal cancer women	1.26	0.64	2.5	202	37547	W	prospective	WHS	Colorectal
Tiemersma, 2002	Fish	100 g/d	colorectal cancer women	0.03	0	1.75	48	293	W	nested cc	Dutch prospective Monitoring Project on Cardiovascular Disease Risk Factors	Colorectal
Song, 2014	Fish	100 g/d	colon cancer	1.09	0.76	1.55	1813	123529	M/W	prospective	NHS & HPFS	Colorectal
Daniel, 2011	Fish	100 g/d	colon cancer	0.85	0.65	1.11	5095	492186	M/W	prospective	NIH-AARP	Colorectal
Murff, 2009	Fish	100 g/d	colon cancer	0.94	0.53	1.66	200	73242	W	prospective	SWHS	Colorectal
Sugawara, 2009	Fish	100 g/d	colon cancer	1.07	0.78	1.45	347	39498	M/W	prospective	Ohsaki cohort study	Colorectal
Brink, 2005	Fish	100 g/d	colon cancer	0.62	0.29	1.31	448	3396	M/W	case-cohort	NLCS	Colorectal
Larsson, 2005	Fish	100 g/d	colon cancer	0.75	0.19	2.94	155	61433	W	prospective	SMC	Colorectal
Larsson, 2005	Fish	100 g/d	colon cancer	1.22	0.41	3.63	234	61433	W	prospective	SMC	Colorectal
Norat, 2005	Fish	100 g/d	colon cancer	0.76	0.59	0.98	855	478040	M/W	prospective	EPIC	Colorectal
English, 2004	Fish	100 g/d	colon cancer	1.06	0.56	2.01	283	37112	M/W	prospective	MCCS	Colorectal
Kobayashi, 2004	Fish	100 g/d	colon cancer	1.05	0.74	1.49	456	88658	M/W	prospective	JPHC	Colorectal
Gaard, 1996	Fish	100 g/d	colon cancer	0.6	0.21	1.72	150	82090	M/W	prospective	NNHS	Colorectal
Bostick, 1994	Fish	100 g/d	colon cancer	0.63	0.23	1.76	212	35215	W	prospective	IWHS	Colorectal
Song, 2014	Fish	100 g/d	colon cancer women	0.61	0.33	1.12	713	76386	W	prospective	NHS & HPFS	Colorectal
Song, 2014	Fish	100 g/d	colon cancer women	2.11	0.99	4.51	416	76386	W	prospective	NHS & HPFS	Colorectal
Murff, 2009	Fish	100 g/d	colon cancer women	0.94	0.53	1.66	200	73242	W	prospective	SWHS	Colorectal
Sugawara, 2009	Fish	100 g/d	colon cancer women	0.9	0.48	1.7	118	20640	W	prospective	Ohsaki cohort study	Colorectal
Larsson, 2005	Fish	100 g/d	colon cancer women	0.75	0.19	2.94	155	61433	W	prospective	SMC	Colorectal
Larsson, 2005	Fish	100 g/d	colon cancer women	1.22	0.41	3.63	234	61433	W	prospective	SMC	Colorectal
Kobayashi, 2004	Fish	100 g/d	colon cancer women	1.04	0.52	2.11	156	46133	W	prospective	JPHC	Colorectal
Gaard, 1996	Fish	100 g/d	colon cancer women	0.74	0.15	3.76	63	41047	W	prospective	NNHS	Colorectal
Bostick, 1994	Fish	100 g/d	colon cancer women	0.63	0.23	1.76	212	35215	W	prospective	IWHS	Colorectal
Song, 2014	Fish	100 g/d	colon cancer men	1.07	0.52	2.21	342	47173	M	prospective	NHS & HPFS	Colorectal
Song, 2014	Fish	100 g/d	colon cancer men	1.43	0.64	3.19	302	47173	M	prospective	NHS & HPFS	Colorectal
Sugawara, 2009	Fish	100 g/d	colon cancer men	1.12	0.79	1.6	229	18858	M	prospective	Ohsaki cohort study	Colorectal
Kobayashi, 2004	Fish	100 g/d	colon cancer men	1.05	0.7	1.58	300	42525	M	prospective	JPHC	Colorectal
Gaard, 1996	Fish	100 g/d	colon cancer men	0.51	0.13	1.38	87	41043	M	prospective	NNHS	Colorectal
Song, 2014	Fish	100 g/d	rectal cancer	0.77	0.32	1.88	310	76386	W	prospective	NHS	Colorectal
Song, 2014	Fish	100 g/d	rectal cancer	0.36	0.14	0.91	215	47143	M	prospective	HPFS	Colorectal
Daniel, 2011	Fish	100 g/d	rectal cancer	0.89	0.57	1.39	1884	492186	M/W	prospective	NIH-AARP	Colorectal
Murff, 2009	Fish	100 g/d	rectal cancer	1.34	0.64	2.81	132	73242	W	prospective	SWHS	Colorectal
Sugawara, 2009	Fish	100 g/d	rectal cancer	0.99	0.68	1.44	236	39498	M/W	prospective	Ohsaki cohort study	Colorectal
Brink, 2005	Fish	100 g/d	rectal cancer	0.62	0.23	1.68	160	3108	M/W	case-cohort	NLCS	Colorectal
Larsson, 2005	Fish	100 g/d	rectal cancer	1.13	0.34	3.71	230	61433	W	prospective	SMC	Colorectal
Norat, 2004	Fish	100 g/d	rectal cancer	0.61	0.43	0.87	474	478040	M/W	prospective	EPIC	Colorectal
English, 2004	Fish	100 g/d	rectal cancer	0.84	0.36	1.94	169	37112	M/W	prospective	MCCS	Colorectal
Kobayashi, 2004	Fish	100 g/d	rectal cancer	1.09	0.69	1.73	249	88658	M/W	prospective	JPHC	Colorectal
Song, 2014	Fish	100 g/d	rectal cancer women	0.77	0.32	1.88	310	76386	W	prospective	NHS	Colorectal
Murff, 2009	Fish	100 g/d	rectal cancer women	1.34	0.64	2.81	132	73242	W	prospective	SWHS	Colorectal
Sugawara, 2009	Fish	100 g/d	rectal cancer women	0.92	0.42	1.99	73	20640	W	prospective	Ohsaki cohort study	Colorectal
Larsson, 2005	Fish	100 g/d	rectal cancer women	1.13	0.34	3.71	230	61433	W	prospective	SMC	Colorectal
Kobayashi, 2004	Fish	100 g/d	rectal cancer women	0.69	0.28	1.7	95	46133	W	prospective	JPHC	Colorectal
Song, 2014	Fish	100 g/d	rectal cancer men	0.36	0.14	0.91	215	47143	M	prospective	HPFS	Colorectal
Sugawara, 2009	Fish	100 g/d	rectal cancer men	1.01	0.66	1.56	163	18858	M	prospective	Ohsaki cohort study	Colorectal
Kobayashi, 2004	Fish	100 g/d	rectal cancer men	1.29	0.75	2.2	154	42525	M	prospective	JPHC	Colorectal
Butler, 2008	Animal fat	highest vs lowest	colorectal cancer	1.13	0.94	1.35	961	61321	M/W	prospective	SCHS	Colorectal
Lin, 2004	Animal fat	highest vs lowest	colorectal cancer	0.83	0.53	1.29	202	37547	W	prospective	WHS	Colorectal
Sanjoaquin, 2004	Animal fat	highest vs lowest	colorectal cancer	1.07	0.58	1.97	76	10998	M/W	prospective	OVS	Colorectal
Willett, 1999	Animal fat	highest vs lowest	colorectal cancer	1.64	1.04	2.58	189	88751	W	prospective	NHS	Colorectal
Bostick, 1994	Animal fat	highest vs lowest	colon cancer	1	0.64	1.55	212	35216	W	prospective	IWHS	Colorectal
Giovannucci, 1994	Animal fat	highest vs lowest	colon cancer	0.87	0.55	1.38	205	47949	M	prospective	HPFS	Colorectal
Goldbohm, 1994	Animal fat	highest vs lowest	colon cancer	1.13	0.63	2.02	105	1624	M	case-cohort	NLCS	Colorectal
Goldbohm, 1994	Animal fat	highest vs lowest	colon cancer	0.94	0.52	1.71	110	1702	W	case-cohort	NLCS	Colorectal
Willett, 1990	Animal fat	highest vs lowest	colon cancer	1.89	1.13	3.16	150	88751	W	prospective	NHS	Colorectal
Murphy, 2013	Dairy product	400 g/d	colorectal cancer	0.88	0.83	0.93	4513	477122	M/W	prospective	EPIC	Colorectal
Park, 2009	Dairy product	400 g/d	colorectal cancer	0.84	0.78	0.91	5098	492810	M/W	prospective	NIH-AARP	Colorectal
Park, 2007	Dairy product	400 g/d	colorectal cancer	0.81	0.71	0.92	2110	191011	M/W	prospective	MEC	Colorectal
Larsson, 2006	Dairy product	400 g/d	colorectal cancer	0.8	0.72	0.89	449	45306	M	prospective	COSM	Colorectal
McCarl, 2006	Dairy product	400 g/d	colorectal cancer	0.85	0.77	0.95	954	35197	W	prospective	IWHS	Colorectal
Lin, 2005	Dairy product	400 g/d	colorectal cancer	0.88	0.65	1.18	233	36976	W	prospective	WHS	Colorectal
McCullough, 2003	Dairy product	400 g/d	colorectal cancer	0.93	0.73	1.17	683	127749	M/W	prospective	CPS-2	Colorectal
Terry, 2002	Dairy product	400 g/d	colorectal cancer	0.98	0.88	1.1	572	61463	W	prospective	SMC	Colorectal
Jarvinen, 2001	Dairy product	400 g/d	colorectal cancer	1.01	0.79	1.28	72	9959	M/W	prospective	FMCHES	Colorectal
Pietinen, 1999	Dairy product	400 g/d	colorectal cancer	0.84	0.73	0.97	185	27111	M	prospective	ATBC	Colorectal
Park, 2009	Dairy product	400 g/d	colorectal cancer women	0.74	0.65	0.86	1635	198903	W	prospective	NIH-AARP	Colorectal
Park, 2007	Dairy product	400 g/d	colorectal cancer women	0.8	0.65	0.97	972	105108	W	prospective	MEC	Colorectal
McCarl, 2006	Dairy product	400 g/d	colorectal cancer women	0.85	0.77	0.95	954	35197	W	prospective	IWHS	Colorectal
Lin, 2005	Dairy product	400 g/d	colorectal cancer women	0.88	0.65	1.18	223	36976	W	prospective	WHS	Colorectal
McCullough, 2003	Dairy product	400 g/d	colorectal cancer women	1.08	0.73	1.6	262	66883	W	prospective	CPS-2	Colorectal
Terry, 2002	Dairy product	400 g/d	colorectal cancer women	0.98	0.88	1.1	572	61463	W	prospective	SMC	Colorectal
Park, 2009	Dairy product	400 g/d	colorectal cancer men	0.88	0.81	0.96	3463	293907	M	prospective	NIH-AARP	Colorectal
Park, 2007	Dairy product	400 g/d	colorectal cancer men	0.82	0.69	0.98	1138	85903	M	prospective	MEC	Colorectal
Larsson, 2006	Dairy product	400 g/d	colorectal cancer men	0.8	0.72	0.89	449	45306	M	prospective	COSM	Colorectal
McCollough, 2003	Dairy product	400 g/d	colorectal cancer men	0.87	0.65	1.17	421	60866	M	prospective	CPS-2	Colorectal
Pietinen, 1999	Dairy product	400 g/d	colorectal cancer men	0.84	0.73	0.97	185	27111	M	prospective	ATBC	Colorectal
Murphy, 2013	Dairy product	400 g/d	colon cancer	0.87	0.8	0.93	2868	477122	M/W	prospective	EPIC	Colorectal
Larsson, 2006	Dairy product	400 g/d	colon cancer	0.78	0.68	0.89	276	45306	M	prospective	COSM	Colorectal
McCullough, 2003	Dairy product	400 g/d	colon cancer	0.82	0.54	1.25	522	127749	M/W	prospective	CPS-2	Colorectal
Terry, 2002	Dairy product	400 g/d	colon cancer	1	0.87	1.15	371	61463	W	prospective	SMC	Colorectal
Jarvinen, 2001	Dairy product	400 g/d	colon cancer	0.82	0.59	1.12	38	9959	M/W	prospective	FMCHES	Colorectal
Bostick, 1993	Dairy product	400 g/d	colon cancer	0.9	0.67	1.21	212	35216	W	prospective	IWHS	Colorectal
Larsson, 2006	Dairy product	400 g/d	colon cancer men	0.78	0.68	0.89	276	45306	M	prospective	COSM	Colorectal
McCollough, 2003	Dairy product	400 g/d	colon cancer men	0.67	0.37	1.2	302	60866	M	prospective	CPS-2	Colorectal
McCollough, 2003	Dairy product	400 g/d	colon cancer women	1.03	0.56	1.9	210	66883	W	prospective	CPS-2	Colorectal
Terry, 2002	Dairy product	400 g/d	colon cancer women	1	0.87	1.15	371	61463	W	prospective	SMC	Colorectal
Bostick, 1993	Dairy product	400 g/d	colon cancer women	0.9	0.67	1.21	212	35216	W	prospective	IWHS	Colorectal
Murphy, 2013	Dairy product	400 g/d	rectal cancer	0.87	0.8	0.93	1645	477122	M/W	prospective	EPIC	Colorectal
Larsson, 2006	Dairy product	400 g/d	rectal cancer	0.82	0.69	0.98	173	45306	M	prospective	COSM	Colorectal
McCullough, 2003	Dairy product	400 g/d	rectal cancer	1.08	0.63	1.84	119	60866	M	prospective	CPS-2	Colorectal
Terry, 2002	Dairy product	400 g/d	rectal cancer	1.02	0.84	1.24	191	61463	W	prospective	SMC	Colorectal
Jarvinen, 2001	Dairy product	400 g/d	rectal cancer	1.32	0.91	1.91	34	9959	M/W	prospective	FMCHES	Colorectal
Murphy, 2013	Total milk	200 g/d	colorectal cancer	0.94	0.91	0.97	4513	477122	M/W	prospective	EPIC	Colorectal
Simons, 2010	Total milk	200 g/d	colorectal cancer	0.95	0.89	1.01	2199	6076	M/W	case-cohort	NLCS	Colorectal
Lee, 2009	Total milk	200 g/d	colorectal cancer	0.81	0.59	1.1	394	73224	W	prospective	SWHS	Colorectal
Park, 2007	Total milk	200 g/d	colorectal cancer	0.92	0.85	1	1138	85903	M	prospective	MEC	Colorectal
Larsson, 2006	Total milk	200 g/d	colorectal cancer	0.91	0.79	1.04	449	45306	M	prospective	COSM	Colorectal
Lin, 2005	Total milk	200 g/d	colorectal cancer	1.04	0.81	1.33	223	36976	W	prospective	WHS	Colorectal
Sanjoaquin, 2004	Total milk	200 g/d	colorectal cancer	1	0.8	1.25	93	10998	M/W	prospective	OVS	Colorectal
McCullough, 2003	Total milk	200 g/d	colorectal cancer	0.94	0.83	1.05	683	127749	M/W	prospective	CPS-2	Colorectal
Jarvinen, 2001	Total milk	200 g/d	colorectal cancer	0.93	0.82	1.06	72	9959	M/W	prospective	FMCHES	Colorectal
Simons, 2010	Total milk	200 g/d	colorectal cancer men	0.93	0.86	1.01	1260	3092	M	case-cohort	NLCS	Colorectal
Park, 2007	Total milk	200 g/d	colorectal cancer men	0.92	0.83	1.02	1138	85903	M	prospective	MEC	Colorectal
Larsson, 2006	Total milk	200 g/d	colorectal cancer men	0.91	0.79	1.04	449	45306	M	prospective	COSM	Colorectal
Simons, 2010	Total milk	200 g/d	colorectal cancer women	0.98	0.89	1.08	939	2984	W	case-cohort	NLCS	Colorectal
Lee, 2009	Total milk	200 g/d	colorectal cancer women	0.81	0.59	1.1	394	73224	W	prospective	SWHS	Colorectal
Park, 2007	Total milk	200 g/d	colorectal cancer women	0.93	0.82	1.05	972	105108	W	prospective	MEC	Colorectal
Lin, 2005	Total milk	200 g/d	colorectal cancer women	1.04	0.81	1.33	223	36976	W	prospective	WHS	Colorectal
Murphy, 2013	Total milk	200 g/d	colon cancer	0.94	0.91	0.97	2868	477122	M/W	prospective	EPIC	Colorectal
Ruder, 2011	Total milk	200 g/d	colon cancer	0.92	0.89	0.95	2794	292797	M	prospective	NIH-AARP	Colorectal
Simons, 2010	Total milk	200 g/d	colon cancer	0.99	0.93	1.06	1442	5319	M/W	case-cohort	NLCS	Colorectal
Lee, 2009	Total milk	200 g/d	colon cancer	0.7	0.49	1.01	236	73224	W	prospective	SWHS	Colorectal
Larsson, 2006	Total milk	200 g/d	colon cancer	0.84	0.74	0.96	276	45306	M	prospective	COSM	Colorectal
McCullough, 2003	Total milk	200 g/d	colon cancer	0.94	0.84	1.05	226	60866	M	prospective	CPS-2	Colorectal
Jarvinen, 2001	Total milk	200 g/d	colon cancer	0.89	0.73	1.07	38	9959	M/W	prospective	FMCHES	Colorectal
Gaard, 1996	Total milk	200 g/d	colon cancer	0.99	0.9	1.09	143	50535	M/W	prospective	NNHSSS	Colorectal
Kearney, 1996	Total milk	200 g/d	colon cancer	0.83	0.62	1.1	203	47935	M/W	prospective	HPFS	Colorectal
Ruder, 2011	Total milk	200 g/d	colon cancer men	0.91	0.88	0.95	2794	292797	M	prospective	NIH-AARP	Colorectal
Simons, 2010	Total milk	200 g/d	colon cancer men	1	0.92	1.1	778	2610	M	case-cohort	NLCS	Colorectal
Larsson, 2006	Total milk	200 g/d	colon cancer men	0.84	0.74	0.96	276	45306	M	prospective	COSM	Colorectal
McCollough, 2003	Total milk	200 g/d	colon cancer men	0.87	0.76	1.01	312	60866	M	prospective	CPS-2	Colorectal
Gaard, 1996	Total milk	200 g/d	colon cancer men	0.97	0.86	1.1	84	25268	M	prospective	NNHSSS	Colorectal
Simons, 2010	Total milk	200 g/d	colon cancer women	0.97	0.88	1.07	664	2709	W	case-cohort	NLCS	Colorectal
Lee, 2009	Total milk	200 g/d	colon cancer women	0.7	0.49	1.01	236	73224	W	prospective	SWHS	Colorectal
McCollough, 2003	Total milk	200 g/d	colon cancer women	1.06	0.88	1.27	210	66883	W	prospective	CPS-2	Colorectal
Gaard, 1996	Total milk	200 g/d	colon cancer women	1.03	0.87	1.22	59	25267	W	prospective	FMCHES	Colorectal
Murphy, 2013	Total milk	200 g/d	rectal cancer	0.95	0.9	1	1645	477122	M/W	prospective	EPIC	Colorectal
Ruder, 2011	Total milk	200 g/d	rectal cancer	0.93	0.88	0.99	979	292797	W	prospective	NIH-AARP	Colorectal
Simons, 2010	Total milk	200 g/d	rectal cancer	0.92	0.83	1.02	495	4372	M/W	case-cohort	NLCS	Colorectal
Lee, 2009	Total milk	200 g/d	rectal cancer	0.92	0.6	1.39	158	73224	W	prospective	SWHS	Colorectal
Larsson, 2006	Total milk	200 g/d	rectal cancer	0.86	0.73	1.02	173	45306	M	prospective	COSM	Colorectal
McCullough, 2003	Total milk	200 g/d	rectal cancer	0.93	0.7	1.23	109	60866	M	prospective	CPS-2	Colorectal
Jarvinen, 2001	Total milk	200 g/d	rectal cancer	1	0.83	1.21	34	9959	M/W	prospective	FMCHES	Colorectal
Ruder, 2011	Total milk	200 g/d	rectal cancer women	0.93	0.88	0.99	979	292797	W	prospective	NIH-AARP	Colorectal
Simons, 2010	Total milk	200 g/d	rectal cancer women	0.9	0.77	1.06	173	2218	W	case-cohort	NLCS	Colorectal
Lee, 2009	Total milk	200 g/d	rectal cancer women	0.92	0.6	1.39	158	73224	W	prospective	SWHS	Colorectal
Simons, 2010	Total milk	200 g/d	rectal cancer men	0.93	0.82	1.06	322	2154	M	case-cohort	NLCS	Colorectal
Larsson, 2006	Total milk	200 g/d	rectal cancer men	0.86	0.73	1.02	173	45306	M	prospective	COSM	Colorectal
McCullough, 2003	Total milk	200 g/d	rectal cancer men	0.93	0.7	1.23	109	60866	M	prospective	CPS-2	Colorectal
Murphy, 2013	Cheese	50 g/d	colorectal cancer	0.95	0.9	1	4513	477122	M/W	prospective	EPIC	Colorectal
Larsson, 2006	Cheese	50 g/d	colorectal cancer	0.87	0.72	1.06	449	45306	M	prospective	COSM	Colorectal
Larsson, 2005	Cheese	50 g/d	colorectal cancer	0.78	0.58	1.04	798	60708	W	prospective	SMC	Colorectal
Lin, 2005	Cheese	50 g/d	colorectal cancer	1.16	0.63	2.13	223	36976	W	prospective	WHS	Colorectal
Sanjoaquin, 2004	Cheese	50 g/d	colorectal cancer	1.13	0.76	1.69	92	10998	M/W	prospective	OVS	Colorectal
Jarvinen, 2001	Cheese	50 g/d	colorectal cancer	2.31	0.65	8.2	72	9959	M/W	prospective	FMCHES	Colorectal
Kampman, 1994	Cheese	50 g/d	colorectal cancer	1.21	0.76	1.93	326	3409	M/W	case-cohort	NLCS	Colorectal
Larsson, 2005	Cheese	50 g/d	colorectal cancer women	0.78	0.58	1.04	798	60708	W	prospective	SMC	Colorectal
Lin, 2005	Cheese	50 g/d	colorectal cancer women	1.16	0.63	2.13	223	36976	W	prospective	WHS	Colorectal
Murphy, 2013	Cheese	50 g/d	colon cancer	0.94	0.88	1.01	2868	477122	M/W	prospective	EPIC	Colorectal
Larsson, 2006	Cheese	50 g/d	colon cancer	0.82	0.65	1.03	276	45306	M	prospective	COSM	Colorectal
Larsson, 2005	Cheese	50 g/d	colon cancer	0.75	0.52	1.07	416	60708	W	prospective	SMC	Colorectal
Jarvinen, 2001	Cheese	50 g/d	colon cancer	2.97	0.51	17.15	38	9959	M/W	prospective	FMCHES	Colorectal
Singh, 1998	Cheese	50 g/d	colon cancer	2.2	0.53	9.08	142	32051	M/W	prospective	AHS	Colorectal
Kearney, 1996	Cheese	50 g/d	colon cancer	1.13	0.58	2.2	193	47935	M	prospective	HPFS	Colorectal
Larsson, 2006	Cheese	50 g/d	colon cancer men	0.82	0.65	1.03	276	45306	M	prospective	COSM	Colorectal
Kearney, 1996	Cheese	50 g/d	colon cancer men	1.13	0.58	2.2	193	47935	M	prospective	HPFS	Colorectal
Murphy, 2013	Cheese	50 g/d	rectal cancer	0.95	0.9	1	1645	477122	M/W	prospective	EPIC	Colorectal
Larsson, 2006	Cheese	50 g/d	rectal cancer	0.89	0.66	1.21	173	45306	M	prospective	COSM	Colorectal
Larsson, 2005	Cheese	50 g/d	rectal cancer	0.9	0.54	1.52	249	60708	W	prospective	SMC	Colorectal
Jarvinen, 2001	Cheese	50 g/d	rectal cancer	1.31	0.19	9.24	34	9959	M/W	prospective	FMCHES	Colorectal
Dik, 2014	Coffee consumption	1 cup/d	colorectal cancer	1.02	0.98	1.04	4234	477071	M/W	prospective	EPIC	Colorectal
Yamada, 2014	Coffee consumption	1 cup/d	colorectal cancer	1.07	1	1.15	1001	58221	M/W	prospective	JACC	Colorectal
Dominianni, 2013	Coffee consumption	1 cup/d	colorectal cancer	1.03	0.98	1.09	681	57398	M/W	prospective	PLCO	Colorectal
Sinha, 2012	Coffee consumption	1 cup/d	colorectal cancer	0.97	0.95	0.99	6946	489706	M/W	prospective	NIH-AARP	Colorectal
Bidel, 2010	Coffee consumption	1 cup/d	colorectal cancer	0.99	0.96	1.03	538	60041	M/W	prospective	Finland, 1972-2002	Colorectal
Nilsson, 2010	Coffee consumption	1 cup/d	colorectal cancer	1.02	0.94	1.1	321	64603	M/W	prospective	VIP	Colorectal
Simons, 2010	Coffee consumption	1 cup/d	colorectal cancer	1	0.97	1.03	2199	6076	M/W	case-cohort	NLCS	Colorectal
Lee, 2007	Coffee consumption	1 cup/d	colorectal cancer	1.02	0.95	1.11	1163	96162	M/W	prospective	JPHC	Colorectal
Naganuma, 2007	Coffee consumption	1 cup/d	colorectal cancer	0.95	0.87	1.04	457	38701	M/W	prospective	MCS	Colorectal
Larsson, 2006	Coffee consumption	1 cup/d	colorectal cancer	1	0.97	1.04	1279	106739	M/W	prospective	SMC & COSM	Colorectal
Michels, 2005	Coffee consumption	1 cup/d	colorectal cancer	0.99	0.96	1.03	1438	133893	M/W	prospective	NHS & HPFS	Colorectal
Wu, 1987	Coffee consumption	1 cup/d	colorectal cancer	1.1	0.97	1.25	126	11644	M/W	prospective	LWC	Colorectal
Yamada, 2014	Coffee consumption	1 cup/d	colorectal cancer women	1.03	0.9	1.17	444	34614	W	prospective	JACC	Colorectal
Bidel, 2010	Coffee consumption	1 cup/d	colorectal cancer women	1	0.95	1.06	271	30882	W	prospective	Finland, 1972-2002	Colorectal
Simons, 2010	Coffee consumption	1 cup/d	colorectal cancer women	1	0.96	1.04	939	2984	W	case-cohort	NLCS	Colorectal
Naganuma, 2007	Coffee consumption	1 cup/d	colorectal cancer women	0.98	0.85	1.14	173	19834	W	prospective	MCS	Colorectal
Wu, 1987	Coffee consumption	1 cup/d	colorectal cancer women	1.1	0.89	1.34	68	7925	W	prospective	LWC	Colorectal
Yamada, 2014	Coffee consumption	1 cup/d	colorectal cancer men	1.09	1	1.18	557	23607	M	prospective	JACC	Colorectal
Bidel, 2010	Coffee consumption	1 cup/d	colorectal cancer men	0.99	0.94	1.03	267	29159	M	prospective	Finland, 1972-2002	Colorectal
Simons, 2010	Coffee consumption	1 cup/d	colorectal cancer men	1	0.97	1.04	1260	3092	M	case-cohort	NLCS	Colorectal
Lee, 2007	Coffee consumption	1 cup/d	colorectal cancer men	1.02	0.95	1.11	726	46023	M	prospective	JPHC	Colorectal
Naganuma, 2007	Coffee consumption	1 cup/d	colorectal cancer men	0.94	0.85	1.05	284	18867	M	prospective	MCS	Colorectal
Wu, 1987	Coffee consumption	1 cup/d	colorectal cancer men	1.1	0.93	1.3	58	3963	M	prospective	LWC	Colorectal
Dik, 2014	Coffee consumption	1 cup/d	colon cancer	1	0.98	1.02	2691	477071	M/W	prospective	EPIC	Colorectal
Yamada, 2014	Coffee consumption	1 cup/d	colon cancer	1.09	1	1.18	687	58221	M/W	prospective	JACC	Colorectal
Dominianni, 2013	Coffee consumption	1 cup/d	colon cancer	1.03	0.98	1.09	529	57398	M/W	prospective	PLCO	Colorectal
Sinha, 2012	Coffee consumption	1 cup/d	colon cancer	0.97	0.95	0.99	5072	489706	M/W	prospective	NIH-AARP	Colorectal
Bidel, 2010	Coffee consumption	1 cup/d	colon cancer	0.98	0.93	1.02	333	60041	M/W	prospective	Finland, 1972-2002	Colorectal
Zhang, 2010	Coffee consumption	1 cup/d	colon cancer	0.99	0.97	1.02	5604	731441	M/W	prospective	Pooling project	Colorectal
Lee, 2007	Coffee consumption	1 cup/d	colon cancer	0.99	0.91	1.07	733	96162	M/W	prospective	JPHC	Colorectal
Naganuma, 2007	Coffee consumption	1 cup/d	colon cancer	0.93	0.83	1.04	281	38701	M/W	prospective	MCS	Colorectal
Oba, 2006	Coffee consumption	1 cup/d	colon cancer	0.74	0.57	0.97	213	30221	M/W	prospective	TCCJ	Colorectal
Stensvold, 1994	Coffee consumption	1 cup/d	colon cancer	1.01	0.93	1.09	130	42973	M/W	prospective	NHSS	Colorectal
Klatsky, 1988	Coffee consumption	1 cup/d	colon cancer	0.92	0.8	1.06	203	10506	M/W	nested cc	KPMCP	Colorectal
Dik, 2014	Coffee consumption	1 cup/d	colon cancer women	1.04	0.97	1.12	1632	334904	W	prospective	EPIC	Colorectal
Yamada, 2014	Coffee consumption	1 cup/d	colon cancer women	1	0.86	1.18	332	34614	W	prospective	JACC	Colorectal
Sinha, 2012	Coffee consumption	1 cup/d	colon cancer women	0.98	0.95	1.01	1702	197495	W	prospective	NIH-AARP	Colorectal
Bidel, 2010	Coffee consumption	1 cup/d	colon cancer women	0.99	0.92	1.07	167	30882	W	prospective	Finland, 1972-2002	Colorectal
Lee, 2007	Coffee consumption	1 cup/d	colon cancer women	0.91	0.77	1.07	286	50139	W	prospective	JPHC	Colorectal
Naganuma, 2007	Coffee consumption	1 cup/d	colon cancer women	0.92	0.76	1.13	106	19834	W	prospective	MCS	Colorectal
Oba, 2006	Coffee consumption	1 cup/d	colon cancer women	0.6	0.39	0.92	102	16327	W	prospective	TCCJ	Colorectal
Stensvold, 1994	Coffee consumption	1 cup/d	colon cancer women	0.97	0.86	1.1	52	21238	W	prospective	NHSS	Colorectal
Dik, 2014	Coffee consumption	1 cup/d	colon cancer men	0.89	0.82	0.98	1059	142167	M	prospective	EPIC	Colorectal
Yamada, 2014	Coffee consumption	1 cup/d	colon cancer men	1.12	1.01	1.25	355	23607	M	prospective	JACC	Colorectal
Sinha, 2012	Coffee consumption	1 cup/d	colon cancer men	0.96	0.94	0.99	3370	292211	M	prospective	NIH-AARP	Colorectal
Bidel, 2010	Coffee consumption	1 cup/d	colon cancer men	0.97	0.91	1.03	166	29159	M	prospective	Finland, 1972-2002	Colorectal
Lee, 2007	Coffee consumption	1 cup/d	colon cancer men	1.01	0.92	1.12	447	46023	M	prospective	JPHC	Colorectal
Naganuma, 2007	Coffee consumption	1 cup/d	colon cancer men	0.94	0.81	1.07	175	18867	M	prospective	MCS	Colorectal
Oba, 2006	Coffee consumption	1 cup/d	colon cancer men	0.86	0.6	1.22	111	13894	M	prospective	TCCJ	Colorectal
Stensvold, 1994	Coffee consumption	1 cup/d	colon cancer men	1.03	0.93	1.15	78	21735	M	prospective	NHSS	Colorectal
Dik, 2014	Coffee consumption	1 cup/d	proximal colon cancer	1.02	0.98	1.06	1242	477071	M/W	prospective	EPIC	Colorectal
Dominiani, 2013	Coffee consumption	1 cup/d	proximal colon cancer	1.03	0.96	1.11	381	57398	M/W	prospective	PLCO	Colorectal
Sinha, 2012	Coffee consumption	1 cup/d	proximal colon cancer	0.95	0.93	0.98	2863	489706	M/W	prospective	NIH-AARP	Colorectal
Zhang, 2010	Coffee consumption	1 cup/d	proximal colon cancer	0.99	0.96	1.02	2295	731441	M/W	prospective	Pooling project	Colorectal
Naganuma, 2007	Coffee consumption	1 cup/d	proximal colon cancer	0.98	0.84	1.14	142	38701	M/W	prospective	MCS	Colorectal
Dik, 2014	Coffee consumption	1 cup/d	distal colon cancer	0.98	0.94	1.02	1202	477071	M/W	prospective	EPIC	Colorectal
Dominiani, 2013	Coffee consumption	1 cup/d	distal colon cancer	1.08	0.96	1.21	148	57398	M/W	prospective	PLCO	Colorectal
Sinha, 2012	Coffee consumption	1 cup/d	distal colon cancer	0.99	0.96	1.02	1993	489706	M/W	prospective	NIH-AARP	Colorectal
Zhang, 2010	Coffee consumption	1 cup/d	distal colon cancer	1	0.96	1.03	1820	731441	M/W	prospective	Pooling project	Colorectal
Naganuma, 2007	Coffee consumption	1 cup/d	distal colon cancer	0.95	0.79	1.15	102	38701	M/W	prospective	MCS	Colorectal
Dik, 2014	Coffee consumption	1 cup/d	rectal cancer	1.04	1	1.06	1543	477071	M/W	prospective	EPIC	Colorectal
Yamada, 2014	Coffee consumption	1 cup/d	rectal cancer	1.09	0.96	1.29	314	58221	M/W	prospective	JACC	Colorectal
Dominianni, 2013	Coffee consumption	1 cup/d	rectal cancer	1.01	0.89	1.15	142	57398	M/W	prospective	PLCO	Colorectal
Sinha, 2012	Coffee consumption	1 cup/d	rectal cancer	0.99	0.96	1.02	1874	489706	M/W	prospective	NIH-AARP	Colorectal
Bidel, 2010	Coffee consumption	1 cup/d	rectal cancer	1.01	0.96	1.07	234	60041	M/W	prospective	Finland, 1972-2002	Colorectal
Simons, 2010	Coffee consumption	1 cup/d	rectal cancer	1.03	0.99	1.08	495	4372	M/W	case-cohort	NLCS	Colorectal
Lee, 2007	Coffee consumption	1 cup/d	rectal cancer	1.02	0.91	1.15	400	96162	M/W	prospective	JPHC	Colorectal
Naganuma, 2007	Coffee consumption	1 cup/d	rectal cancer	0.98	0.86	1.12	180	38701	M/W	prospective	MCS	Colorectal
Larsson, 2006	Coffee consumption	1 cup/d	rectal cancer	1	0.94	1.07	443	106739	M/W	prospective	SMC & COSM	Colorectal
Michels, 2005	Coffee consumption	1 cup/d	rectal cancer	1.04	0.96	1.13	260	133893	M/W	prospective	NHS & HPFS	Colorectal
Hartman, 1998	Coffee consumption	1 cup/d	rectal cancer	0.97	0.9	1.05	79	27029	M	nested cc	ATBC	Colorectal
Stensvold, 1994	Coffee consumption	1 cup/d	rectal cancer	0.95	0.84	1.08	79	42973	M	prospective	NHSS	Colorectal
Klatsky, 1988	Coffee consumption	1 cup/d	rectal cancer	0.84	0.66	1.07	66	10369	M/W	nested cc	KPMCP	Colorectal
Yamada, 2014	Coffee consumption	1 cup/d	rectal cancer men	1.03	0.88	1.19	202	23607	M	prospective	JACC	Colorectal
Bidel, 2010	Coffee consumption	1 cup/d	rectal cancer men	1.01	0.94	1.09	129	29159	M	prospective	Finland, 1972-2002	Colorectal
Simons, 2010	Coffee consumption	1 cup/d	rectal cancer men	1.06	1	1.13	322	2154	M	case-cohort	NLCS	Colorectal
Lee, 2007	Coffee consumption	1 cup/d	rectal cancer men	1.03	0.9	1.18	249	46023	M	prospective	JPHC	Colorectal
Naganuma, 2007	Coffee consumption	1 cup/d	rectal cancer men	0.96	0.81	1.13	112	18867	M	prospective	MCS	Colorectal
Hartman, 1998	Coffee consumption	1 cup/d	rectal cancer men	0.97	0.9	1.05	79	27029	M	nested cc	ATBC	Colorectal
Stensvold, 1994	Coffee consumption	1 cup/d	rectal cancer men	0.95	0.84	1.08	79	42973	M	prospective	NHSS	Colorectal
Yamada, 2014	Coffee consumption	1 cup/d	rectal cancer women	1.22	0.98	1.52	112	34614	W	prospective	JACC	Colorectal
Bidel, 2010	Coffee consumption	1 cup/d	rectal cancer women	1.02	0.94	1.1	123	30882	W	prospective	Finland, 1972-2002	Colorectal
Simons, 2010	Coffee consumption	1 cup/d	rectal cancer women	1	0.94	1.07	173	2218	W	case-cohort	NLCS	Colorectal
Lee, 2007	Coffee consumption	1 cup/d	rectal cancer women	1	0.81	1.23	151	50139	W	prospective	JPHC	Colorectal
Naganuma, 2007	Coffee consumption	1 cup/d	rectal cancer women	1.04	0.83	1.3	68	19834	W	prospective	MCS	Colorectal
Dik, 2014	Tea consumption	1 cup/d	colorectal cancer	1	0.98	1.02	4030	477071	M/W	prospective	EPIC	Colorectal
Dominianni, 2013	Tea consumption	1 cup/d	colorectal cancer	0.86	0.73	1	681	57398	M/W	prospective	PLCO	Colorectal
Nechuta, 2012	Tea consumption	1 cup/d	colorectal cancer	0.97	0.93	1.02	586	69310	W	prospective	SWHS	Colorectal
Sinha, 2012	Tea consumption	1 cup/d	colorectal cancer	1.01	0.97	1.06	6946	489706	M/W	prospective	NIH-AARP	Colorectal
Simons, 2010	Tea consumption	1 cup/d	colorectal cancer	0.97	0.94	1.01	2199	6076	M/W	case-cohort	NLCS	Colorectal
Michels, 2005	Tea consumption	1 cup/d	colorectal cancer	1.02	0.97	1.08	1402	133893	M/W	prospective	NHS & HPFS	Colorectal
Terry, 2001	Tea consumption	1 cup/d	colorectal cancer	1.08	0.9	1.29	460	61463	W	prospective	SMC	Colorectal
Dik, 2014	Tea consumption	1 cup/d	colon cancer	0.98	0.96	1.02	2560	477071	M/W	prospective	EPIC	Colorectal
Dominianni, 2013	Tea consumption	1 cup/d	colon cancer	0.86	0.73	1.02	529	57398	M/W	prospective	PLCO	Colorectal
Nechuta, 2012	Tea consumption	1 cup/d	colon cancer	0.98	0.93	1.04	360	69310	W	prospective	SWHS	Colorectal
Sinha, 2012	Tea consumption	1 cup/d	colon cancer	1.02	0.97	1.08	5072	489706	M/W	prospective	NIH-AARP	Colorectal
Zhang, 2010	Tea consumption	1 cup/d	colon cancer	1.03	1	1.05	4394	731441	M/W	prospective	Pooling project	Colorectal
Su, 2002	Tea consumption	1 cup/d	colon cancer	0.66	0.5	0.86	250	12336	M/W	prospective	NHEFS II	Colorectal
Dik, 2014	Tea consumption	1 cup/d	proximal colon cancer	1	0.94	1.04	1178	477071	M/W	prospective	EPIC	Colorectal
Dominiani, 2013	Tea consumption	1 cup/d	proximal colon cancer	0.96	0.76	1.21	382	57398	M/W	prospective	PLCO	Colorectal
Sinha, 2012	Tea consumption	1 cup/d	proximal colon cancer	1.01	0.94	1.09	2846	489706	M/W	prospective	NIH_AARP	Colorectal
Zhang, 2010	Tea consumption	1 cup/d	proximal colon cancer	1.03	1	1.07	2277	731441	M/W	prospective	Pooling project	Colorectal
Dik, 2014	Tea consumption	1 cup/d	distal colon cancer	0.98	0.94	1.04	1143	477071	M/W	prospective	EPIC	Colorectal
Dominiani, 2013	Tea consumption	1 cup/d	distal colon cancer	0.79	0.55	1.13	148	57398	M/W	prospective	PLCO	Colorectal
Sinha, 2012	Tea consumption	1 cup/d	distal colon cancer	1.02	0.93	1.12	1983	489706	M/W	prospective	NIH_AARP	Colorectal
Zhang, 2010	Tea consumption	1 cup/d	distal colon cancer	1.03	0.97	1.05	1795	731441	M/W	prospective	Pooling project	Colorectal
Dik, 2014	Tea consumption	1 cup/d	rectal cancer	1.02	0.98	1.06	1470	477071	M/W	prospective	EPIC	Colorectal
Dominianni, 2013	Tea consumption	1 cup/d	rectal cancer	0.87	0.6	1.25	142	57398	M/W	prospective	PLCO	Colorectal
Nechuta, 2012	Tea consumption	1 cup/d	rectal cancer	0.96	0.9	1.03	216	69310	W	prospective	SWHS	Colorectal
Sinha, 2012	Tea consumption	1 cup/d	rectal cancer	0.97	0.89	1.07	1861	489706	M/W	prospective	NIH-AARP	Colorectal
Simons, 2010	Tea consumption	1 cup/d	rectal cancer	0.96	0.91	1.02	495	4372	M/W	prospective	NLCS	Colorectal
Michels, 2005	Tea consumption	1 cup/d	rectal cancer	0.99	0.86	1.13	256	133893	M/W	prospective	NHS & HPFS	Colorectal
Terry, 2001	Tea consumption	1 cup/d	rectal cancer	1.27	0.93	1.72	159	61463	W	prospective	SMC	Colorectal
Hartman, 1998	Tea consumption	1 cup/d	rectal cancer	0.92	0.61	1.39	79	27108	M	nested cc	ATBC	Colorectal
Yang, 2011	Green tea consumption	1 cup/d	colon cancer	0.99	0.97	1.02	133	60567	M	prospective	SMHS	Colorectal
Lee, 2007	Green tea consumption	1 cup/d	colon cancer	1.01	0.97	1.05	760	96162	M/W	prospective	JPHC	Colorectal
Oba, 2006	Green tea consumption	1 cup/d	colon cancer	0.92	0.74	1.15	213	30221	M/W	prospective	TCCJ	Colorectal
Suzuki, 2005	Green tea consumption	1 cup/d	colon cancer	0.98	0.9	1.08	147	39604	M/W	prospective	Miyagi perfecture cohort II	Colorectal
Suzuki, 2005	Green tea consumption	1 cup/d	colon cancer	0.95	0.87	1.04	158	26311	M/W	prospective	Miyagi perfecture cohort I	Colorectal
Hippisley-Cox, 2015	Total alcoholic drinks	1 drink/d	colorectal cancer	1.05	1.04	1.05	32626	4943765	M/W	prospective	Qresearch database study	Colorectal
Klatsky, 2015	Total alcoholic drinks	1 drink/d	colorectal cancer	1.09	1.03	1.15	2148	124193	M/W	prospective	KPMCP	Colorectal
Everatt, 2013	Total alcoholic drinks	1 drink/d	colorectal cancer	1.05	0.96	1.14	141	7150	M	prospective	KRIS & MIHDPS	Colorectal
Park, 2009	Total alcoholic drinks	1 drink/d	colorectal cancer	0.92	0.83	1.02	386	24244	M/W	prospective	EPIC-Norfolk	Colorectal
Tsong, 2007	Total alcoholic drinks	1 drink/d	colorectal cancer	1.43	1.15	1.77	845	61321	M/W	prospective	SCHS	Colorectal
Sanjoaquin, 2004	Total alcoholic drinks	1 drink/d	colorectal cancer	1.29	0.89	1.87	95	10998	M/W	prospective	OVS	Colorectal
Flood, 2002	Total alcoholic drinks	1 drink/d	colorectal cancer	1.01	0.86	1.17	490	45264	W	prospective	BCDDP	Colorectal
Chen, 2001	Total alcoholic drinks	1 drink/d	colorectal cancer	1.28	0.81	2	211	1315	M	nested cc	PHS	Colorectal
Hippisley-Cox, 2015	Total alcoholic drinks	1 drink/d	colorectal cancer women	1.02	1.01	1.04	14496	2495899	W	prospective	Qresearch database study	Colorectal
Park, 2009	Total alcoholic drinks	1 drink/d	colorectal cancer women	0.89	0.7	1.13	173	13078	W	prospective	EPIC-Norfolk	Colorectal
Flood, 2002	Total alcoholic drinks	1 drink/d	colorectal cancer women	1.01	0.86	1.17	490	45264	W	prospective	BCDDP	Colorectal
Hippisley-Cox, 2015	Total alcoholic drinks	1 drink/d	colorectal cancer men	1.06	1.05	1.06	18130	2447866	M	prospective	Qresearch database study	Colorectal
Everatt, 2013	Total alcoholic drinks	1 drink/d	colorectal cancer men	1.05	0.96	1.14	141	7150	M	prospective	KRIS & MIHDPS	Colorectal
Park, 2009	Total alcoholic drinks	1 drink/d	colorectal cancer men	0.95	0.84	1.08	213	11166	M	prospective	EPIC-Norfolk	Colorectal
Chen, 2001	Total alcoholic drinks	1 drink/d	colorectal cancer men	1.28	0.81	2	211	1315	M	nested cc	PHS	Colorectal
Land, 2014	Total alcoholic drinks	1 drink/d	colon cancer	0.43	0.22	0.83	35	13388	W	prospective	NSABP P-1	Colorectal
Odegaard, 2013	Total alcoholic drinks	1 drink/d	colon cancer	2.07	1.92	2.23	590	50466	M/W	prospective	SCHS	Colorectal
Allen, 2009	Total alcoholic drinks	1 drink/d	colon cancer	1	1	1.01	4169	1280296	W	prospective	MWS	Colorectal
Park, 2009	Total alcoholic drinks	1 drink/d	colon cancer	0.91	0.8	1.03	256	24244	M/W	prospective	EPIC-Norfolk	Colorectal
Wakai, 2005	Total alcoholic drinks	1 drink/d	colon cancer	1.12	0.98	1.28	382	23708	M	prospective	JACC	Colorectal
Su, 2004	Total alcoholic drinks	1 drink/d	colon cancer	1.46	1.02	2.08	222	10220	M/W	prospective	NHEFS	Colorectal
Pedersen, 2003	Total alcoholic drinks	1 drink/d	colon cancer	0.98	0.93	1.04	411	29132	M/W	prospective	CCPPS	Colorectal
Klatsky, 1988	Total alcoholic drinks	1 drink/d	colon cancer	1.08	0.89	1.31	92	4121	M	nested cc	KPMCP	Colorectal
Land, 2009	Total alcoholic drinks	1 drink/d	colon cancer women	0.43	0.22	0.83	35	13388	W	prospective	NSABP P-1	Colorectal
Allen, 2009	Total alcoholic drinks	1 drink/d	colon cancer women	1	1	1.01	4169	1280296	W	prospective	MWS	Colorectal
Park, 2009	Total alcoholic drinks	1 drink/d	colon cancer women	0.95	0.72	1.25	119	13078	W	prospective	EPIC-Norfolk	Colorectal
Park, 2009	Total alcoholic drinks	1 drink/d	colon cancer men	0.92	0.78	1.07	137	11166	M	prospective	EPIC-Norfolk	Colorectal
Wakai, 2005	Total alcoholic drinks	1 drink/d	colon cancer men	1.12	0.98	1.28	382	23708	M	prospective	JACC	Colorectal
Klatsky, 1988	Total alcoholic drinks	1 drink/d	colon cancer men	1.08	0.89	1.31	92	4121	M	nested cc	KPMCP	Colorectal
Allen, 2009	Total alcoholic drinks	1 drink/d	rectal cancer	1.01	1	1.02	2129	1280296	W	prospective	MWS	Colorectal
Park, 2009	Total alcoholic drinks	1 drink/d	rectal cancer	0.99	0.83	1.18	122	24244	M/W	prospective	EPIC-Norfolk	Colorectal
Tsong, 2007	Total alcoholic drinks	1 drink/d	rectal cancer	1.37	1.06	1.78	329	61321	M/W	prospective	SCHS	Colorectal
Wakai, 2005	Total alcoholic drinks	1 drink/d	rectal cancer	1.78	0.71	4.48	68	34028	W	prospective	JACC	Colorectal
Wakai, 2005	Total alcoholic drinks	1 drink/d	rectal cancer	1.15	0.98	1.35	242	23708	M	prospective	JACC	Colorectal
Pedersen, 2003	Total alcoholic drinks	1 drink/d	rectal cancer	1.1	1.01	1.19	202	29132	M/W	prospective	CCPPS	Colorectal
Allen, 2009	Total alcoholic drinks	1 drink/d	rectal cancer women	1.01	1	1.02	2129	1280296	W	prospective	MWS	Colorectal
Park, 2009	Total alcoholic drinks	1 drink/d	rectal cancer women	0.8	0.51	1.26	53	13078	W	prospective	EPIC-Norfolk	Colorectal
Wakai, 2005	Total alcoholic drinks	1 drink/d	rectal cancer women	1.78	0.71	4.48	68	34028	W	prospective	JACC	Colorectal
Park, 2009	Total alcoholic drinks	1 drink/d	rectal cancer men	1.03	0.83	1.29	69	11166	M	prospective	EPIC-Norfolk	Colorectal
Wakai, 2005	Total alcoholic drinks	1 drink/d	rectal cancer men	1.15	0.98	1.35	242	23708	M	prospective	JACC	Colorectal
Murphy, 2012	Dietary fibre	10 g/d	colorectal cancer	0.9	0.84	0.96	4517	477312	M/W	Prospective	EPIC	Colorectal
Kabat, 2008	Dietary fibre	10 g/d	colorectal cancer	1.03	0.85	1.25	1149	158800	W	prospective	WHI	Colorectal
Nomura, 2007	Dietary fibre	10 g/d	colorectal cancer	0.87	0.81	0.94	1825	191011	M/W	prospective	MEC	Colorectal
Schatzkin, 2007	Dietary fibre	10 g/d	colorectal cancer	0.99	0.87	1.12	2974	489611	M/W	prospective	NIH-AARP	Colorectal
Wakai, 2007	Dietary fibre	10 g/d	colorectal cancer	0.55	0.33	0.93	443	43115	M/W	prospective	JACC	Colorectal
Otani, 2006	Dietary fibre	10 g/d	colorectal cancer	0.82	0.61	1.1	522	78326	M/W	prospective	JPHC	Colorectal
Shin, 2006	Dietary fibre	10 g/d	colorectal cancer	0.97	0.61	1.53	283	73314	W	prospective	SWHS	Colorectal
Park, 2005	Dietary fibre	10 g/d	colorectal cancer	1	0.99	1	8081	725628	M/W	prospective	Pooling project	Colorectal
Sanjoaquin, 2004	Dietary fibre	10 g/d	colorectal cancer	0.9	0.65	1.25	63	10998	M/W	prospective	Oxford vegetarian study	Colorectal
Murphy, 2012	Dietary fibre	10 g/d	colorectal cancer women	0.89	0.8	0.97	2613	335062	W	prospective	EPIC	Colorectal
Kabat, 2008	Dietary fibre	10 g/d	colorectal cancer women	1.03	0.85	1.25	1149	158800	W	prospective	WHI	Colorectal
Nomura, 2007	Dietary fibre	10 g/d	colorectal cancer women	0.93	0.83	1.05	802	105108	W	prospective	MEC	Colorectal
Wakai, 2007	Dietary fibre	10 g/d	colorectal cancer women	0.65	0.3	1.43	185	26479	W	prospective	JACC	Colorectal
McCarl, 2006	Dietary fibre	10 g/d	colorectal cancer women	0.9	0.83	0.99	954	35197	W	prospective	IWHS	Colorectal
Otani, 2006	Dietary fibre	10 g/d	colorectal cancer women	0.69	0.42	1.14	187	41425	W	prospective	JPHC	Colorectal
Shin, 2006	Dietary fibre	10 g/d	colorectal cancer women	0.97	0.61	1.53	283	73314	W	prospective	SWHS	Colorectal
Lin, 2005	Dietary fibre	10 g/d	colorectal cancer women	0.82	0.6	1.12	223	36976	W	prospective	WHS	Colorectal
Michels, 2005	Dietary fibre	10 g/d	colorectal cancer women	0.96	0.78	1.18	919	76947	W	prospective	NHS	Colorectal
Mai, 2003	Dietary fibre	10 g/d	colorectal cancer women	0.98	0.73	1.31	487	45491	W	prospective	BCDDP	Colorectal
Terry, 2001	Dietary fibre	10 g/d	colorectal cancer women	0.99	0.72	1.37	460	61463	W	prospective	SMC	Colorectal
Murphy, 2012	Dietary fibre	10 g/d	colorectal cancer men	0.91	0.83	1.01	1904	142250	M	prospective	EPIC	Colorectal
Nomura, 2007	Dietary fibre	10 g/d	colorectal cancer men	0.83	0.75	0.92	1023	85903	M	prospective	MEC	Colorectal
Wakai, 2007	Dietary fibre	10 g/d	colorectal cancer men	0.48	0.25	0.93	258	16636	M	prospective	JACC	Colorectal
Otani, 2006	Dietary fibre	10 g/d	colorectal cancer men	0.89	0.62	1.29	335	36901	M	prospective	JPHC	Colorectal
Michels, 2005	Dietary fibre	10 g/d	colorectal cancer men	0.94	0.8	1.11	593	47279	M	prospective	HPFS	Colorectal
Pietinen, 1999	Dietary fibre	10 g/d	colorectal cancer men	1	0.79	1.27	321	26987	M	prospective	ATBC	Colorectal
Murphy, 2012	Dietary fibre	10 g/d	colon cancer	0.89	0.81	0.97	2869	477312	M/W	Prospective	EPIC	Colorectal
Nomura, 2007	Dietary fibre	10 g/d	colon cancer	0.9	0.82	0.98	1347	191011	M/W	prospective	MEC	Colorectal
Schatzkin, 2007	Dietary fibre	10 g/d	colon cancer	0.96	0.83	1.1	2140	489611	M/W	prospective	NIH-AARP	Colorectal
Wakai, 2007	Dietary fibre	10 g/d	colon cancer	0.36	0.19	0.68	291	43115	M	prospective	JACC	Colorectal
Otani, 2006	Dietary fibre	10 g/d	colon cancer	0.74	0.52	1.05	367	78326	M/W	prospective	JPHC	Colorectal
Shin, 2006	Dietary fibre	10 g/d	colon cancer	1.23	0.7	2.16	129	78326	W	prospective	SWHS	Colorectal
Park, 2005	Dietary fibre	10 g/d	colon cancer	1	0.98	1.01	5726	725628	M/W	prospective	Pooling project	Colorectal
Gaard, 1996	Dietary fibre	10 g/d	colon cancer	1.04	0.69	1.57	142	50535	M/W	prospective	NHSS	Colorectal
Heilbrun, 1989	Dietary fibre	10 g/d	colon cancer	0.73	0.45	1.19	102	463	M	nested cc	HHP	Colorectal
Murphy, 2012	Dietary fibre	10 g/d	colon cancer men	0.91	0.8	1.03	1117	142250	M	prospective	EPIC	Colorectal
Nomura, 2007	Dietary fibre	10 g/d	colon cancer men	0.86	0.77	0.98	730	85903	M	prospective	MEC	Colorectal
Wakai, 2007	Dietary fibre	10 g/d	colon cancer men	0.29	0.12	0.68	149	16636	M	prospective	JACC	Colorectal
Otani, 2006	Dietary fibre	10 g/d	colon cancer men	0.83	0.54	1.28	231	36901	M	Prospective	JPHC	Colorectal
Michels, 2005	Dietary fibre	10 g/d	colon cancer men	0.92	0.76	1.12	458	47279	M	prospective	HPFS	Colorectal
McCullough, 2003	Dietary fibre	10 g/d	colon cancer men	0.92	0.71	1.17	298	62609	M	prospective	CPS-2	Colorectal
Gaard, 1996	Dietary fibre	10 g/d	colon cancer men	0.86	0.55	1.35	83	25267	M	prospective	NHSS	Colorectal
Heilbrun, 1989	Dietary fibre	10 g/d	colon cancer men	0.73	0.45	1.19	102	463	M	nested cc	HHP	Colorectal
Murphy, 2012	Dietary fibre	10 g/d	colon cancer women	0.87	0.78	0.98	1752	335062	W	prospective	EPIC	Colorectal
Nomura, 2007	Dietary fibre	10 g/d	colon cancer women	0.94	0.82	1.07	617	105108	W	prospective	MEC	Colorectal
Wakai, 2007	Dietary fibre	10 g/d	colon cancer women	0.47	0.19	1.16	142	26479	W	prospective	JACC	Colorectal
Otani, 2006	Dietary fibre	10 g/d	colon cancer women	0.61	0.34	1.09	136	41425	W	prospective	JPHC	Colorectal
Shin, 2006	Dietary fibre	10 g/d	colon cancer women	1.23	0.7	2.16	129	78326	W	prospective	SWHS	Colorectal
Michels, 2005	Dietary fibre	10 g/d	colon cancer women	0.96	0.77	1.2	744	76947	W	prospective	NHS	Colorectal
McCollough, 2003	Dietary fibre	10 g/d	colon cancer women	1.04	0.71	1.52	210	70554	W	prospective	CPS-2	Colorectal
Gaard, 1996	Dietary fibre	10 g/d	colon cancer women	2.93	1.01	8.5	59	25268	W	prospective	NHSS	Colorectal
Steinmetz, 1994	Dietary fibre	10 g/d	colon cancer women	0.92	0.74	1.15	212	35216	W	prospective	IWHS	Colorectal
Murphy, 2012	Dietary fibre	10 g/d	rectal cancer	0.92	0.82	1.02	1648	477312	M/W	Prospective	EPIC	Colorectal
Kabat, 2008	Dietary fibre	10 g/d	rectal cancer	0.91	0.63	1.31	303	158800	W	prospective	WHI	Colorectal
Nomura, 2007	Dietary fibre	10 g/d	rectal cancer	0.79	0.67	0.92	455	191011	M/W	prospective	MEC	Colorectal
Schatzkin, 2007	Dietary fibre	10 g/d	rectal cancer	1.02	0.93	1.13	858	489611	M/W	prospective	NIH-AARP	Colorectal
Wakai, 2007	Dietary fibre	10 g/d	rectal cancer	1.23	0.47	3.2	142	43115	M/W	prospective	JACC	Colorectal
Otani, 2006	Dietary fibre	10 g/d	rectal cancer	1	0.58	1.73	155	86412	M/W	prospective	JPHC	Colorectal
Shin, 2006	Dietary fibre	10 g/d	rectal cancer	0.62	0.32	1.2	91	78326	W	prospective	SWHS	Colorectal
Park, 2005	Dietary fibre	10 g/d	rectal cancer	0.91	0.79	1.06	2188	725628	M/W	prospective	Pooling project	Colorectal
Heilbrun, 1989	Dietary fibre	10 g/d	rectal cancer	1.53	0.79	2.97	60	421	M	nested cc	HHP	Colorectal
Murphy, 2012	Dietary fibre	10 g/d	rectal cancer women	0.92	0.79	1.08	861	335062	W	prospective	EPIC	Colorectal
Kabat, 2008	Dietary fibre	10 g/d	rectal cancer women	0.91	0.63	1.31	303	158800	W	prospective	WHI	Colorectal
Nomura, 2007	Dietary fibre	10 g/d	rectal cancer women	0.93	0.73	1.19	179	105108	W	prospective	MEC	Colorectal
Wakai, 2007	Dietary fibre	10 g/d	rectal cancer women	2.56	1.12	5.88	39	26479	W	Prospective	JACC	Colorectal
Otani, 2006	Dietary fibre	10 g/d	rectal cancer women	1.05	0.41	2.72	51	41425	W	Prospective	JPHC	Colorectal
Shin, 2006	Dietary fibre	10 g/d	rectal cancer women	0.62	0.32	1.2	91	78326	W	prospective	SWHS	Colorectal
Michels, 2005	Dietary fibre	10 g/d	rectal cancer women	0.9	0.56	1.44	175	76947	W	prospective	NHS	Colorectal
Murphy, 2012	Dietary fibre	10 g/d	rectal cancer men	0.92	0.79	1.08	787	142250	M	prospective	EPIC	Colorectal
Nomura, 2007	Dietary fibre	10 g/d	rectal cancer men	0.7	0.57	0.86	276	85903	M	prospective	MEC	Colorectal
Wakai, 2007	Dietary fibre	10 g/d	rectal cancer men	0.9	0.31	2.6	103	16636	M	prospective	JACC	Colorectal
Otani, 2006	Dietary fibre	10 g/d	rectal cancer men	0.98	0.51	1.9	104	36901	M	prospective	JPHC	Colorectal
Michels, 2005	Dietary fibre	10 g/d	rectal cancer men	0.98	0.69	1.39	135	47279	M	prospective	HPFS	Colorectal
Heilbrun, 1989	Dietary fibre	10 g/d	rectal cancer men	1.53	0.79	2.97	60	421	M	nested cc	HHP	Colorectal
Bradbury, 2014	Cereal fibre	highest vs lowest	colorectal cancer	0.87	0.77	0.99	4517	470000	M/W	prospective	EPIC	Colorectal
Nomura, 2007	Cereal fibre	highest vs lowest	colorectal cancer	1	0.78	1.27	802	105108	W	prospective	MEC	Colorectal
Nomura, 2007	Cereal fibre	highest vs lowest	colorectal cancer	0.86	0.69	1.07	1023	85903	M	prospective	MEC	Colorectal
Schatzkin, 2007	Cereal fibre	highest vs lowest	colorectal cancer	0.86	0.76	0.98	2974	489611	M/W	prospective	NIH-AARP	Colorectal
Park, 2005	Cereal fibre	highest vs lowest	colorectal cancer	1	0.93	1.08	8081	725628	M/W	prospective	Pooling project	Colorectal
Nomura, 2007	Vegetable fibre	highest vs lowest	colorectal cancer	0.95	0.75	1.2	802	105108	W	prospective	MEC	Colorectal
Nomura, 2007	Vegetable fibre	highest vs lowest	colorectal cancer	0.78	0.62	0.97	1023	85903	M	prospective	MEC	Colorectal
Schatzkin, 2007	Vegetable fibre	highest vs lowest	colorectal cancer	1.01	0.89	1.15	2974	489611	M/W	prospective	NIH-AARP	Colorectal
Wakai, 2007	Vegetable fibre	highest vs lowest	colorectal cancer	0.89	0.65	1.24	443	43115	M/W	prospective	JACC	Colorectal
Bingham, 2005	Vegetable fibre	highest vs lowest	colorectal cancer	0.94	0.77	1.15	1721	519978	M/W	prospective	EPIC	Colorectal
Park, 2005	Vegetable fibre	highest vs lowest	colorectal cancer	1.02	0.94	1.11	8081	725628	M/W	prospective	Pooling project	Colorectal
Nomura, 2007	Fruit fibre	highest vs lowest	colorectal cancer	0.82	0.64	1.05	1023	85903	M	prospective	MEC	Colorectal
Nomura, 2007	Fruit fibre	highest vs lowest	colorectal cancer	0.78	0.64	0.96	802	105108	W	prospective	MEC	Colorectal
Schatzkin, 2007	Fruit fibre	highest vs lowest	colorectal cancer	1.08	0.95	1.23	2974	489611	M/W	prospective	NIH-AARP	Colorectal
Wakai, 2007	Fruit fibre	highest vs lowest	colorectal cancer	1.06	0.78	1.43	443	43115	M/W	prospective	JACC	Colorectal
Bingham, 2005	Fruit fibre	highest vs lowest	colorectal cancer	0.81	0.68	0.97	1721	519978	M/W	prospective	EPIC	Colorectal
Park, 2005	Fruit fibre	highest vs lowest	colorectal cancer	0.96	0.69	1.04	8081	725628	M/W	prospective	Pooling project	Colorectal
Tasevska, 2012	Sucrose intake	highest vs lowest	colorectal cancer	1.06	0.93	1.21	2601	255696	M	prospective	NIH-AARP	Colorectal
Tasevska, 2012	Sucrose intake	highest vs lowest	colorectal cancer	1.11	0.92	1.33	1296	179990	W	prospective	NIH-AARP	Colorectal
Howarth, 2008	Sucrose intake	highest vs lowest	colorectal cancer	0.88	0.7	1.11	920	105106	W	prospective	MEC	Colorectal
McCarl, 2006	Sucrose intake	highest vs lowest	colorectal cancer	0.83	0.68	1.01	954	35197	W	prospective	IWHS	Colorectal
Michaud, 2005	Sucrose intake	highest vs lowest	colorectal cancer	1.3	0.99	1.7	683	47422	M	prospective	NHS & HPFS	Colorectal
Michaud, 2005	Sucrose intake	highest vs lowest	colorectal cancer	0.89	0.72	1.11	1096	83927	W	prospective	NHS & HPFS	Colorectal
Higginbotham, 2004	Sucrose intake	highest vs lowest	colorectal cancer	1.51	0.9	2.54	174	38451	W	Prospective	WHS	Colorectal
Howarth, 2008	Sucrose intake	highest vs lowest	colon cancer	0.85	0.66	1.1	717	105106	W	prospective	MEC	Colorectal
Michaud, 2005	Sucrose intake	highest vs lowest	colon cancer	1.25	0.93	1.68	552	47422	M	prospective	NHS & HPFS	Colorectal
Michaud, 2005	Sucrose intake	highest vs lowest	colon cancer	0.99	0.78	1.26	858	83927	W	prospective	NHS & HPFS	Colorectal
Bostick, 1994	Sucrose intake	highest vs lowest	colon cancer	1.45	0.88	2.39	212	35216	W	prospective	IWHS	Colorectal
Tasevska, 2012	Fructose intake	highest vs lowest	colorectal cancer	0.99	0.86	1.13	2601	255696	M	prospective	NIH-AARP	Colorectal
Tasevska, 2012	Fructose intake	highest vs lowest	colorectal cancer	1.05	0.87	1.27	1296	179990	W	prospective	NIH-AARP	Colorectal
McCarl, 2006	Fructose intake	highest vs lowest	colorectal cancer	0.87	0.71	1.07	954	35197	W	prospective	IWHS	Colorectal
Michaud, 2005	Fructose intake	highest vs lowest	colorectal cancer	1.37	1.05	1.78	683	47422	M	prospective	NHS & HPFS	Colorectal
Michaud, 2005	Fructose intake	highest vs lowest	colorectal cancer	0.87	0.71	1.07	1096	83927	W	prospective	NHS & HPFS	Colorectal
Higginbotham, 2004	Fructose intake	highest vs lowest	colorectal cancer	2.09	1.13	3.87	174	38451	W	prospective	WHS	Colorectal
Sieri, 2015	Total carbohydrate	100 g/d	colorectal cancer	1.2	0.86	1.67	421	43804	M/W	prospective	EPIC	Colorectal
Li, 2011	Total carbohydrate	100 g/d	colorectal cancer	0.76	0.49	1.16	475	73061	W	prospective	SWHS	Colorectal
Howarth, 2008	Total carbohydrate	100 g/d	colorectal cancer	0.95	0.82	1.12	920	105106	M	prospective	MEC	Colorectal
Kabat, 2008	Total carbohydrate	100 g/d	colorectal cancer	0.99	0.84	1.16	1470	158800	W	prospective	WHI	Colorectal
Larsson, 2007	Total carbohydrate	100 g/d	colorectal cancer	1.21	0.74	1.98	870	61433	W	prospective	SMC	Colorectal
McCarl, 2006	Total carbohydrate	100 g/d	colorectal cancer	0.88	0.79	0.98	954	35197	W	prospective	IWHS	Colorectal
Michaud, 2005	Total carbohydrate	100 g/d	colorectal cancer	1.28	0.99	1.65	683	47422	M	prospective	HPFS	Colorectal
Michaud, 2005	Total carbohydrate	100 g/d	colorectal cancer	0.86	0.52	1.41	1096	83927	W	prospective	NHS	Colorectal
Higginbotham, 2004	Total carbohydrate	100 g/d	colorectal cancer	2.84	1.21	6.67	174	38451	W	prospective	WHS	Colorectal
Terry, 2003	Total carbohydrate	100 g/d	colorectal cancer	0.92	0.72	1.17	616	49124	W	prospective	CNBSS	Colorectal
Li, 2011	Total carbohydrate	100 g/d	colorectal cancer women	0.76	0.49	1.16	475	73061	W	prospective	SWHS	Colorectal
Kabat, 2008	Total carbohydrate	100 g/d	colorectal cancer women	0.99	0.84	1.16	1470	158800	W	prospective	WHI	Colorectal
Larsson, 2007	Total carbohydrate	100 g/d	colorectal cancer women	1.21	0.74	1.98	870	61433	W	prospective	SMC	Colorectal
McCarl, 2006	Total carbohydrate	100 g/d	colorectal cancer women	0.88	0.79	0.98	954	35197	W	prospective	IWHS	Colorectal
Michaud, 2005	Total carbohydrate	100 g/d	colorectal cancer women	0.86	0.52	1.41	1096	83927	W	prospective	NHS	Colorectal
Higginbotham, 2004	Total carbohydrate	100 g/d	colorectal cancer women	2.84	1.21	6.67	174	38451	W	prospective	WHS	Colorectal
Terry, 2003	Total carbohydrate	100 g/d	colorectal cancer women	0.92	0.72	1.17	616	49124	W	prospective	CNBSS	Colorectal
Howarth, 2008	Total carbohydrate	100 g/d	colorectal cancer men	0.95	0.82	1.12	920	105106	M	prospective	MEC	Colorectal
Michaud, 2005	Total carbohydrate	100 g/d	colorectal cancer men	1.28	0.99	1.65	683	47422	M	prospective	HPFS	Colorectal
Sieri, 2015	Total carbohydrate	100 g/d	colon cancer	1.12	0.82	1.52	314	43804	M/W	prospective	EPIC	Colorectal
Li, 2011	Total carbohydrate	100 g/d	colon cancer	0.64	0.37	1.11	287	73061	W	prospective	SWHS	Colorectal
Ruder, 2011	Total carbohydrate	100 g/d	colon cancer	1.13	0.97	1.33	2794	292797	M/W	prospective	NIH-AARP	Colorectal
Howarth, 2008	Total carbohydrate	100 g/d	colon cancer	0.96	0.8	1.16	835	105106	M	prospective	MEC	Colorectal
Kabat, 2008	Total carbohydrate	100 g/d	colon cancer	0.88	0.73	1.06	1149	158800	W	prospective	WHI	Colorectal
Larsson, 2007	Total carbohydrate	100 g/d	colon cancer	1.09	0.6	2	594	61433	W	prospective	SMC	Colorectal
Michaud, 2005	Total carbohydrate	100 g/d	colon cancer	0.81	0.62	1.05	858	83927	W	prospective	NHS	Colorectal
Michaud, 2005	Total carbohydrate	100 g/d	colon cancer	1.26	0.94	1.68	552	47422	M	prospective	HPFS	Colorectal
Terry, 2003	Total carbohydrate	100 g/d	colon cancer	0.93	0.69	1.26	436	49124	W	prospective	CNBSS	Colorectal
Li, 2011	Total carbohydrate	100 g/d	colon cancer women	0.64	0.37	1.11	287	73061	W	prospective	SWHS	Colorectal
Kabat, 2008	Total carbohydrate	100 g/d	colon cancer women	0.88	0.73	1.06	1149	158800	W	prospective	WHI	Colorectal
Larsson, 2007	Total carbohydrate	100 g/d	colon cancer women	1.09	0.6	2	594	61433	W	prospective	SMC	Colorectal
Michaud, 2005	Total carbohydrate	100 g/d	colon cancer women	0.81	0.62	1.05	858	83927	W	prospective	NHS	Colorectal
Terry, 2003	Total carbohydrate	100 g/d	colon cancer women	0.93	0.69	1.26	436	49124	W	prospective	CNBSS	Colorectal
Howarth, 2008	Total carbohydrate	100 g/d	colon cancer men	0.96	0.8	1.16	835	105106	M	prospective	MEC	Colorectal
Michaud, 2005	Total carbohydrate	100 g/d	colon cancer men	1.26	0.94	1.68	552	47422	M	prospective	HPFS	Colorectal
Sieri, 2015	Total carbohydrate	100 g/d	rectal cancer	0.82	0.41	1.62	107	43804	M/W	prospective	EPIC	Colorectal
Li, 2011	Total carbohydrate	100 g/d	rectal cancer	0.91	0.46	1.78	188	73061	W	prospective	SWHS	Colorectal
Ruder, 2011	Total carbohydrate	100 g/d	rectal cancer	1.02	0.79	1.33	979	292797	M/W	prospective	NIH-AARP	Colorectal
Howarth, 2008	Total carbohydrate	100 g/d	rectal cancer	0.87	0.64	1.18	516	191004	M/W	prospective	MEC	Colorectal
Kabat, 2008	Total carbohydrate	100 g/d	rectal cancer	1.33	0.91	1.94	303	158800	W	prospective	WHI	Colorectal
Larsson, 2007	Total carbohydrate	100 g/d	rectal cancer	1.21	0.5	2.93	283	61433	W	prospective	SMC	Colorectal
Michaud, 2005	Total carbohydrate	100 g/d	rectal cancer	1.03	0.62	1.71	238	83927	W	prospective	NHS	Colorectal
Michaud, 2005	Total carbohydrate	100 g/d	rectal cancer	1.32	0.8	2.19	131	47422	M	prospective	HPFS	Colorectal
Terry, 2003	Total carbohydrate	100 g/d	rectal cancer	0.89	0.58	1.36	180	49124	W	prospective	CNBSS	Colorectal
Li, 2011	Total carbohydrate	100 g/d	rectal cancer women	0.91	0.46	1.78	188	73061	W	prospective	SWHS	Colorectal
Howarth, 2008	Total carbohydrate	100 g/d	rectal cancer women	0.75	0.42	1.32	198	85898	W	prospective	MEC	Colorectal
Kabat, 2008	Total carbohydrate	100 g/d	rectal cancer women	1.33	0.91	1.94	303	158800	W	prospective	WHI	Colorectal
Larsson, 2007	Total carbohydrate	100 g/d	rectal cancer women	1.21	0.5	2.93	283	61433	W	prospective	SMC	Colorectal
Michaud, 2005	Total carbohydrate	100 g/d	rectal cancer women	1.03	0.62	1.71	238	83927	W	prospective	NHS	Colorectal
Terry, 2003	Total carbohydrate	100 g/d	rectal cancer women	0.89	0.58	1.36	180	49124	W	prospective	CNBSS	Colorectal
Howarth, 2008	Total carbohydrate	100 g/d	rectal cancer	0.93	0.64	1.34	318	105106	M	prospective	MEC	Colorectal
Michaud, 2005	Total carbohydrate	100 g/d	rectal cancer	1.32	0.8	2.19	131	47422	M	prospective	HPFS	Colorectal
Sieri, 2015	Glycemic index	10 units/d	colorectal cancer	1.62	1.05	2.5	421	43804	M/W	prospective	EPIC	Colorectal
Li, 2011	Glycemic index	10 units/d	colorectal cancer	1.02	0.81	1.29	475	73061	W	prospective	SWHS	Colorectal
Bao, 2010	Glycemic index	10 units/d	colorectal cancer	0.95	0.83	1.1	1420	86740	W	prospective	NHS	Colorectal
Bao, 2010	Glycemic index	10 units/d	colorectal cancer	0.95	0.81	1.11	1061	46146	M	prospective	HPFS	Colorectal
George, 2009	Glycemic index	10 units/d	colorectal cancer	1.19	1.08	1.31	4488	446177	M/W	prospective	NIH-AARP	Colorectal
Kabat, 2008	Glycemic index	10 units/d	colorectal cancer	1.12	0.92	1.37	1470	158800	W	prospective	WHI	Colorectal
Weijenberg, 2008	Glycemic index	10 units/d	colorectal cancer	0.96	0.75	1.23	1837	5962	M/W	case-cohort	NLCS	Colorectal
Larsson, 2007	Glycemic index	10 units/d	colorectal cancer	0.95	0.74	1.21	870	61433	W	prospective	SMC	Colorectal
Strayer, 2007	Glycemic index	10 units/d	colorectal cancer	0.82	0.66	1.02	490	45561	W	prospective	BCDDP	Colorectal
McCarl, 2006	Glycemic index	10 units/d	colorectal cancer	1.12	0.95	1.32	954	35197	W	prospective	IWHS	Colorectal
Higginbotham, 2004	Glycemic index	10 units/d	colorectal cancer	1.63	0.97	2.74	174	38451	W	prospective	WHS	Colorectal
Li, 2011	Glycemic index	10 units/d	colorectal cancer women	1.02	0.81	1.29	475	73061	W	prospective	SWHS	Colorectal
Bao, 2010	Glycemic index	10 units/d	colorectal cancer women	0.95	0.83	1.1	1420	86740	W	prospective	NHS	Colorectal
George, 2009	Glycemic index	10 units/d	colorectal cancer women	1.21	1.02	1.42	1457	183535	W	prospective	NIH-AARP	Colorectal
Kabat, 2008	Glycemic index	10 units/d	colorectal cancer women	1.12	0.92	1.37	1470	158800	W	prospective	WHI	Colorectal
Weijenberg, 2008	Glycemic index	10 units/d	colorectal cancer women	1.14	0.79	1.66	755	2808	W	case-cohort	NLCS	Colorectal
Larsson, 2007	Glycemic index	10 units/d	colorectal cancer women	0.95	0.74	1.21	870	61433	W	prospective	SMC	Colorectal
Strayer, 2007	Glycemic index	10 units/d	colorectal cancer women	0.82	0.66	1.02	490	45561	W	prospective	BCDDP	Colorectal
McCarl, 2006	Glycemic index	10 units/d	colorectal cancer women	1.12	0.95	1.32	954	35197	W	prospective	IWHS	Colorectal
Higginbotham, 2004	Glycemic index	10 units/d	colorectal cancer women	1.63	0.97	2.74	174	38451	W	prospective	WHS	Colorectal
Bao, 2010	Glycemic index	10 units/d	colorectal cancer men	0.95	0.81	1.11	1061	46146	M	prospective	HPFS	Colorectal
George, 2009	Glycemic index	10 units/d	colorectal cancer men	1.18	1.05	1.33	3031	262642	M	prospective	NIH-AARP	Colorectal
Weijenberg, 2008	Glycemic index	10 units/d	colorectal cancer men	0.83	0.59	1.16	1082	3154	M	case-cohort	NLCS	Colorectal
Sieri, 2015	Glycemic index	10 units/d	colon cancer	1.68	1.02	2.76	314	43804	M/W	prospective	EPIC	Colorectal
Li, 2011	Glycemic index	10 units/d	colon cancer	0.96	0.7	1.3	287	73061	W	prospective	SWHS	Colorectal
Bao, 2010	Glycemic index	10 units/d	colon cancer	0.94	0.79	1.11	694	46146	M	prospective	HPFS	Colorectal
Bao, 2010	Glycemic index	10 units/d	colon cancer	0.94	0.77	1.14	1067	86740	W	prospective	NHS	Colorectal
Kabat, 2008	Glycemic index	10 units/d	colon cancer	0.95	0.62	1.45	351	158800	W	prospective	WHI	Colorectal
Kabat, 2008	Glycemic index	10 units/d	colon cancer	1.14	0.86	1.51	798	158800	W	prospective	WHI	Colorectal
Weijenberg, 2008	Glycemic index	10 units/d	colon cancer	0.87	0.65	1.15	1225	5350	M/W	case-cohort	NLCS	Colorectal
Larsson, 2007	Glycemic index	10 units/d	colon cancer	0.83	0.62	1.11	594	61433	W	prospective	SMC	Colorectal
McCarl, 2006	Glycemic index	10 units/d	colon cancer	1.14	0.95	1.36	757	35197	W	prospective	IWHS	Colorectal
Li, 2011	Glycemic index	10 units/d	colon cancer women	0.96	0.7	1.3	287	73061	W	prospective	SWHS	Colorectal
Bao, 2010	Glycemic index	10 units/d	colon cancer women	0.94	0.77	1.14	1067	86740	W	prospective	NHS	Colorectal
Kabat, 2008	Glycemic index	10 units/d	colon cancer women	0.95	0.62	1.45	351	158800	W	prospective	WHI	Colorectal
Kabat, 2008	Glycemic index	10 units/d	colon cancer women	1.14	0.86	1.51	798	158800	W	prospective	WHI	Colorectal
Weijenberg, 2008	Glycemic index	10 units/d	colon cancer women	0.61	0.42	0.9	551	2604	W	case-cohort	NLCS	Colorectal
Larsson, 2007	Glycemic index	10 units/d	colon cancer women	0.83	0.62	1.11	594	61433	W	prospective	SMC	Colorectal
McCarl, 2006	Glycemic index	10 units/d	colon cancer women	1.14	0.95	1.36	757	35197	W	prospective	IWHS	Colorectal
Bao, 2010	Glycemic index	10 units/d	colon cancer men	0.94	0.79	1.11	694	46146	M	prospective	HPFS	Colorectal
Weijenberg, 2008	Glycemic index	10 units/d	colon cancer men	0.61	0.42	0.9	674	2746	M	case-cohort	NLCS	Colorectal
Sieri, 2015	Glycemic index	10 units/d	rectal cancer	1.53	0.63	3.71	107	43804	M/W	prospective	EPIC	Colorectal
Li, 2011	Glycemic index	10 units/d	rectal cancer	1.11	0.77	1.61	188	73061	W	prospective	SWHS	Colorectal
Bao, 2010	Glycemic index	10 units/d	rectal cancer	0.97	0.69	1.37	222	46146	M	prospective	HPFS	Colorectal
Bao, 2010	Glycemic index	10 units/d	rectal cancer	1.09	0.81	1.46	323	86740	W	prospective	NHS	Colorectal
Kabat, 2008	Glycemic index	10 units/d	rectal cancer	1.2	0.77	1.87	303	158800	W	prospective	WHI	Colorectal
Weijenberg, 2008	Glycemic index	10 units/d	rectal cancer	1.33	0.84	2.11	418	4543	M/W	case-cohort	NLCS	Colorectal
Larsson, 2007	Glycemic index	10 units/d	rectal cancer	1.16	0.76	1.79	283	61433	W	prospective	SMC	Colorectal
McCarl, 2006	Glycemic index	10 units/d	rectal cancer	0.93	0.63	1.37	209	35197	W	prospective	IWHS	Colorectal
Li, 2011	Glycemic index	10 units/d	rectal cancer women	1.11	0.77	1.61	188	73061	W	prospective	SWHS	Colorectal
Bao, 2010	Glycemic index	10 units/d	rectal cancer women	1.09	0.81	1.46	323	86740	W	prospective	NHS	Colorectal
Kabat, 2008	Glycemic index	10 units/d	rectal cancer women	1.2	0.77	1.87	303	158800	W	prospective	WHI	Colorectal
Weijenberg, 2008	Glycemic index	10 units/d	rectal cancer women	0.92	0.43	1.95	138	2191	W	case-cohort	NLCS	Colorectal
Larsson, 2007	Glycemic index	10 units/d	rectal cancer women	1.16	0.76	1.79	283	61433	W	prospective	SMC	Colorectal
McCarl, 2006	Glycemic index	10 units/d	rectal cancer women	0.93	0.63	1.37	209	35197	W	prospective	IWHS	Colorectal
Bao, 2010	Glycemic index	10 units/d	rectal cancer men	0.97	0.69	1.37	222	46146	M	prospective	HPFS	Colorectal
Weijenberg, 2008	Glycemic index	10 units/d	rectal cancer men	1.66	0.93	2.95	280	2352	M	case-cohort	NLCS	Colorectal
Sieri, 2015	Glycemic load	50 units/d	colorectal cancer	1.11	0.85	1.46	421	43804	M/W	prospective	EPIC	Colorectal
Li, 2011	Glycemic load	50 units/d	colorectal cancer	0.94	0.77	1.15	475	73061	W	prospective	SWHS	Colorectal
Bao, 2010	Glycemic load	50 units/d	colorectal cancer	0.98	0.95	1.02	1061	46146	M	prospective	HPFS	Colorectal
Bao, 2010	Glycemic load	50 units/d	colorectal cancer	0.98	0.94	1.02	1420	86740	W	prospective	NHS	Colorectal
George, 2009	Glycemic load	50 units/d	colorectal cancer	0.94	0.88	1	4498	446177	M/W	prospective	NIH-AARP	Colorectal
Howarth, 2008	Glycemic load	50 units/d	colorectal cancer	1	0.89	1.12	2086	191004	M/W	prospective	MEC	Colorectal
Kabat, 2008	Glycemic load	50 units/d	colorectal cancer	1.07	0.92	1.24	1470	158800	W	prospective	WHI	Colorectal
Weijenberg, 2008	Glycemic load	50 units/d	colorectal cancer	0.92	0.77	1.11	1837	5962	M/W	case-cohort	NLCS	Colorectal
Larsson, 2007	Glycemic load	50 units/d	colorectal cancer	0.99	0.77	1.27	870	61433	W	prospective	SMC	Colorectal
Strayer, 2007	Glycemic load	50 units/d	colorectal cancer	0.87	0.64	1.17	490	45561	W	prospective	BCDDP	Colorectal
McCarl, 2006	Glycemic load	50 units/d	colorectal cancer	1.08	0.93	1.26	954	35197	W	prospective	IWHS	Colorectal
Higginbotham, 2004	Glycemic load	50 units/d	colorectal cancer	2.29	1.24	4.23	174	38451	W	prospective	WHS	Colorectal
Terry, 2003	Glycemic load	50 units/d	colorectal cancer	0.96	0.84	1.11	616	49124	W	prospective	CNBSS	Colorectal
Li, 2011	Glycemic load	50 units/d	colorectal cancer women	0.94	0.77	1.15	475	73061	W	prospective	SWHS	Colorectal
Bao, 2010	Glycemic load	50 units/d	colorectal cancer women	0.98	0.94	1.02	1420	86740	W	prospective	NHS	Colorectal
George, 2009	Glycemic load	50 units/d	colorectal cancer women	0.92	0.81	1.05	1467	183535	W	prospective	NIH-AARP	Colorectal
Howarth, 2008	Glycemic load	50 units/d	colorectal cancer women	0.8	0.65	0.98	920	85898	W	prospective	MEC	Colorectal
Kabat, 2008	Glycemic load	50 units/d	colorectal cancer women	1.07	0.92	1.24	1470	158800	W	prospective	WHI	Colorectal
Weijenberg, 2008	Glycemic load	50 units/d	colorectal cancer women	1.05	0.73	1.5	755	2808	W	case-cohort	NLCS	Colorectal
Larsson, 2007	Glycemic load	50 units/d	colorectal cancer women	0.99	0.77	1.27	870	61433	W	prospective	SMC	Colorectal
Strayer, 2007	Glycemic load	50 units/d	colorectal cancer women	0.87	0.64	1.17	490	45561	W	prospective	BCDDP	Colorectal
McCarl, 2006	Glycemic load	50 units/d	colorectal cancer women	1.08	0.93	1.26	954	35197	W	prospective	IWHS	Colorectal
Higginbotham, 2004	Glycemic load	50 units/d	colorectal cancer women	2.29	1.24	4.23	174	38451	W	prospective	WHS	Colorectal
Terry, 2003	Glycemic load	50 units/d	colorectal cancer women	0.96	0.84	1.11	616	49124	W	prospective	CNBSS	Colorectal
Bao, 2010	Glycemic load	50 units/d	colorectal cancer men	0.98	0.95	1.02	1061	46146	M	prospective	HPFS	Colorectal
George, 2009	Glycemic load	50 units/d	colorectal cancer men	0.95	0.88	1.02	3031	262642	M	prospective	NIH-AARP	Colorectal
Howarth, 2008	Glycemic load	50 units/d	colorectal cancer men	1.12	0.97	1.29	1166	105106	M	prospective	MEC	Colorectal
Weijenberg, 2008	Glycemic load	50 units/d	colorectal cancer men	0.88	0.71	1.1	1082	3154	M	case-cohort	NLCS	Colorectal
Sieri, 2015	Glycemic load	50 units/d	colon cancer	1.2	0.88	1.65	314	43804	M/W	prospective	EPIC	Colorectal
Li, 2011	Glycemic load	50 units/d	colon cancer	0.89	0.69	1.15	287	73061	W	prospective	SWHS	Colorectal
Bao, 2010	Glycemic load	50 units/d	colon cancer	0.96	0.92	1.01	1067	86740	W	prospective	NHS	Colorectal
Bao, 2010	Glycemic load	50 units/d	colon cancer	0.98	0.94	1.03	694	46146	M	prospective	HPFS	Colorectal
Howarth, 2008	Glycemic load	50 units/d	colon cancer	1.03	0.89	1.18	1552	191004	M/W	prospective	MEC	Colorectal
Kabat, 2008	Glycemic load	50 units/d	colon cancer	0.97	0.81	1.15	1149	158800	W	prospective	WHI	Colorectal
Weijenberg, 2008	Glycemic load	50 units/d	colon cancer	0.91	0.73	1.14	1225	5350	M/W	case-cohort	NLCS	Colorectal
Larsson, 2007	Glycemic load	50 units/d	colon cancer	0.88	0.66	1.18	594	61433	W	prospective	SMC	Colorectal
McCarl, 2006	Glycemic load	50 units/d	colon cancer	1.08	0.91	1.29	757	35197	W	prospective	IWHS	Colorectal
Terry, 2003	Glycemic load	50 units/d	colon cancer	0.91	0.77	1.08	436	49124	W	prospective	CNBSS	Colorectal
Li, 2011	Glycemic load	50 units/d	colon cancer women	0.89	0.69	1.15	287	73061	W	prospective	SWHS	Colorectal
Bao, 2010	Glycemic load	50 units/d	colon cancer women	0.96	0.92	1.01	1067	86740	W	prospective	NHS	Colorectal
Howarth, 2008	Glycemic load	50 units/d	colon cancer women	0.79	0.63	1	717	85898	W	prospective	MEC	Colorectal
Kabat, 2008	Glycemic load	50 units/d	colon cancer women	0.97	0.81	1.15	1149	158800	W	prospective	WHI	Colorectal
[truncated: 2,555 more rows]
