# Supplementary material for: An umbrella review of the evidence associating diet and cancer risk at 11 anatomical sites
Source: Nat Commun. 2021 Jul 28;12:4579. doi: 10.1038/s41467-021-24861-8 (PMC8319326; doi:10.1038/s41467-021-24861-8)
Supplement: Supplementary file 10 — Supplementary Data 7 [file 41467_2021_24861_MOESM10_ESM.zip]

Archive with 1 entries (1 files):
- Supplementary Data 7.txt
