# Supplementary material for: An umbrella review of the evidence associating diet and cancer risk at 11 anatomical sites
Source: Nat Commun. 2021 Jul 28;12:4579. doi: 10.1038/s41467-021-24861-8 (PMC8319326; doi:10.1038/s41467-021-24861-8)
Supplement: Supplementary file 12 — Source Data [file 41467_2021_24861_MOESM12_ESM.xlsx]

## Sheet: Table 1
Table 1: Descriptive statistics of the meta-analyses overall and by cancer type included in the umbrella review grading the evidence on diet and cancer risk
	Total	Head & neck1	Esophageal	Stomach	Colorectal	Liver	Gallbladder	Lung	Skin	Breast		Kidney	Urinary bladder
Number of meta-analyses	860	38	48	122	221	20	2	144	18	163		41	43
Number of studies
Median
Min-max	5	4	3	4	6	4	2.5	5	4	6		4	4
	1933-02-01	2023-02-01	2017-02-01	2023-02-01	2025-02-01	2014-02-01	2021-03-02	1932-02-01	2021-07-02	1933-02-01		2016-02-01	2021-11-02
Number of participants
Median	434534	517979	947646	620638	512243	970317	370938	247214	114222	301936	523757		386216
Min-max	236-5831157	168996-5831157	30776-3770260	2629-3948365	1069-5218250	117042-4341949	222216-519660	559-5084099	5498-1741417	236-5197851	119537-2192726		1233-1630981
Number of cases
Median	2152	700	636	1301	3374	848	388	1935	2146	4526		1437	1905
Min-max	56-117514	56-14730	100-5666	125-13549	239-36942	211-5977	375-400	211-23607	242-33548	81-117514		272-4171	265-5409

## Sheet: Table 2
Table 2: Number and percentage of meta-analyses overall and by cancer type which meet the individual and the overall criteria used for the grading of the evidence on diet and cancer risk
	Total (n=860)	Head & neck1 (n=38)	Esophageal (n=48)	Stomach (n=122)	Colorectal (n=221)	Liver (n=20)	Gallbladder (n=2)	Lung (n=144)	Skin (n=18)	Breast (n=163)	Kidney (n=41)	Urinary bladder (n=43)
Criterion
P-value<10-6, n (%)	25 (2.9)	5 (13.2)	2 (4.2)	0 (0)	12 (5.4)	2 (10)	0 (0)	0 (0)	1 (5.6)	3 (1.8)	0 (0)	0 (0)
P-value<10-3, n (%)	75 (8.7)	11 (28.9)	6 (12.5)	2 (1.6)	24 (10.9)	6 (30)	0 (0)	11 (7.6)	4 (2.2)	11 (6.7)	0 (0)	0 (0)
P-value<0.05, n (%)	247 (28.7)	28 (73.7)	17 (35.4)	19 (15.6)	69 (31.2)	10 (50)	0 (0)	54 (37.5)	6 (3.3)	35 (21.5)	7 (17.1)	2 (4.7)
I2>50%, n (%)	227 (26.4)	15 (39.5)	14 (29.2)	25 (20.5)	44 (20)	7 (35.0)	0 (0)	45 (31.3)	6 (3.3)	46 (28.2)	12 (29.3)	13 (30.2)
I2≤25%, n (%)	450 (52.3)	18 (47.4)	27 (56.3)	77 (63.1)	115 (52.0)	8 (40)	2 (100)	73 (50.7)	8 (4.4)	79 (48.5)	23 (56.1)	20 (46.5)
Prediction interval excluding the null, n (%)	46 (5.3)	1 (7.9)	1 (2.1)	4 (3.3)	22 (10)	2 (10)	0 (0)	5 (3.5)	0 (0)	10 (6.1)	0 (0)	1 (2.3)
Evidence of small study bias2, n (%)	69 (8.0)	5 (13.2)	7 (14.9)	7 (5.4)	13 (5.9)	2 (10)	0 (0)	19 (13.2)	2 (1.1)	6 (3.7)	5 (12.2)	3 (7.0)
Evidence of excess significance bias3, n (%)	121 (14.1)	15 (39.5)	6 (12.5)	12 (9.8)	23 (10.4)	6 (30)	0 (0)	32 (22.2)	4 (2.2)	20 (12.3)	3 (7.3)	0 (0)
Overall grading
Not significant, n (%)	613 (71.3)	10 (26.3)	31 (64.6)	103 (84.4)	152 (68.8)	10 (50.0)	2 (100)	90 (62.5)	12 (66.7)	128 (78.5)	34 (82.9)	41 (95.4)
Weak, n (%)	182 (21.2)	23 (60.5)	12 (25.0)	17 (13.9)	46 (20.8)	5 (25.0)	0 (0)	44 (30.6)	2 (11.1)	24 (14.7)	7 (17.1)	2 (4.7)
Suggestive, n (%)	42 (4.9)	1 (2.6)	4 (8.3)	2 (1.6)	11 (5.0)	3 (15.0)	0 (0)	10 (6.9)	3 (16.7)	8 (4.9)	0 (0)	0 (0)
Highly suggestive, n (%)	13 (1.5)	4 (10.5)	1 (2.1)	0 (0)	4 (1.8)	2 (10.0)	0 (0)	0 (0)	1 (5.6)	1 (0.6)	0 (0)	0 (0)
Strong, n (%)	10 (1.2)	0 (0)	0 (0)	0 (0)	8 (3.6)	0 (0)	0 (0)	0 (0)	0 (0)	2 (1.2)	0 (0)	0 (0)

## Sheet: Figure 1
dataset	Cancer	Exposure	rr	grade
Head & neck	Pharyngealc	Fruits/ Pharyngheal	0.6	Highly suggestive
Head & neck	Oralc	Vegetables/ Oral	0.68	Highly suggestive
Head & neck	Oral	Alcohol/ Oral	1.15	Highly suggestive
Head & neck	UADT	Alcohol/ UADT	1.18	Highly suggestive
Head & neck	Pharyngealc	Vegetables	0.6	Suggestive
Head & neck	Oral/pharyngeal (women)	Alcohol (as ethanol)	1.28	Weak
Head & neck	Laryngeal (men)	Alcohol (as ethanol)	1.09	Weak
Head & neck	Laryngeal	Alcohol (as ethanol)	1.09	Weak
Head & neck	Oral/pharyngeal	Alcohol (as ethanol)	1.2	Weak
Head & neck	UADT (men)	Alcohol (as ethanol)	1.17	Weak
Head & neck	Oral/pharyngeal (men)	Alcohol (as ethanol)	1.09	Weak
Head & neck	Pharyngeal	Alcohol (as ethanol)	1.12	Weak
Head & neck	Oral (men)	Alcohol (as ethanol)	1.13	Weak
Head & neck	Oralc	Fruits	0.58	Weak
Head & neck	Head & neck	Liquors	1.09	Weak
Head & neck	Oral (women)	Alcohol (as ethanol)	1.24	Weak
Head & neck	Head & neckc	Fruits	0.69	Weak
Head & neck	UADT	Fruits	0.62	Weak
Head & neck	Pharyngeal (men)	Alcohol (as ethanol)	1.11	Weak
Head & neck	Laryngealc	Vegetables	0.71	Weak
Head & neck	Oral	Liquors	1.11	Weak
Head & neck	Head & neckc	Citrus fruits	0.75	Weak
Head & neck	Head & neck	Beer	1.09	Weak
Head & neck	Laryngeal (women)	Alcohol (as ethanol)	1.22	Weak
Head & neck	Oro/hypopharyngeal	Beer	1.12	Weak
Head & neck	Head & neckc	Vegetables	0.8	Weak
Head & neck	UADT	Citrus fruits	0.66	Weak
Head & neck	Laryngealc	Fruits	0.73	Weak
Head & neck	Pharyngeal (women)	Alcohol (as ethanol)	1.25	NS
Head & neck	Head & neck	Wine	0.92	NS
Head & neck	Oral	Beer	1.14	NS
Head & neck	UADT (women)	Alcohol (as ethanol)	1.19	NS
Head & neck	Oral	Wine	0.9	NS
Head & neck	Laryngeal	Beer	1.05	NS
Head & neck	Laryngeal	Wine	0.93	NS
Head & neck	Laryngeal	Liquors	1.04	NS
Head & neck	Oro/hypopharyngeal	Liquors	1.08	NS
Head & neck	Oro/hypopharyngeal	Wine	0.99	NS
Esophageal	Esophageal (men)	Alcohol/ Esophageal (men)	1.33	Highly suggestive
Esophageal	Esophageal	Alcohol (as ethanol)	1.24	Suggestive
Esophageal	Esophageal	Alcohol (as ethanol)	1.35	Suggestive
Esophageal	Esophageal	Alcohol (as ethanol)	1.22	Suggestive
Esophageal	Esophageal SCC	Alcohol (as ethanol)	1.25	Suggestive
Esophageal	Esophageal (women)	Alcohol (as ethanol)	1.25	Weak
Esophageal	Esophageal SCC	Fruits	0.84	Weak
Esophageal	Esophageal	Beer	1.62	Weak
Esophageal	Esophageal AC	Green leafy vegetables	0.84	Weak
Esophageal	Esophageal	Processed meat	1.39	Weak
Esophageal	Esophageal	Green leafy vegetables	0.87	Weak
Esophageal	Esophageal SCC	Beer	2.56	Weak
Esophageal	Esophageal SCC	Red and processed meat	1.4	Weak
Esophageal	Esophageal (men)	Fruits	0.93	Weak
Esophageal	Esophageal	Spirits	1.85	Weak
Esophageal	Esophageal AC	Vegetables	0.89	Weak
Esophageal	Esophageal	Fruits	0.94	Weak
Esophageal	Esophageal SCC	Processed meat	1.34	NS
Esophageal	Esophageal SCC	Spirits	2.77	NS
Esophageal	Esophageal	Citrus fruits	0.86	NS
Esophageal	Esophageal	Red and processed meat	1.21	NS
Esophageal	Esophageal	Vitamin C supplements	0.9	NS
Esophageal	Esophageal	Coffee	0.93	NS
Esophageal	Esophageal SCC	Vegetables	0.91	NS
Esophageal	Esophageal SCC	Green leafy vegetables	0.89	NS
Esophageal	Esophageal SCC	Citrus fruits	0.86	NS
Esophageal	Esophageal (men)	Vegetables	0.91	NS
Esophageal	Esophageal AC	Processed meat	1.19	NS
Esophageal	Esophageal AC	Coffee	0.96	NS
Esophageal	Esophageal	Serum beta-carotene	0.32	NS
Esophageal	Esophageal	Beta-carotene supplements	0.92	NS
Esophageal	Esophageal AC	Citrus fruits	0.93	NS
Esophageal	Esophageal (men)	Green leafy vegetables	0.84	NS
Esophageal	Esophageal AC	Fruits	1.03	NS
Esophageal	Esophageal	Vegetables	0.98	NS
Esophageal	Esophageal AC	Beer	1.14	NS
Esophageal	Esophageal (men)	Citrus fruits	0.93	NS
Esophageal	Esophageal (women)	Vegetables	0.96	NS
Esophageal	Esophageal (men)	Processed meat	1.14	NS
Esophageal	Esophageal AC	Spirits	0.94	NS
Esophageal	Esophageal AC	Red and processed meat	0.97	NS
Esophageal	Esophageal SCC	Coffee	1.02	NS
Esophageal	Esophageal AC	Wine	0.93	NS
Esophageal	Esophageal SCC	Wine	0.81	NS
Esophageal	Esophageal	Wine	1.06	NS
Esophageal	Esophageal (women)	Processed meat	1.12	NS
Esophageal	Esophageal AC	Alcohol (as ethanol)	1	NS
Esophageal	Esophageal (women)	Fruits	1	NS
Stomach	Stomach	Pickled vegetables	1.09	Suggestive
Stomach	Stomach	Preference for salty foods	1.09	Suggestive
Stomach	Stomach (men)	Alcohol (as ethanol)	1.04	Weak
Stomach	Stomach (men)	Alcohol (as ethanol)	1.03	Weak
Stomach	Stomach	Salty foods	1.7	Weak
Stomach	Stomach	Processed meat	1.19	Weak
Stomach	Stomach (men)	Serum beta-carotene	0.88	Weak
Stomach	Stomach	Alcohol (as ethanol)	1.02	Weak
Stomach	Stomach	Pickled vegetables	1.09	Weak
Stomach	Stomach	Processed meat	1.21	Weak
Stomach	Stomach	Coffee	0.98	Weak
Stomach	Stomach	Toenail selenium	0.58	Weak
Stomach	Cardia stomach	Serum retinol	0.88	Weak
Stomach	Stomach	Beer	1.08	Weak
Stomach	Stomach (men)	Processed meat	1.25	Weak
Stomach	Cardia stomach	Green leafy vegetables	1.11	Weak
Stomach	Non-cardia stomach	Processed meat	1.18	Weak
Stomach	Cardia stomach	Citrus fruits	0.76	Weak
Stomach	Stomach	Alcohol (as ethanol)	1.02	Weak
Stomach	Stomach (women)	Processed meat	1.4	NS
Stomach	Stomach	Non-fermented soya foods	0.81	NS
Stomach	Stomach	Eggs	1.03	NS
Stomach	Stomach (men)	Vegetables	0.94	NS
Stomach	Stomach (men)	Coffee	0.97	NS
Stomach	Stomach	Total soya foods	0.8	NS
Stomach	Stomach	Serum beta-carotene	0.93	NS
Stomach	Stomach	Fruits and vegetables	0.95	NS
Stomach	Stomach (men)	Alcohol (as ethanol)	1.02	NS
Stomach	Stomach	Processed fish	1.06	NS
Stomach	Stomach	Red meat	1.12	NS
Stomach	Stomach	Processed meat	1.15	NS
Stomach	Stomach	Pickled vegetables	1.07	NS
Stomach	Stomach (men)	Green tea	1.02	NS
Stomach	Stomach	Vegetables	0.96	NS
Stomach	Stomach	Fish	1.07	NS
Stomach	Stomach (women)	Multivitamin supplements	0.9	NS
Stomach	Cardia stomach	Fruits	0.96	NS
Stomach	Cardia stomach	Allium vegetables	1.04	NS
Stomach	Cardia stomach	Fruits and vegetables	0.97	NS
Stomach	Stomach (women)	Coffee	1.04	NS
Stomach	Stomach (women)	Green tea	0.98	NS
Stomach	Stomach	Vegetables	0.96	NS
Stomach	Stomach	Multivitamin supplements	0.95	NS
Stomach	Stomach	Spirits	1.04	NS
Stomach	Stomach	Serum retinol	0.96	NS
Stomach	Stomach	Fruits	0.98	NS
Stomach	Stomach (women)	Tofu	1.38	NS
Stomach	Stomach	Fish	1.02	NS
Stomach	Stomach	Spirits	1.03	NS
Stomach	Stomach	Black tea	0.9	NS
Stomach	Non-cardia stomach	Red meat	1.28	NS
Stomach	Cardia stomach	Alcohol (as ethanol)	1.01	NS
Stomach	Non-cardia stomach	Alcohol (as ethanol)	1.03	NS
Stomach	Stomach (men)	Citrus fruits	0.91	NS
Stomach	Stomach	Fruits	0.98	NS
Stomach	Cardia stomach	Cruciferous vegetables	0.78	NS
Stomach	Stomach (women)	Alcohol (as ethanol)	1.06	NS
Stomach	Stomach	Citrus fruits	0.96	NS
Stomach	Stomach	Green tea	1.01	NS
Stomach	Stomach	Red and processed meat	1.07	NS
Stomach	Stomach (men)	Fruits and vegetables	0.76	NS
Stomach	Stomach	Alcohol (as ethanol)	1.01	NS
Stomach	Non-cardia stomach	Red and processed meat	1.13	NS
Stomach	Non-cardia stomach	Citrus fruits	1.04	NS
Stomach	Stomach (men)	Tofu	0.9	NS
Stomach	Non-cardia stomach	Serum retinol	0.95	NS
Stomach	Stomach	Tofu	0.89	NS
Stomach	Stomach	Citrus fruits	0.97	NS
Stomach	Stomach (men)	Miso soup	1.03	NS
Stomach	Stomach	Cruciferous vegetables	0.94	NS
Stomach	Non-cardia stomach	Vegetables	0.98	NS
Stomach	Stomach	Coffee	1.02	NS
Stomach	Stomach (women)	Citrus fruits	1.2	NS
Stomach	Stomach (women)	Fruits	0.97	NS
Stomach	Stomach	Hot tea	1.09	NS
Stomach	Stomach (women)	Fish	1.03	NS
Stomach	Non-cardia stomach	Fruits and vegetables	1.01	NS
Stomach	Stomach	Green tea	1	NS
Stomach	Stomach	Total salt	1.02	NS
Stomach	Stomach (men)	Serum retinol	0.98	NS
Stomach	Stomach (men)	Fish	1.02	NS
Stomach	Stomach	Serum selenium	0.79	NS
Stomach	Cardia stomach	Poultry	1.09	NS
Stomach	Stomach	Miso soup	1.02	NS
Stomach	Stomach	Allium vegetables	1.01	NS
Stomach	Stomach (men)	Multivitamin supplements	0.97	NS
Stomach	Stomach	Fish	1.01	NS
Stomach	Stomach (women)	Miso soup	0.95	NS
Stomach	Stomach	Selenium supplements	0.91	NS
Stomach	Stomach	Dietary selenium	1.09	NS
Stomach	Stomach (men)	Green leafy vegetables	1.15	NS
Stomach	Stomach	Dietary retinol	0.93	NS
Stomach	Non-cardia stomach	Poultry	0.88	NS
Stomach	Stomach	Fruits	1.08	NS
Stomach	Non-cardia stomach	Fruits	0.99	NS
Stomach	Stomach	Wine	0.97	NS
Stomach	Non-cardia stomach	Legumes	0.97	NS
Stomach	Non-cardia stomach	Allium vegetables	0.99	NS
Stomach	Stomach (women)	Alcohol (as ethanol)	1.07	NS
Stomach	Stomach (women)	Fruits and vegetables	0.96	NS
Stomach	Stomach	Added salt	1.03	NS
Stomach	Cardia stomach	Legumes	1.03	NS
Stomach	Stomach (women)	Alcohol (as ethanol)	1.02	NS
Stomach	Non-cardia stomach	Serum beta-carotene	1.01	NS
Stomach	Stomach	Vegetables	1.03	NS
Stomach	Non-cardia stomach	Green leafy vegetables	0.99	NS
Stomach	Stomach	Fermented soya foods	0.93	NS
Stomach	Stomach (women)	Red meat	0.93	NS
Stomach	Stomach	Coffee	1	NS
Stomach	Non-cardia stomach	Cruciferous vegetables	1.01	NS
Stomach	Stomach	Poultry	0.98	NS
Stomach	Cardia stomach	Serum beta-carotene	0.99	NS
Stomach	Stomach	Legumes	0.98	NS
Stomach	Stomach	Citrus fruits	1.03	NS
Stomach	Stomach	Green leafy vegetables	1.01	NS
Stomach	Cardia stomach	Red meat	0.97	NS
Stomach	Stomach (men)	Fruits	0.99	NS
Stomach	Cardia stomach	Vegetables	1	NS
Stomach	Stomach	Green tea	1	NS
Stomach	Cardia stomach	Processed meat	0.99	NS
Stomach	Cardia stomach	Red and processed meat	0.99	NS
Stomach	Stomach (women)	Vegetables	1.01	NS
Colorectal	Colorectalc	Alcohol/ Colorectal	1.07	Strong
Colorectal	Colorectalc	Dietary calcium/ Colorectal	0.83	Strong
Colorectal	Colorectal	Dairy products/ Colorectal	0.87	Strong
Colorectal	Colonc	Alcohol/ Colon	1.07	Strong
Colorectal	Colorectal (men)	Dairy products/ Colorectal (men)	0.84	Strong
Colorectal	Colorectal	Beer/ Colorectal	1.08	Strong
Colorectal	Colorectal	Wholegrain/ Colorectal	0.84	Strong
Colorectal	Colorectal	Milk/ Colorectal	0.94	Strong
Colorectal	Colorectal (men)c	Alcohol/ Colorectal (men)	1.08	Highly suggestive
Colorectal	Rectalc	Alcohol/ Rectal	1.08	Highly suggestive
Colorectal	Colon (men)c	Alcohol/ Colon (men)	1.08	Highly suggestive
Colorectal	Rectal (men)c	Alcohol/ Rectal (men)	1.09	Highly suggestive
Colorectal	Colon	Red and processed meat	1.19	Suggestive
Colorectal	Colon	Milk	0.94	Suggestive
Colorectal	Colon	Processed meat	1.23	Suggestive
Colorectal	Colorectal	Processed meat	1.16	Suggestive
Colorectal	Rectal	Milk	0.94	Suggestive
Colorectal	Colon (men)	Red and processed meat	1.32	Suggestive
Colorectal	Colorectal (women)	Dietary fibre	0.91	Suggestive
Colorectal	Colon	Dairy products	0.87	Suggestive
Colorectal	Rectal (women)c	Alcohol (as ethanol)	1.09	Suggestive
Colorectal	Colon (women)	Processed meat	1.32	Suggestive
Colorectal	Colon	Wholegrain	0.82	Suggestive
Colorectal	Colon (men)	Dairy products	0.77	Weak
Colorectal	Colon (men)	Dietary fibre	0.88	Weak
Colorectal	Colon	Red meat	1.23	Weak
Colorectal	Colon (women)c	Alcohol (as ethanol)	1.05	Weak
Colorectal	Colorectal (men)	Dietary fibre	0.89	Weak
Colorectal	Colon (men)	Milk	0.92	Weak
Colorectal	Colorectal	Vegetables	0.98	Weak
Colorectal	Colorectal	Red and processed meat	1.12	Weak
Colorectal	Colorectal (men)	Total alcoholic drinks	1.05	Weak
Colorectal	Colon	Fruits and vegetables	0.98	Weak
Colorectal	Colorectal (women)	Dairy products	0.86	Weak
Colorectal	Colorectal	Liquors	1.08	Weak
Colorectal	Colon (men)	Vegetables	0.95	Weak
Colorectal	Rectal (women)	Milk	0.93	Weak
Colorectal	Colorectal (men)	Milk	0.92	Weak
Colorectal	Colon	Vitamin E supplements	0.83	Weak
Colorectal	Colorectal (men)	Red and processed meat	1.1	Weak
Colorectal	Colon	Vegetables	0.97	Weak
Colorectal	Colorectal (women)	Total alcoholic drinks	1.02	Weak
Colorectal	Rectal (women)	Dietary folate	0.88	Weak
Colorectal	Colon (men)	Processed meat	1.58	Weak
Colorectal	Colorectal	Alcohol (as ethanol)	1.32	Weak
Colorectal	Colorectal (men)	Fruits and vegetables	0.98	Weak
Colorectal	Colorectal	Wine	1.04	Weak
Colorectal	Colorectal (men)	Vegetables	0.96	Weak
Colorectal	Colorectal (men)	Fruits	0.96	Weak
Colorectal	Colon	Dietary vitamin C	0.94	Weak
Colorectal	Colon (women)	Fruits	0.95	Weak
Colorectal	Colorectal	Fruits	0.96	Weak
Colorectal	Colorectal (men)	Fish	0.83	Weak
Colorectal	Colorectal	Fruits and vegetables	0.98	Weak
Colorectal	Colorectal	Multivitamin supplements	0.88	Weak
Colorectal	Colon (women)	Total carbohydrate	0.86	Weak
Colorectal	Colorectal	Total alcoholic drinks	1.06	Weak
Colorectal	Colon (women)	Glycaemic load	0.96	Weak
Colorectal	Colorectal (women)c	Alcohol (as ethanol)	1.04	Weak
Colorectal	Colorectal	Fish	0.89	Weak
Colorectal	Rectal	Cheese	0.95	Weak
Colorectal	Rectal (men)	Milk	0.91	Weak
Colorectal	Rectal	Serum vitamin D	0.83	Weak
Colorectal	Colorectal	Red meat	1.12	Weak
Colorectal	Rectal	Processed meat	1.08	Weak
Colorectal	Colonc	Dietary fibre	0.91	Weak
Colorectal	Colorectalc	Cereal fibre	0.92	Weak
Colorectal	Colorectal	Serum vitamin D	0.92	Weak
Colorectal	Colorectalc	Dietary fibre	0.93	Weak
Colorectal	Rectal	Serum/plasma folate	0.96	NS
Colorectal	Rectal	Total alcoholic drinks	1.08	NS
Colorectal	Rectal	Red and processed meat	1.17	NS
Colorectal	Colon	Glycaemic load	0.97	NS
Colorectal	Rectal	Poultry	0.85	NS
Colorectal	Colorectal (women)	Red and processed meat	1.13	NS
Colorectal	Colorectal (women)	Processed meat	1.18	NS
Colorectal	Colon	Serum vitamin D	0.9	NS
Colorectal	Colon (women)	Red and processed meat	1.19	NS
Colorectal	Rectalc	Dietary fibre	0.93	NS
Colorectal	Colorectal	Total folate	0.99	NS
Colorectal	Rectal	Fish	0.84	NS
Colorectal	Rectal (men)	Fruits and vegetables	0.98	NS
Colorectal	Colon	Heme-iron	1.07	NS
Colorectal	Rectal	Heme-iron	1.09	NS
Colorectal	Colorectal	Dietary vitamin B6	0.91	NS
Colorectal	Rectal	Coffee	1.01	NS
Colorectal	Colon (women)	Total folate	0.97	NS
Colorectal	Colon	Fish	0.91	NS
Colorectal	Colorectal (women)	Fruits	0.96	NS
Colorectal	Rectal (women)	Heme-iron	1.13	NS
Colorectal	Colon (women)	Dietary fibre	0.92	NS
Colorectal	Rectal (men)	Total alcoholic drinks	1.11	NS
Colorectal	Colon	Cheese	0.91	NS
Colorectal	Colon (women)	Heme-iron	1.1	NS
Colorectal	Colon	Fruits	0.98	NS
Colorectal	Colon (men)	Dietary folate	0.86	NS
Colorectal	Colon (men)	Cheese	0.85	NS
Colorectal	Rectal	Red meat	1.13	NS
Colorectal	Rectal (women)	Glycaemic load	1.06	NS
Colorectal	Colorectal	Cheese	0.94	NS
Colorectal	Colorectalc	Fruit fibre	0.91	NS
Colorectal	Rectal (men)	Vegetables	0.96	NS
Colorectal	Proximal colonc	Tea	1.02	NS
Colorectal	Colorectal	Heme-iron	1.04	NS
Colorectal	Colorectal	Glycaemic load	0.98	NS
Colorectal	Rectal (men)	Dietary fibre	0.89	NS
Colorectal	Rectal	Glycaemic index	1.1	NS
Colorectal	Rectal (men)	Fruits	0.97	NS
Colorectal	Rectal (women)	Red and processed meat	1.34	NS
Colorectal	Colonc	Dietary folate	0.97	NS
Colorectal	Colon	Poultry	0.84	NS
Colorectal	Colon (men)	Fruits and vegetables	0.98	NS
Colorectal	Colorectal (women)	Milk	0.96	NS
Colorectal	Colon (men)	Glycaemic index	0.78	NS
Colorectal	Colorectal (women)	Vegetables	0.99	NS
Colorectal	Rectal	Wholegrain	0.82	NS
Colorectal	Colonc	Total folate	0.97	NS
Colorectal	Colorectal (men)	Serum/plasma folate	1.03	NS
Colorectal	Colorectal (women)	Heme-iron	1.04	NS
Colorectal	Colorectal (women)	Dietary folate	0.97	NS
Colorectal	Colon (men)	Total folate	0.96	NS
Colorectal	Colorectal	Animal fat	1.13	NS
Colorectal	Rectal	Dairy products	0.93	NS
Colorectal	Colon (men)	Coffee	0.98	NS
Colorectal	Rectal	Glycaemic load	1.03	NS
Colorectal	Colorectal (men)	Dietary n-3 fatty acid from fish	1.05	NS
Colorectal	Rectal	Fruits and vegetables	0.99	NS
Colorectal	Colon	Total alcoholic drinks	1.11	NS
Colorectal	Colon (women)	Dietary folate	0.94	NS
Colorectal	Colorectal (women)	Glycaemic index	1.05	NS
Colorectal	Colorectal	Dietary folate	0.98	NS
Colorectal	Colorectal	Poultry	0.81	NS
Colorectal	Colon	Serum/plasma folate	1.01	NS
Colorectal	Colorectal	Glycaemic index	1.05	NS
Colorectal	Rectal (women)	Glycaemic index	1.08	NS
Colorectal	Colon (women)	Total alcoholic drinks	0.88	NS
Colorectal	Rectal (women)	Dietary fibre	0.93	NS
Colorectal	Colorectal (women)	Fruits and vegetables	0.99	NS
Colorectal	Colon (women)	Coffee	0.98	NS
Colorectal	Colonc	Coffee	0.99	NS
Colorectal	Rectal (men)	Processed meat	0.82	NS
Colorectal	Colorectal (women)	Cheese	0.87	NS
Colorectal	Rectal (women)	Processed meat	1.12	NS
Colorectal	Colorectal (men)	Processed meat	1.11	NS
Colorectal	Colorectal (women)	Serum vitamin D	0.84	NS
Colorectal	Colorectal (women)	Total carbohydrate	0.95	NS
Colorectal	Colon	Green tea	0.99	NS
Colorectal	Rectal	Fruits	0.98	NS
Colorectal	Colorectal	Tea	0.99	NS
Colorectal	Colon (women)	Red meat	1.14	NS
Colorectal	Rectal (women)	Red meat	0.86	NS
Colorectal	Colorectalc	Vegetable fibre	0.97	NS
Colorectal	Colon	Animal fat	1.11	NS
Colorectal	Rectal (women)	Coffee	1.02	NS
Colorectal	Distal colonc	Coffee	0.99	NS
Colorectal	Rectal (men)	Coffee	1.01	NS
Colorectal	Rectal (men)	Glycaemic index	1.2	NS
Colorectal	Rectal	Tea	0.99	NS
Colorectal	Colonc	Tea	0.98	NS
Colorectal	Rectal (women)	Total folate	0.96	NS
Colorectal	Colorectal (women)	Glycaemic load	0.98	NS
Colorectal	Colorectal (men)	Glycaemic load	0.98	NS
Colorectal	Colon (women)	Fruits and vegetables	0.99	NS
Colorectal	Colon (women)	Glycaemic index	0.95	NS
Colorectal	Colon (men)	Heme-iron	1.06	NS
Colorectal	Colon (women)	Vegetables	0.99	NS
Colorectal	Colorectal	Dietary n-3 fatty acid from fish	1.02	NS
Colorectal	Colon (men)	Fish	1.08	NS
Colorectal	Rectal (women)	Fruits	0.97	NS
Colorectal	Colon (women)	Poultry	0.66	NS
Colorectal	Colon (men)	Total alcoholic drinks	1.04	NS
Colorectal	Proximal colonc	Coffee	0.99	NS
Colorectal	Colorectal (men)	Total carbohydrate	1.08	NS
Colorectal	Colorectal	Serum/plasma folate	1	NS
Colorectal	Colon (men)	Total carbohydrate	1.07	NS
Colorectal	Colorectal (men)	Coffee	1.01	NS
Colorectal	Colorectal	Fructose	1.04	NS
Colorectal	Colorectal (men)	Serum vitamin D	1.05	NS
Colorectal	Colon	Sucrose	1.06	NS
Colorectal	Colorectal (men)	Red meat	1.28	NS
Colorectal	Colorectal	Garlic supplements	1.07	NS
Colorectal	Colorectal (women)	Fish	0.96	NS
Colorectal	Colon (women)	Fish	0.94	NS
Colorectal	Colorectal (men)	Heme-iron	1.03	NS
Colorectal	Colorectal (men)	Dietary folate	0.99	NS
Colorectal	Rectal (men)	Fish	0.88	NS
Colorectal	Rectal	Total folate	0.99	NS
Colorectal	Colon (men)	Red meat	1.08	NS
Colorectal	Rectal	Total carbohydrate	1.02	NS
Colorectal	Colon (women)	Milk	0.98	NS
Colorectal	Distal colonc	Tea	1.01	NS
Colorectal	Rectal	Vegetables	0.99	NS
Colorectal	Colon	Legumes	0.97	NS
Colorectal	Colon (men)	Fruits	1.01	NS
Colorectal	Colon (men)	Poultry	0.91	NS
Colorectal	Colon (women)	Dairy products	0.98	NS
Colorectal	Colon	Total carbohydrate	0.98	NS
Colorectal	Rectal (women)	Total carbohydrate	1.03	NS
Colorectal	Rectal (men)	Total folate	1.03	NS
Colorectal	Colonc	Dietary vitamin E	0.99	NS
Colorectal	Colorectal	Sucrose	1.02	NS
Colorectal	Rectal (women)	Fish	0.96	NS
Colorectal	Colorectal (women)	Dietary n-3 fatty acid from fish	1.01	NS
Colorectal	Colon	Energy	1.02	NS
Colorectal	Colorectal	Energy	1.02	NS
Colorectal	Colorectal (women)	Red meat	1.03	NS
Colorectal	Colorectal	Coffee	1	NS
Colorectal	Colorectal (women)	Coffee	1	NS
Colorectal	Rectal (men)	Heme-iron	0.99	NS
Colorectal	Colorectal (men)	Glycaemic index	1.01	NS
Colorectal	Colorectal (women)	Serum/plasma folate	1	NS
Colorectal	Rectal	Legumes	0.99	NS
Colorectal	Colon	Glycaemic index	1	NS
Colorectal	Rectal	Dietary folate	1	NS
Colorectal	Rectal (men)	Glycaemic load	1	NS
Colorectal	Rectal (women)	Fruits and vegetables	1	NS
Colorectal	Colorectal	Legumes	1	NS
Colorectal	Rectal (women)	Vegetables	1	NS
Colorectal	Colon (men)	Glycaemic load	1	NS
Colorectal	Colorectal	Total carbohydrate	1	NS
Colorectal	Rectal (women)	Total alcoholic drinks	1	NS
Liver	Liver	Alcohol/ Liver	1.02	Highly suggestive
Liver	Liver	Coffee/ Liver	0.85	Highly suggestive
Liver	Liver	Alcohol (as ethanol)	1.04	Suggestive
Liver	Liver	Alcohol (as ethanol)	1.11	Suggestive
Liver	Liver (men)	Alcohol (as ethanol)	1.03	Suggestive
Liver	Liver (men)	Coffee	0.84	Weak
Liver	Liver (women)	Alcohol (as ethanol)	1.18	Weak
Liver	Liver	Poultry	0.94	Weak
Liver	Liver	Sake	1.03	Weak
Liver	Liver	Fish	0.94	Weak
Liver	Liver (women)	Coffee	0.91	NS
Liver	Liver (women)	Glycaemic index	1.04	NS
Liver	Liver	Red meat	1.25	NS
Liver	Liver	Glycaemic index	1.02	NS
Liver	Liver	Glycaemic load	0.95	NS
Liver	Liver	Processed meat	0.86	NS
Liver	Liver	Green tea	0.99	NS
Liver	Liver	Dietary vitamin C	0.98	NS
Liver	Liver (men)	Glycaemic index	1.01	NS
Liver	Liver	Fruits	1	NS
Gallbladder	Gallbladder	Alcohol (as ethanol)	1.07	NS
Gallbladder	Gallbladder	Sugar	0.88	NS
Lung	Lung	Serum retinol	0.97	Suggestive
Lung	Lung	Serum alpha-carotene	0.44	Suggestive
Lung	Lung	Fruits	0.92	Suggestive
Lung	Lung	Fruits	0.93	Suggestive
Lung	Lungc	Alcohol (as ethanol)	1.04	Suggestive
Lung	Lung (men)	Dietary folate	0.94	Suggestive
Lung	Lung (men)c	Alcohol (as ethanol)	1.04	Suggestive
Lung	Lung	Dietary vitamin C	0.92	Suggestive
Lung	Lung	Processed meat	1.17	Suggestive
Lung	Lung (men)	Red meat	1.14	Suggestive
Lung	Lung SCC	Dietary vitamin C	0.92	Weak
Lung	Lung (never smokers)	Isoflavones	0.66	Weak
Lung	Lung	Fruits and vegetables	0.96	Weak
Lung	Lungc	Alcohol (as ethanol)	1.04	Weak
Lung	Lung (women)	Dietary beta-carotene	0.97	Weak
Lung	Lung	Processed meat	1.14	Weak
Lung	Lung ACc	Alcohol (as ethanol)	1.05	Weak
Lung	Lung	Serum beta-carotene	0.92	Weak
Lung	Lung (men)	Serum retinol	0.96	Weak
Lung	Lung	Serum beta-carotene	0.86	Weak
Lung	Lung (current smokers)	Dietary beta-carotene	0.99	Weak
Lung	Lung	Fruits	0.82	Weak
Lung	Lung	Vegetables	0.93	Weak
Lung	Lung (men)	Serum beta-carotene	0.89	Weak
Lung	Lung (current smokers)	Dietary vitamin C	0.87	Weak
Lung	Lung (women)	Fruits	0.95	Weak
Lung	Lung	Total carotenoids	0.98	Weak
Lung	Lung	Vegetables	0.94	Weak
Lung	Lung	Cruciferous vegetables	0.92	Weak
Lung	Lung	Poultry	0.91	Weak
Lung	Lung	Total meat	1.17	Weak
Lung	Lung (men)	Dietary vitamin C	0.91	Weak
Lung	Lung	Citrus fruits	0.91	Weak
Lung	Lung	Dietary beta-carotene	0.99	Weak
Lung	Lungc	Wine	0.88	Weak
Lung	Lung (current smokers)	Fruits	0.91	Weak
Lung	Lung (men)	Fruits	0.94	Weak
Lung	Lung AC	Dietary vitamin C	0.93	Weak
Lung	Lung (men)	Green leafy vegetables	0.89	Weak
Lung	Lung	Citrus fruits	0.93	Weak
Lung	Lung	Serum total carotenoids	0.64	Weak
Lung	Lung (men)	Total carotenoids	0.98	Weak
Lung	Lung (former smokers)	Green leafy vegetables	0.63	Weak
Lung	Lung	Coffee	1.07	Weak
Lung	Lung	Red meat	1.22	Weak
Lung	Lung (current smokers)	Vegetables	0.88	Weak
Lung	Lung	Serum beta-carotene	0.94	Weak
Lung	Lung (women)	Total carotenoids	0.99	Weak
Lung	Lung (men)	Serum selenium	1.02	Weak
Lung	Lung	Isoflavones	0.88	Weak
Lung	Lung	Serum lycopene	0.9	Weak
Lung	Lung (men)	Cruciferous vegetables	0.95	Weak
Lung	Lung	Green leafy vegetables	0.89	Weak
Lung	Lung	Alcohol (as ethanol)	1.03	Weak
Lung	Lung (women)	Fruits and vegetables	0.94	NS
Lung	Lung (men)	Vegetables	0.94	NS
Lung	Lung	Eggs	0.96	NS
Lung	Lungc	Liquors	1.03	NS
Lung	Lung	Eggs	0.96	NS
Lung	Lung (non-smokers)c	Alcohol (as ethanol)	1.18	NS
Lung	Lung (current smokers)	Citrus fruits	0.74	NS
Lung	Lung (men)	Coffee	1.08	NS
Lung	Lung (women)	Citrus fruits	0.86	NS
Lung	Lung (former smokers)	Citrus fruits	0.69	NS
Lung	Lung (men)	Legumes	0.98	NS
Lung	Lung (never smokers)	Alcohol (as ethanol)	0.96	NS
Lung	Lung (current smokers)	Green leafy vegetables	0.83	NS
Lung	Lung	Blood hydroxy vitamin D	0.98	NS
Lung	Lung (women)	Dietary vitamin C	0.96	NS
Lung	Lung	Serum lutein and zeaxanthin	0.9	NS
Lung	Lung	Processed meat	0.79	NS
Lung	Lung	Serum beta-cryptoxanthin	0.8	NS
Lung	Lung squamous/large cell/small cell carcinoma	Fruits	0.85	NS
Lung	Lung (men)	Citrus fruits	0.83	NS
Lung	Lung	Milk	0.89	NS
Lung	Lung	Vitamin E supplements	1.05	NS
Lung	Lung	Green tea	1.02	NS
Lung	Lung (former smokers)	Fruits	0.97	NS
Lung	Lung (never smokers)	Citrus fruits	1.27	NS
Lung	Lung (women)	Cruciferous vegetables	0.94	NS
Lung	Lung (women)	Vegetables	1.02	NS
Lung	Lung small cell carcinoma	Fruits	0.85	NS
Lung	Lung (current smokers)	Fruits and vegetables	0.98	NS
Lung	Lung (women)c	Beer	1.17	NS
Lung	Lung (former smokers)	Dietary vitamin C	0.95	NS
Lung	Lung SCC	Fruits	0.88	NS
Lung	Lung (former smokers)	Dietary beta-carotene	0.99	NS
Lung	Lung (never smokers)	Dietary vitamin C	0.93	NS
Lung	Lung small cell carcinomac	Alcohol (as ethanol)	1.03	NS
Lung	Lung (current smokers)	Dietary folate	0.94	NS
Lung	Lung (former smokers)	Dietary folate	0.96	NS
Lung	Lung	Vitamin E supplements	1.05	NS
Lung	Lung AC	Fruits	0.94	NS
Lung	Lung (never smokers)	Fruits	1.03	NS
Lung	Lung (women)	Vitamin C supplements	0.93	NS
Lung	Lung (women)c	Alcohol (as ethanol)	1.01	NS
Lung	Lung (women)	Fish	0.98	NS
Lung	Lung (women)	Green leafy vegetables	0.83	NS
Lung	Lung (men)	Vitamin C supplements	0.91	NS
Lung	Lung (women)	Serum beta-carotene	0.95	NS
Lung	Lung (men)c	Beer	1.03	NS
Lung	Lung (women)	Red meat	1.07	NS
Lung	Lungc	Beer	1.03	NS
Lung	Lung	Dietary folate	0.99	NS
Lung	Lung (former smokers)	Vegetables	0.98	NS
Lung	Lung	Fish	0.97	NS
Lung	Lung	Multivitamin supplements	1.03	NS
Lung	Lung (current smokers)c	Alcohol (as ethanol)	1.01	NS
Lung	Lungc	Beer	1.02	NS
Lung	Lung	Legumes	0.99	NS
Lung	Lung (women)	Legumes	1.01	NS
Lung	Lung (women)	Coffee	1.05	NS
Lung	Lung (men)	Dietary beta-carotene	0.99	NS
Lung	Lung	Poultry	0.92	NS
Lung	Lung (never smokers)	Dietary beta-carotene	0.99	NS
Lung	Lung	Serum selenium	0.98	NS
Lung	Lung	Fish	0.99	NS
Lung	Lung	Fish	0.99	NS
Lung	Lung	Vegetables	0.97	NS
Lung	Lung AC	Vegetables	0.98	NS
Lung	Lung	Serum selenium	0.99	NS
Lung	Lung	Poultry	0.89	NS
Lung	Lung small cell carcinoma	Vegetables	0.93	NS
Lung	Lung (women)	Multivitamin supplements	1.02	NS
Lung	Lung	Serum selenium	1.01	NS
Lung	Lung (men)	Fruits and vegetables	0.99	NS
Lung	Lung (never smokers)	Green leafy vegetables	0.96	NS
Lung	Lung (never smokers)	Dietary folate	0.99	NS
Lung	Lung (women)	Processed meat	1.04	NS
Lung	Lung (women)	Vitamin E supplements	1.05	NS
Lung	Lung (women)	Dietary folate	0.99	NS
Lung	Lungc	Total fat	0.98	NS
Lung	Lung	Vitamin C supplements	0.99	NS
Lung	Lung (never smokers)	Isoflavones	1.02	NS
Lung	Lung (never smokers)	Fruits and vegetables	1	NS
Lung	Lung (men)	Multivitamin supplements	1.01	NS
Lung	Lung SCC	Vegetables	1	NS
Lung	Lung (women)	Serum retinol	1	NS
Lung	Lung (men)	Processed meat	1.01	NS
Lung	Lung (men)	Fish	1	NS
Lung	Lung	Eggs	1	NS
Lung	Lung (men)	Vitamin E supplements	0.99	NS
Lung	Lung (never smokers)	Vegetables	1	NS
Lung	Lung SCCc	Alcohol (as ethanol)	1	NS
Skin	Skin BCC	Coffee/ Skin BCC	0.95	Highly suggestive
Skin	Skin BCC (women)	Alcohol (as ethanol)	1.08	Suggestive
Skin	Skin BCC	Serum vitamin D	1.4	Suggestive
Skin	Melanoma (women)	Coffee	0.91	Suggestive
Skin	Melanoma	Alcohol (as ethanol)	1.08	Weak
Skin	Melanoma	Serum vitamin D	1.61	Weak
Skin	Melanoma	Coffee	0.96	NS
Skin	Skin BCC	Decaffeinated coffee	1.02	NS
Skin	Skin BCC	Alcohol (as ethanol)	1.04	NS
Skin	Skin BCC (men)	Alcohol (as ethanol)	1.03	NS
Skin	Skin SCC	Decaffeinated coffee	1.05	NS
Skin	Non-melanoma skin	Serum vitamin D	1.23	NS
Skin	Skin SCC	Coffee	0.97	NS
Skin	Skin SCC	Serum vitamin D	1.57	NS
Skin	Skin SCC	Alcohol (as ethanol)	1.03	NS
Skin	Melanoma (men)	Coffee	1.03	NS
Skin	Melanoma	Decaffeinated coffee	0.99	NS
Skin	Melanoma (women)	Decaffeinated coffee	0.98	NS
Breast	Breast MHT current	Alcohol/ Breast (MHT current)	1.12	Strong
Breast	Breast post	Wine/ Breast (post)	1.12	Strong
Breast	Breastc	Alcohol/ Breast	1.07	Highly suggestive
Breast	Ductal breast post	Alcohol (as ethanol)	1.09	Suggestive
Breast	Breastc	Beer	1.05	Suggestive
Breast	Breast postc	Alcohol (as ethanol)	1.11	Suggestive
Breast	Breast ER+PR+ post	Alcohol (as ethanol)	1.06	Suggestive
Breast	Breast	Dietary fibre	0.95	Suggestive
Breast	Lobular breast post	Alcohol (as ethanol)	1.15	Suggestive
Breast	Breast MHT never	Alcohol (as ethanol)	1.04	Suggestive
Breast	Breast	Soluble fibre	0.75	Suggestive
Breast	Breast post	Dietary calcium	0.96	Weak
Breast	Breastc	Wine	1.06	Weak
Breast	Breastc	Energy from saturated fat	1.06	Weak
Breast	Breast post	Glycaemic index	1.06	Weak
Breast	Breastc	Circulating beta-carotene concentration	0.78	Weak
Breast	Breast pre	Dairy products	0.95	Weak
Breast	Breast	Fruits	0.94	Weak
Breast	Breast post	Fruits	0.92	Weak
Breast	Breastc	Saturated fat	1.04	Weak
Breast	Breast	Dairy products	0.96	Weak
Breast	Breast post	Dietary fibre	0.95	Weak
Breast	Breast pre	Beer	1.32	Weak
Breast	Breast	Circulating lutein concentration	0.72	Weak
Breast	Breastc	Circulating total carotenoid concentration	0.83	Weak
Breast	Breast post	Fruit fibre	0.82	Weak
Breast	Breast	Red meat	1.12	Weak
Breast	Breast ER-PR-	Fruits and vegetables	0.93	Weak
Breast	Breast post	Plasma alpha-carotene concentration	0.79	Weak
Breast	Breast pre	Dietary calcium	0.87	Weak
Breast	Breast ER-PR-	Vegetables	0.79	Weak
Breast	Breast ER+PR-post	Alcohol (as ethanol)	1.12	Weak
Breast	Breast post	Dietary beta-carotene	0.94	Weak
Breast	Breast post	Coffee	0.98	Weak
Breast	Breast	Fruit fibre	0.9	Weak
Breast	Breast MHT former/never	Alcohol (as ethanol)	1.12	NS
Breast	Breast postc	Total fat	1.08	NS
Breast	Breast ER+PR-	Vegetables	0.89	NS
Breast	Breast	Coffee	0.99	NS
Breast	Breast	Dietary calcium	0.97	NS
Breast	Breast post	Processed meat	1.13	NS
Breast	Breast post	Vitamin D supplements	0.91	NS
Breast	Breast	Alcohol (as ethanol)	1.05	NS
Breast	Breast post	Tea	1.05	NS
Breast	Breast	Fruits and vegetables	0.97	NS
Breast	Breast MHT ever	Alcohol (as ethanol)	1.07	NS
Breast	Breastc	Liquors	1.04	NS
Breast	Breast post	Dietary isoflavones	0.99	NS
Breast	Breast post	Red meat	1.11	NS
Breast	Breast post	Dairy products	0.97	NS
Breast	Breast pre	Vitamin D supplements	0.75	NS
Breast	Breastc	Poultry	1.05	NS
Breast	Breast	Cereal fibre	0.93	NS
Breast	Breast ER-PR-	Total carbohydrate	1.09	NS
Breast	Breast post	Total fish	1.07	NS
Breast	Breastc	Plasma alpha-carotene concentration	0.9	NS
Breast	Breast	Dietary folate	0.99	NS
Breast	Breast post	Circulating beta-carotene concentration	0.81	NS
Breast	Breast prec	Energy from saturated fat	1.07	NS
Breast	Breast post	Glycaemic load	1.02	NS
Breast	Breast	Tea	1.03	NS
Breast	Breast prec	Alcohol (as ethanol)	1.03	NS
Breast	Breast ER-PR+	Coffee	0.9	NS
Breast	Breast ER+PR+c	Dietary folate	1.03	NS
Breast	Breastc	Processed meat	1.08	NS
Breast	Breast ER-PR-post	Alcohol (as ethanol)	1.02	NS
Breast	Breastc	Energy from fat	1.01	NS
Breast	Breast ER+PR+	Total carbohydrate	0.93	NS
Breast	Breast	Vegetable fibre	0.92	NS
Breast	Breast postc	Polyunsaturated fatty acids	1.08	NS
Breast	Breast	Vitamin D supplements	0.9	NS
Breast	Breast post	Vegetables	1.03	NS
Breast	Breastc	Circulating beta-cryptoxanthin concentration	0.87	NS
Breast	Breast post	Blood 25-hydroxy vitamin D	0.96	NS
Breast	Breast pre	Liquors	1.1	NS
Breast	Breast pre	Dietary fibre	0.9	NS
Breast	Breast postc	Saturated fat	1.06	NS
Breast	Breast pre	Cereal fibre	0.83	NS
Breast	Breast postc	Energy from polyunsaturated fatty acids	1.05	NS
Breast	Breast	Vegetables	0.98	NS
Breast	Breast pre	Total carbohydrate	1.1	NS
Breast	Breast post	Beer	1.06	NS
Breast	Breastc	Total fat	1.02	NS
Breast	Breast pre	Poultry	1.12	NS
Breast	Breast pre	Glycaemic load	1.07	NS
Breast	Breast ER+PR-	Coffee	0.97	NS
Breast	Breast post	Total carbohydrate	1.02	NS
Breast	Breast pre	Circulating beta-carotene concentration	1.24	NS
Breast	Breast ER+PR+	Coffee	0.99	NS
Breast	Breast post	Energy	1.02	NS
Breast	Breastc	Circulating lycopene concentration	0.9	NS
Breast	Breast pre	Wine	1.17	NS
Breast	Breast post	Liquors	1.05	NS
Breast	Breast post	Fruits and vegetables	1.02	NS
Breast	Breast pre	Fruit fibre	0.83	NS
Breast	Breast	Legume fibre	0.91	NS
Breast	Breast pre	Dietary beta-carotene	0.94	NS
Breast	Breast prec	Energy from polyunsaturated fatty acids	1.06	NS
Breast	Breast	Glycaemic index	1.02	NS
Breast	Breast ER-PR-	Fruits	0.97	NS
Breast	Breast pre	Dietary isoflavone	0.92	NS
Breast	Breast post	Circulating beta-cryptoxanthin concentration	0.88	NS
Breast	Breast pre	Total milk	0.97	NS
Breast	Breast	Insoluble fibre	0.97	NS
Breast	Breast pre	Vegetables	0.95	NS
Breast	Breastc	Total milk	0.99	NS
Breast	Breast ER+PR+	Fruits and vegetables	0.99	NS
Breast	Breastc	Monounsaturated fatty acids	1.03	NS
Breast	Breast post	Dietary folate	0.99	NS
Breast	Breastc	Polyunsaturated fatty acids	0.99	NS
Breast	Breast post	Whole milk	0.99	NS
Breast	Breast ER+PR-	Fruits	1.05	NS
Breast	Breast pre	Blood 25-hydroxy vitamin D	1.04	NS
Breast	Breastc	Whole milk	1.01	NS
Breast	Breast pre	Vegetable fibre	0.94	NS
Breast	Breast ER+PR+	Vegetables	0.96	NS
Breast	Breast pre	Saturated fat	0.95	NS
Breast	Breast pre	Energy from fat	1.01	NS
Breast	Breastc	Energy from monounsaturated fatty acids	1.02	NS
Breast	Breast MHT former	Alcohol (as ethanol)	1.07	NS
Breast	Breast pre	Circulating beta-cryptoxanthin concentration	0.89	NS
Breast	Breast pre	Circulating lycopene concentration	1.06	NS
Breast	Breastc	Total red meat	0.99	NS
Breast	Breast post	Cereal fibre	0.97	NS
Breast	Breast pre	Red meat	1.05	NS
Breast	Breast	Glycaemic load	1.02	NS
Breast	Breastc	Total fish	1.02	NS
Breast	Breast post	Total milk	1.01	NS
Breast	Breast postc	Energy from saturated fat	1.02	NS
Breast	Breast pre	Circulating total carotenoid concentration	1.08	NS
Breast	Breast ER+PR-	Fruits and vegetables	1.03	NS
Breast	Breast	Green tea	1	NS
Breast	Breast ER+PR-	Total carbohydrate	1.05	NS
Breast	Breast post	Total folate	1	NS
Breast	Breast	Total folate	1.01	NS
Breast	Breast pre	Plasma alpha-carotene concentration	1.04	NS
Breast	Breast post	Vegetable fibre	1.03	NS
Breast	Breast post	Circulating lycopene concentration	0.96	NS
Breast	Breast pre	Total fish	1.02	NS
Breast	Breast post	Poultry	1.01	NS
Breast	Breast pre	Dietary folate	1	NS
Breast	Breast pre	Glycaemic index	1.01	NS
Breast	Breast ER-PR-	Coffee	0.99	NS
Breast	Breast pre	Tea	1	NS
Breast	Breast prec	Energy from monounsaturated fatty acids	1.02	NS
Breast	Breast ER+PR+	Fruits	1	NS
Breast	Breast	Blood 25-hydroxy vitamin D	0.99	NS
Breast	Breast post	Circulating total carotenoid concentration	1.06	NS
Breast	Breast pre	Processed meat	1.02	NS
Breast	Breast post	Circulating lutein concentration	1.1	NS
Breast	Breast postc	Energy from monounsaturated fatty acids	1.01	NS
Breast	Breast pre	Coffee	1	NS
Breast	Breast pre	Fruits and vegetables	1.02	NS
Breast	Breast postc	Energy from fat	1	NS
Breast	Breast post	Dietary vitamin D	1	NS
Breast	Breast pre	Whole milk	1	NS
Breast	Breast ER-PR-c	Dietary folate	1	NS
Breast	Breast postc	Total red meat	1	NS
Breast	Breast postc	Monounsaturated fatty acids	1	NS
Breast	Breast pre	Fruits	1	NS
Breast	Breastc	Energy from polyunsaturated fatty acids	1	NS
Breast	Breast pre	Monounsaturated fatty acids	1	NS
Breast	Breast	Total carbohydrate	1	NS
Kidney	Kidney	Beer	0.77	Weak
Kidney	Kidney	Dietary fibre	0.87	Weak
Kidney	Kidneyc	Alcohol (as ethanol)	0.88	Weak
Kidney	Kidney	Calcium supplements	0.87	Weak
Kidney	Kidney	Total calcium	0.96	Weak
Kidney	Kidney (women)	Alcohol (as ethanol)	0.81	Weak
Kidney	Kidney	Fish	1.08	Weak
Kidney	Kidney (men)	Alcohol (as ethanol)	0.92	NS
Kidney	Kidneyc	Cruciferous vegetables	0.95	NS
Kidney	Kidneyc	Processed meat	1.05	NS
Kidney	Kidney	Spirits	0.91	NS
Kidney	Kidneyc	Citrus fruits	0.98	NS
Kidney	Kidneyc	Coffee	0.97	NS
Kidney	Kidney	Wine	0.96	NS
Kidney	Kidneyc	Red meat	1.07	NS
Kidney	Kidney (men)	Citrus fruits	0.89	NS
Kidney	Kidney	Dietary vitamin E	1.04	NS
Kidney	Kidneyc	Tomatoes	1.05	NS
Kidney	Kidney (men)	Fruits and vegetables	0.95	NS
Kidney	Kidneyc	Vegetables	0.98	NS
Kidney	Kidney	Dietary lycopene	0.94	NS
Kidney	Kidney	Total vitamin E	0.98	NS
Kidney	Kidneyc	Fruits and vegetables	0.97	NS
Kidney	Kidney	Tea	0.89	NS
Kidney	Kidney	Dietary alpha-carotene	0.95	NS
Kidney	Kidney (men)	Fruits	0.93	NS
Kidney	Kidney	Dietary beta-cryptoxanthin	0.93	NS
Kidney	Kidney	Total vitamin C	1.05	NS
Kidney	Kidney (women)	Vegetables	1.05	NS
Kidney	Kidney (women)	Fruits and vegetables	1.02	NS
Kidney	Kidneyc	Fruits	0.98	NS
Kidney	Kidneyc	Poultry	1.03	NS
Kidney	Kidney	Dietary calcium	0.99	NS
Kidney	Kidney (women)	Fruits	0.97	NS
Kidney	Kidney (women)c	Tea	1.01	NS
Kidney	Kidney	Dietary vitamin C	1	NS
Kidney	Kidney	Dietary folate	1.02	NS
Kidney	Kidney (men)	Vegetables	0.95	NS
Kidney	Kidney (women)	Citrus fruits	1.02	NS
Kidney	Kidney	Dietary lutein and zeaxanthin	0.99	NS
Kidney	Kidney	Total vitamin B6	1	NS
Urinary bladder	Urinary bladder	Fruits and vegetables	0.97	Weak
Urinary bladder	Urinary bladder	Tea	0.94	Weak
Urinary bladder	Urinary bladder	Vegetables	0.97	NS
Urinary bladder	Urinary bladder	Dairy products	0.94	NS
Urinary bladder	Urinary bladder	Green leafy vegetables	0.97	NS
Urinary bladder	Urinary bladder	Poultry	0.91	NS
Urinary bladder	Urinary bladder	Fruits	0.98	NS
Urinary bladder	Urinary bladder	Vitamin C supplements	0.99	NS
Urinary bladder	Urinary bladder	Citrus fruits	0.96	NS
Urinary bladder	Urinary bladder	Vitamin E supplements	0.99	NS
Urinary bladder	Urinary bladder (women)	Fruits and vegetables	0.93	NS
Urinary bladder	Urinary bladder (men)	Coffee	1.02	NS
Urinary bladder	Urinary bladder	Cruciferous vegetables	0.98	NS
Urinary bladder	Urinary bladder (men)	Vegetables	0.98	NS
Urinary bladder	Urinary bladder (men)	Milk	0.93	NS
Urinary bladder	Urinary bladder (men)	Fruits and vegetables	0.99	NS
Urinary bladder	Urinary bladder	Alcohol (as ethanol)	0.97	NS
Urinary bladder	Urinary bladder	Total fluid	1.03	NS
Urinary bladder	Urinary bladder	Coffee	1.02	NS
Urinary bladder	Urinary bladder	Processed meat	1.07	NS
Urinary bladder	Urinary bladder (men)	Fruits	0.98	NS
Urinary bladder	Urinary bladder	Red meat	1.02	NS
Urinary bladder	Urinary bladder	Folic acid supplements	0.99	NS
Urinary bladder	Urinary bladder	Milk	0.97	NS
Urinary bladder	Urinary bladder (women)	Coffee	0.95	NS
Urinary bladder	Urinary bladder	Yoghurt and fermented milk products	0.93	NS
Urinary bladder	Urinary bladder	Dietary vitamin C	1.02	NS
Urinary bladder	Urinary bladder	Blood 25-hydroxy vitamin D	1.04	NS
Urinary bladder	Urinary bladder	Calcium supplements	0.95	NS
Urinary bladder	Urinary bladder (women)	Fruits	0.98	NS
Urinary bladder	Urinary bladder	Fish	1.02	NS
Urinary bladder	Urinary bladder	Multivitamin supplements	1.04	NS
Urinary bladder	Urinary bladder (women)	Vegetables	0.97	NS
Urinary bladder	Urinary bladder	Energy	0.99	NS
Urinary bladder	Urinary bladder	Cheese	1.02	NS
Urinary bladder	Urinary bladder (women)	Milk	0.92	NS
Urinary bladder	Urinary bladder	Total vitamin C	1	NS
Urinary bladder	Urinary bladder (men)	Alcohol (as ethanol)	1	NS
Urinary bladder	Urinary bladder (women)	Alcohol (as ethanol)	1.02	NS
Urinary bladder	Urinary bladder	Black tea	0.97	NS
Urinary bladder	Urinary bladder	Dietary calcium	1	NS
Urinary bladder	Urinary bladder	Total meat	1.01	NS
Urinary bladder	Urinary bladder	Green tea	1.01	NS

## Sheet: Figure 2
Exposure	Outcome	Summary estimate	rr	ll	ul
Alcohol/ Ethanol	Oral	1.15 (1.09, 1.22)	1.15437	1.09478	1.21721
Alcohol/ Ethanol	Pharyngeal
Alcohol/ Ethanol	UADT	1.18 (1.11, 1.26)	1.18023	1.10505	1.26051
Alcohol/ Ethanol	Esophageal (men)	1.33 (1.22, 1.46)	1.33397	1.21629	1.46303
Alcohol/ Ethanol	Colorectal	1.07 (1.05, 1.08)	1.06844	1.0539	1.08318
Alcohol/ Ethanol	Colorectal	1.08 (1.05, 1.11) (beer)	1.08246	1.05118	1.11467
Alcohol/ Ethanol	Colorectal
Alcohol/ Ethanol	Colorectal (men)	1.08 (1.07, 1.09)	1.07516	1.06532	1.0851
Alcohol/ Ethanol	Colon	1.07 (1.05, 1.09)	1.06817	1.04597	1.09085
Alcohol/ Ethanol	Colon (men)	1.08 (1.06, 1.10)	1.07847	1.05712	1.10024
Alcohol/ Ethanol	Rectal	1.08 (1.07, 1.10)	1.08387	1.06577	1.10228
Alcohol/ Ethanol	Rectal (men)	1.09 (1.06, 1.11)	1.08791	1.06186	1.11459
Alcohol/ Ethanol	Liver	1.02 (1.01, 1.03)	1.02059	1.01582	1.02537
Alcohol/ Ethanol	Skin BCC
Alcohol/ Ethanol	Breast	1.07 (1.05, 1.10)	1.07093	1.04601	1.09644
Alcohol/ Ethanol	Breast post	1.12 (1.07, 1.16) (wine)	1.1175	1.07274	1.16413
Alcohol/ Ethanol	Breast (MHT current)	1.12 (1.09, 1.15)	1.12055	1.09082	1.15108
Coffee	Oral
Coffee	Pharyngeal
Coffee	UADT
Coffee	Esophageal (men)
Coffee	Colorectal
Coffee	Colorectal
Coffee	Colorectal
Coffee	Colorectal (men)
Coffee	Colon
Coffee	Colon (men)
Coffee	Rectal
Coffee	Rectal (men)
Coffee	Liver	0.85 (0.81, 0.90)	0.853493	0.806484	0.903241
Coffee	Skin BCC	0.95 (0.94, 0.97)	0.952455	0.939857	0.965221
Coffee	Breast
Coffee	Breast post
Coffee	Breast (MHT current)
Dairy products/ Milk/ Calcium	Oral
Dairy products/ Milk/ Calcium	Pharyngeal
Dairy products/ Milk/ Calcium	UADT
Dairy products/ Milk/ Calcium	Esophageal (men)
Dairy products/ Milk/ Calcium	Colorectal	0.87 (0.83, 0.90) (dairy)	0.865255	0.831416	0.900472
Dairy products/ Milk/ Calcium	Colorectal	0.94 (0.92, 0.96) (milk)	0.939055	0.915978	0.962714
Dairy products/ Milk/ Calcium	Colorectal	0.83 (0.79, 0.87) (calc.)	0.825189	0.786163	0.866152
Dairy products/ Milk/ Calcium	Colorectal (men)	0.84 (0.80, 0.89) (dairy)	0.844527	0.798693	0.892991
Dairy products/ Milk/ Calcium	Colon
Dairy products/ Milk/ Calcium	Colon (men)
Dairy products/ Milk/ Calcium	Rectal
Dairy products/ Milk/ Calcium	Rectal (men)
Dairy products/ Milk/ Calcium	Liver
Dairy products/ Milk/ Calcium	Skin BCC
Dairy products/ Milk/ Calcium	Breast
Dairy products/ Milk/ Calcium	Breast post
Dairy products/ Milk/ Calcium	Breast (MHT current)
Fruits/ Vegetables	Oral	0.68 (0.60, 0.77) (veg.)	0.678614	0.601666	0.765402
Fruits/ Vegetables	Pharyngeal	0.60 (0.52, 0.70) (fruit)	0.603679	0.518639	0.702664
Fruits/ Vegetables	UADT
Fruits/ Vegetables	Esophageal (men)
Fruits/ Vegetables	Colorectal
Fruits/ Vegetables	Colorectal
Fruits/ Vegetables	Colorectal
Fruits/ Vegetables	Colorectal (men)
Fruits/ Vegetables	Colon
Fruits/ Vegetables	Colon (men)
Fruits/ Vegetables	Rectal
Fruits/ Vegetables	Rectal (men)
Fruits/ Vegetables	Liver
Fruits/ Vegetables	Skin BCC
Fruits/ Vegetables	Breast
Fruits/ Vegetables	Breast post
Fruits/ Vegetables	Breast (MHT current)
Wholegrain	Oral
Wholegrain	Pharyngeal
Wholegrain	UADT
Wholegrain	Esophageal (men)
Wholegrain	Colorectal	0.84 (0.78, 0.90)	0.835504	0.77883	0.896303
Wholegrain	Colorectal
Wholegrain	Colorectal
Wholegrain	Colorectal (men)
Wholegrain	Colon
Wholegrain	Colon (men)
Wholegrain	Rectal
Wholegrain	Rectal (men)
Wholegrain	Liver
Wholegrain	Skin BCC
Wholegrain	Breast
Wholegrain	Breast post
Wholegrain	Breast (MHT current)

## Sheet: Supplementary Figure 1
Stata code to replicate Supplementary Figure 1
power cox, alpha(0.05) n(100(50) 5000) hratio(1.1(0.1)1.6) graph(legend(r(1)) plot1(m(i)) plot2(m(i)) plot3(m(i)) plot4(m(i)) plot5(m(i)) plot6(m(i)) ///
	yline(.8, lcol(black)) xla(0 (1000) 5000, nogrid) yla(, nogrid)scale(.7) sub("") graphregion(color(white)) ti("{bf:a)}", pos(11) color(black)) name(p_05, replace))
power cox, alpha(1e-3) n(100(50) 5000) hratio(1.1(0.1)1.6) graph(legend(r(1)) plot1(m(i)) plot2(m(i)) plot3(m(i)) plot4(m(i)) plot5(m(i)) plot6(m(i)) ///
	yline(.8, lcol(black)) xla(0 (1000) 5000, nogrid) yla(, nogrid)scale(.7) sub("") graphregion(color(white)) ti("{bf:b)}", pos(11) color(black)) name(p_1e_3, replace))
power cox, alpha(1e-6) n(100(50) 5000) hratio(1.1(0.1)1.6) graph(legend(r(1)) plot1(m(i)) plot2(m(i)) plot3(m(i)) plot4(m(i)) plot5(m(i)) plot6(m(i)) ///
	yline(.8, lcol(black)) xla(0 (1000) 5000, nogrid) yla(, nogrid)scale(.7) sub("") graphregion(color(white)) ti("{bf:c)}", pos(11) color(black)) name(p_1e_6, replace))
graph combine p_05 p_1e_3 p_1e_6, altshrink c(1) xsize(6) ysize(12) graphregion(color(white)) ///
	title("{bf:Supplementary Figure 1:} Statistical power estimations for diet and cancer associations for α levels of" "0.05 (panel a),0.001 (panel b) and 0.000001 (panel c) by number of cancer cases and hazard ratios", pos(6) color(black) size(vsmall))
